# Supplementary material for: Identification of Candidate Biomarkers of Alzheimer’s Disease via Multiplex Cerebrospinal Fluid and Serum Proteomics
Source: Int J Mol Sci. 2023 Sep 18;24(18):14225. doi: 10.3390/ijms241814225 (PMC10532410; doi:10.3390/ijms241814225)
Supplement: Supplementary file 1 [file ijms-24-14225-s001.zip]

Archive with 2 entries (2 files):
- Table S1 identified Protein groups in CSF.xlsx
- Table S2 identified Protein groups in serum.xlsx
