# Supplementary material for: Identification of Candidate Biomarkers of Alzheimer’s Disease via Multiplex Cerebrospinal Fluid and Serum Proteomics
Source: Int J Mol Sci. 2023 Sep 18;24(18):14225. doi: 10.3390/ijms241814225 (PMC10532410; doi:10.3390/ijms241814225)
Supplement: Supplementary file 1 [file ijms-24-14225-s001.zip › Table S1 identified Protein groups in CSF.xlsx]

## Sheet: Proteins
PG.Qvalue	PG.ProteinAccessions	PG.Genes	PG.ProteinDescriptions	PG.ProteinNames	NC_c_1	NC_c_2	NC_c_3	NC_c_4	NC_c_5	NC_c_6	NC_c_7	NC_c_8	NC_c_9	NC_c_10	AD_c_1	AD_c_2	AD_c_3	AD_c_4	AD_c_5	AD_c_6	AD_c_7	AD_c_8	AD_c_9	AD_c_10	AD_c_11	AD_c_12
3.01848e-67	A0A075B6H7	IGKV3-7	Probable non-functional immunoglobulin kappa variable 3-7	KV37_HUMAN	373.794	180.585	317.791	484.143	210.738	251.578	68.4196	582.93	2152.84	406.741	383.587	621.661	315.186	372.771	178.382	232.891	238.043	804.466	263.85	415.761	588.286	476.236
8.08916e-17	A0A075B6I0	IGLV8-61	Immunoglobulin lambda variable 8-61	LV861_HUMAN	318.027	115.101	236.496	383.243	275.202	270.827	459.926	153.337	909.613	19.3085	427.632	30.4035	118.572	81.1046	15.3825	12.2578	22.1287	229.728	17.2314	15.8777	605.066	934.373
8.25848e-13	A0A075B6I9	IGLV7-46	Immunoglobulin lambda variable 7-46	LV746_HUMAN	319.969	22.1702	13.4909	214.934	12.9158	140.747	121.81	134.626	643.345	14.3424	20.6991	21.7808	240.636	83.8719	12.7653	14.7709	135.316	293.278	11.6752	195.771	266.7	407.184
0.00200888	A0A075B6J1	IGLV5-37	Immunoglobulin lambda variable 5-37	LV537_HUMAN	27.0499	12.4886	23.9495	37.4379	23.9487	37.611	88.2365	134.705	11.7122	26.5938	23.6324	11.7467	16.5811	30.9411	23.1684	29.1358	23.2046	13.6253	20.7261	64.9878	14.7136	12.1366
4.54901e-66	A0A075B6J9	IGLV2-18	Immunoglobulin lambda variable 2-18	LV218_HUMAN	111.017	65.845	200.131	63.7991	66.6344	43.8656	39.8559	73.0166	578.189	53.9684	68.4658	161.543	49.4793	34.6386	32.4077	27.0255	57.9079	80.7923	39.4706	142.483	168.871	152.282
0.00775735	A0A075B6K0	IGLV3-16	Immunoglobulin lambda variable 3-16	LV316_HUMAN	236.087	11.8983	15.6552	512.965	415.029	34.8618	227.941	413.507	32.0122	1854.93	12.7439	3409.18	495.616	18.9651	2026.18	17.8586	37.8576	35.8979	18.0899	404.678	24.0049	412.687
0.00306232	A0A075B6K2	IGLV3-12	Immunoglobulin lambda variable 3-12	LV312_HUMAN	32.4047	13.7181	301.139	198.753	26.3064	133.349	26.531	195.115	405.74	29.2119	12.8079	35.2005	16.0601	28.3294	409.77	30.0847	29.6779	210.031	18.8685	348.579	340.544	13.3315
1.36362e-14	A0A075B6K4	IGLV3-10	Immunoglobulin lambda variable 3-10	LV310_HUMAN	60.3502	19.9507	27.0362	28.7267	31.8751	32.884	31.7031	19.3231	28.5227	29.3687	33.1509	143.533	18.2126	27.7031	17.2351	29.4549	42.9416	18.497	21.5092	38.4311	27.9386	20.4761
2.1713e-72	A0A075B6K5	IGLV3-9	Immunoglobulin lambda variable 3-9	LV39_HUMAN	283.696	70.9789	241.909	203.987	137.837	156.567	141.977	228.123	559.754	130.607	168.52	165.554	140.182	277.344	86.5878	139.667	154.287	254.25	55.8552	157.685	125.017	72.0994
1.3591e-37	A0A075B6Q5	IGHV3-64	Immunoglobulin heavy variable 3-64	HV364_HUMAN	195.493	299.022	791.216	355.701	637.7	556.835	361.588	571.51	1803.27	933.63	484.513	461.808	667.892	365.314	51.6234	24.0667	419.738	687.833	60.384	492.757	1048.83	750.391
2.84058e-72	A0A075B6R2	IGHV4-4	Immunoglobulin heavy variable 4-4	HV404_HUMAN	165.431	111.874	73.5293	188.936	144.601	137.463	175.305	247.375	799.276	221.957	198.57	311.79	128.11	175.917	103.205	160.66	170.687	132.164	129.755	234.944	126.03	100.568
8.96359e-37	A0A075B6R9;A0A0C4DH68	IGKV2D-24;IGKV2-24	Probable non-functional immunoglobulin kappa variable 2D-24;Immunoglobulin kappa variable 2-24	KVD24_HUMAN;KV224_HUMAN	270.551	123.077	170.072	296.97	70.582	138.35	121.83	579.259	4613.76	344.275	279.019	281.618	228.651	99.8484	166.839	154.763	105.987	459.265	258.613	149.792	271.153	363.022
1.44209e-41	A0A075B6S2	IGKV2D-29	Immunoglobulin kappa variable 2D-29	KVD29_HUMAN	82.0632	58.6954	88.0743	123.602	89.0921	71.8707	94.3555	259.607	465.918	113.613	82.6316	88.2835	69.0151	93.6791	62.0576	77.8733	101.833	75.3282	96.2683	119.621	144.116	95.7113
3.46542e-41	A0A075B6S5	IGKV1-27	Immunoglobulin kappa variable 1-27	KV127_HUMAN	25.6137	25.7677	26.0373	20.9649	19.5266	17.6147	18.7711	57.8498	73.7836	21.7216	22.3465	13.7568	14.8906	19.6882	22.448	20.5131	26.8542	33.9276	30.0867	22.5596	48.3998	56.4033
6.02296e-38	A0A087WSX0	IGLV5-45	Immunoglobulin lambda variable 5-45	LV545_HUMAN	231.351	216.265	21.3228	202.994	200.041	332.706	419.46	296.931	903.499	79.064	423.17	188.586	376.487	158.444	92.8602	193.818	158.206	26.3561	30.7019	448.78	255.27	413.786
1.1899e-78	A0A087WSY6	IGKV3D-15	Immunoglobulin kappa variable 3D-15	KVD15_HUMAN	455.452	204.79	680.229	446.474	298.968	257.409	143.647	514.547	2175.35	296.688	256.504	583.573	182.695	197.423	116.579	80.6599	311.743	879.289	279.209	614.074	762.391	595.367
4.78245e-41	A0A087WW87;P01614	IGKV2-40;IGKV2D-40	Immunoglobulin kappa variable 2-40;Immunoglobulin kappa variable 2D-40	KV240_HUMAN;KVD40_HUMAN	17.2745	20.303	13.08	25.4839	23.9272	24.531	24.841	66.4348	2195.58	48.5946	24.5386	87.7778	41.5057	40.0606	24.8656	25.7244	36.4078	93.4841	25.085	56.1162	68.1014	33.2847
1.99144e-75	A0A0A0MRZ8;P04433	IGKV3D-11;IGKV3-11	Immunoglobulin kappa variable 3D-11;Immunoglobulin kappa variable 3-11	KVD11_HUMAN;KV311_HUMAN	235.153	126.421	191.923	196.396	149.545	114.937	193.095	204.27	611.21	159.749	154.803	160.458	181.565	143.105	112.397	150.326	128.002	370.511	172.651	214.003	910.927	200.022
0.00107989	A0A0A0MS14	IGHV1-45	Immunoglobulin heavy variable 1-45	HV145_HUMAN	59.0075	88.0175	31.2783	174.991	33.648	21.1603	22.6735	102.393	12.4765	44.5174	20.9957	19.3736	13.725	24.2105	24.1402	25.7106	34.7271	282.237	36.1427	60.8478	16.6383	20.1712
1.14312e-65	A0A0A0MS15	IGHV3-49	Immunoglobulin heavy variable 3-49	HV349_HUMAN	162.219	161.579	185.98	157.123	116.129	35.8724	167.288	130.819	563.02	20.8947	37.4877	119.918	55.7222	115.306	41.3134	20.1084	220.209	437.613	33.707	174.404	349.888	271.31
1.06307e-42	A0A0A0MT36	IGKV6D-21	Immunoglobulin kappa variable 6D-21	KVD21_HUMAN	556.328	462.292	358.798	308.365	491.038	98.4355	454.234	850.552	2456.05	282.995	641.335	406.854	641.421	512.64	147.139	24.3553	598.533	891.404	538.419	1188.64	999.095	524.247
2.4911e-07	A0A0B4J1U3	IGLV1-36	Immunoglobulin lambda variable 1-36	LV136_HUMAN	12.936	30.5572	37.7003	14.2245	15.2137	16.9298	15.8	16.4348	58.4986	16.894	25.0743	18.4911	26.1013	14.7969	21.2057	13.9336	14.7409	30.9945	94.2858	20.5444	30.7669	25.3783
0.000328543	A0A0B4J1V0	IGHV3-15	Immunoglobulin heavy variable 3-15	HV315_HUMAN	78.4758	36.9465	97.2021	141.307	61.0416	64.6714	130.142	78.3851	787.844	23.9015	34.495	13.0698	75.6793	55.2465	25.214	58.3897	48.5384	192.784	97.4624	75.6446	223.435	253.213
8.68205e-34	A0A0B4J1V7	IGHV7-81	Probable non-functional immunoglobulin heavy variable 7-81	HV781_HUMAN	64.3435	258.57	981.248	687.647	287.643	32.6656	42.0751	208.066	2853.56	1951.9	1587.22	150.084	181.514	579.144	92.5413	21.415	63.4631	51.637	28.7141	36.4211	45.1999	43.8951
5.8247e-11	A0A0B4J1X5	IGHV3-74	Immunoglobulin heavy variable 3-74	HV374_HUMAN	116.544	74.2052	118.008	134.179	87.784	51.1102	51.6821	329.876	1447.34	141.749	162.367	132.024	44.9235	76.4985	31.4889	21.1449	21.2956	114.115	7.35176	62.5489	139.381	101.328
0.00151855	A0A0B4J1X8	IGHV3-43	Immunoglobulin heavy variable 3-43	HV343_HUMAN	117.34	19.9942	103.294	19.0417	15.9615	15.559	36.8333	290.723	46.6102	44.4358	39.7327	181.601	175.556	26.2194	30.5816	161.873	23.3502	45.0048	10.7263	45.7208	35.7691	9.97975
9.05048e-44	A0A0B4J1Y8	IGLV9-49	Immunoglobulin lambda variable 9-49	LV949_HUMAN	94.3295	125.01	266.355	46.6699	114.245	150.375	207.137	299.76	363.506	119.107	136.718	129.48	68.2075	23.0132	18.781	75.6041	143.41	262.681	67.5967	39.5792	55.7108	135.147
5.80716e-30	A0A0B4J1Y9	IGHV3-72	Immunoglobulin heavy variable 3-72	HV372_HUMAN	103.364	100.998	108.757	241.585	83.6385	153.214	255.365	172.127	321.745	188.128	128.783	213.903	183.701	146.287	36.919	199.248	178.438	119.532	111.86	130.166	259.139	186.933
1.28767e-11	A0A0B4J2D9;P0DP09	IGKV1D-13;IGKV1-13	Immunoglobulin kappa variable 1D-13;Immunoglobulin kappa variable 1-13	KVD13_HUMAN;KV113_HUMAN	14.5429	16.6698	19.7512	24.53	23.2409	28.3828	28.8673	110.064	533.676	37.9449	30.8344	76.1741	15.0401	28.0656	22.1375	25.7517	22.7696	28.3649	13.9204	37.9011	10.7962	12.7357
1.77025e-22	A0A0C4DH24	IGKV6-21	Immunoglobulin kappa variable 6-21	KV621_HUMAN	111.877	32.1353	41.676	62.6479	19.5235	44.5855	15.4472	218.524	218.386	40.303	73.584	148.977	22.8131	23.4391	18.3025	21.3978	21.0119	14.2531	16.6032	17.6561	15.0533	14.09
1.60883e-67	A0A0C4DH25	IGKV3D-20	Immunoglobulin kappa variable 3D-20	KVD20_HUMAN	1122.24	650.023	3035.56	2358.78	1527.97	580.399	1528.12	1141.72	3286.59	1218.27	1108.47	1195.38	1556.95	1441.72	581.47	803.895	1245.04	2359.2	1483.47	1988.56	2591.85	1788.24
4.73592e-80	A0A0C4DH29	IGHV1-3	Immunoglobulin heavy variable 1-3	HV103_HUMAN	77.6435	39.3602	44.5496	123.293	31.1782	59.1813	69.7267	154.983	609.976	108.054	297.156	513.301	72.0845	143.887	89.7285	78.4451	40.9862	92.4821	168.998	51.7624	25.797	174.768
0.000546667	A0A0C4DH30	IGHV3-16	Probable non-functional immunoglobulin heavy variable 3-16	HV316_HUMAN	21.012	16.0773	615.644	720.2	474.971	384.071	1177.68	785.05	29.947	34.2356	1282.73	1017.9	1267.59	1254.14	13.0553	22.6323	837.114	1639.26	16.0998	1009.56	1636.83	1217.84
1.24482e-26	A0A0C4DH31	IGHV1-18	Immunoglobulin heavy variable 1-18	HV118_HUMAN	29.1964	24.8756	17.8687	26.3205	16.5776	23.3839	23.4812	39.5092	148.95	23.384	32.6035	51.9212	38.292	25.069	23.0432	23.2055	16.2681	36.1532	36.5842	48.0423	33.8214	49.1478
0.00971895	A0A0C4DH33	IGHV1-24	Immunoglobulin heavy variable 1-24	HV124_HUMAN	30.7126	36.2057	27.1923	33.7715	21.0927	12.2111	21.2727	11.8025	23.0663	23.4223	33.8034	13.3372	18.8262	35.1306	29.4002	33.0809	37.0138	12.0004	23.5325	28.4834	12.9589	35.1852
2.3704e-32	A0A0C4DH34	IGHV4-28	Immunoglobulin heavy variable 4-28	HV428_HUMAN	469.954	271.684	53.1926	766.825	250.484	329.655	182.654	879.173	1921.04	731.689	1019.75	842.443	273.52	401.73	322.813	257.129	256.852	1577.61	930.925	1038.48	1549.19	1198.79
4.02955e-55	A0A0C4DH35	IGHV3-35	Probable non-functional immunoglobulin heavy variable 3-35	HV335_HUMAN	1539.68	1061.98	2738.82	1927.33	1303.21	1379.67	1657.73	1921.29	4977.98	2165.93	2180.81	2630.41	1999.66	1286.47	992.721	1900.68	1528.03	3417.48	2693.55	2356.85	3717.69	2883.5
7.32579e-49	A0A0C4DH36	IGHV3-38	Probable non-functional immunoglobulin heavy variable 3-38	HV338_HUMAN	133.565	104.833	653.198	213.104	163.969	152.111	76.6405	188.735	479.42	190.02	164.892	235.4	206.578	154.882	89.2977	12.1276	180.906	347.091	193.731	247.742	987.296	269.87
6.72827e-85	A0A0C4DH38	IGHV5-51	Immunoglobulin heavy variable 5-51	HV551_HUMAN	131.11	81.9894	63.2635	170.316	92.1928	81.7749	66.4902	434.154	1520.61	125.062	209.8	290.57	86.1711	90.1017	80.3286	62.3878	81.2748	549.709	193.863	176.52	304.979	256.887
3.34539e-17	A0A0C4DH67	IGKV1-8	Immunoglobulin kappa variable 1-8	KV108_HUMAN	19.2063	32.8183	17.8368	77.3987	14.8664	30.4182	22.5709	48.8095	65.5775	16.2056	20.6498	25.1041	30.1709	21.5232	18.9453	20.541	14.4459	91.4408	13.5936	47.6551	50.6906	25.0536
2.65718e-33	A0A0J9YX35	IGHV3-64D	Immunoglobulin heavy variable 3-64D	HV64D_HUMAN	148.648	115.219	217.118	407.7	227.084	182.294	171.726	301.368	1114.43	175.745	286.766	47.6795	471.928	121.23	44.0747	47.7188	273.204	430.227	519.574	308.283	897.186	329.047
3.2885e-12	A0M8Q6	IGLC7	Immunoglobulin lambda constant 7	IGLC7_HUMAN	23.0056	15.3365	50.4947	81.9826	19.8527	14.7153	8.45066	18.2899	71.6775	32.6581	195.399	31.486	14.8716	10.2847	18.4534	33.6339	26.5462	64.5707	14.3639	18.2162	54.7636	77.2771
5.87713e-08	A1L4H1	SSC5D	Soluble scavenger receptor cysteine-rich domain-containing protein SSC5D	SRCRL_HUMAN	58.1273	19.3177	20.6272	24.1158	24.9568	29.8175	37.2397	30.1128	30.7987	25.4185	25.776	27.6889	32.4502	25.0943	23.3152	24.1112	28.9824	22.378	20.2639	21.3937	18.9937	27.8472
4.66472e-76	A2NJV5	IGKV2-29	Immunoglobulin kappa variable 2-29	KV229_HUMAN	36.1909	67.0574	27.3664	17.454	98.7416	16.6357	22.4181	102.178	458.304	31.3584	88.4045	30.2836	32.0783	164.496	28.073	18.962	246.739	132.737	32.1877	146.798	103.611	75.6068
2.24399e-70	A5D6W6	FITM1	Fat storage-inducing transmembrane protein 1	FITM1_HUMAN	299.858	295.587	1814.7	167.492	676.794	342.664	238.942	84.7323	60.1752	316.641	312.085	383.778	129.735	168.099	1240.62	1883.77	594.575	54.8503	669.092	159.18	47.1748	34.6017
0.00315457	A6NGN9	IGLON5	IgLON family member 5	IGLO5_HUMAN	289.48	212.827	255.962	277.801	227.115	378.593	20.5049	231.134	31.6154	18.623	18.7872	31.5226	271.836	282.57	212.329	18.0827	336.323	36.3483	12.8634	288.804	221.705	12.3971
0.00331937	A6NHG4;P30046	DDTL;DDT	D-dopachrome decarboxylase-like protein;D-dopachrome decarboxylase	DDTL_HUMAN;DOPD_HUMAN	19.1173	28.3963	21.5921	17.3856	14.8079	14.6075	14.6826	23.8109	13.4134	13.3351	30.4143	13.374	24.2554	13.7505	22.8194	12.9482	15.8627	26.0274	24.9502	36.095	33.1083	46.788
5.99173e-13	A6NL88	SHISA7	Protein shisa-7	SHSA7_HUMAN	47.703	41.9761	28.9498	13.7354	16.2726	17.0159	16.3485	42.0678	20.0278	37.2868	32.1147	19.3553	45.7775	43.661	101.621	63.4018	70.6934	21.7228	23.9055	21.7234	19.6883	21.2265
1.28051e-77	A6NLU5	VSTM2B	V-set and transmembrane domain-containing protein 2B	VTM2B_HUMAN	244.191	200.697	93.3571	233.936	287.835	232.082	102.975	380.916	100.027	155.259	223.574	112.36	209.695	148.815	294.432	250.062	373.948	71.0327	130.359	175.15	132.168	65.4208
0.000580505	A6NM11;A6NMS7	LRRC37A2;LRRC37A	Leucine-rich repeat-containing protein 37A2;Leucine-rich repeat-containing protein 37A	L37A2_HUMAN;L37A1_HUMAN	285.468	244.532	24.3076	297.046	101.018	390.813	13.0424	271.618	15.1003	290.245	27.0167	191.99	21.5458	300.799	399.601	37.8597	247.924	76.9081	167.95	108.214	37.272	255.722
0.00265717	A8K2U0	A2ML1	Alpha-2-macroglobulin-like protein 1	A2ML1_HUMAN	12.3342	29.1356	35.9463	13.5627	14.8019	57.3477	14.9535	26.0193	13.553	28.8744	25.8804	16.8419	25.1495	14.2574	21.8776	13.3552	15.1285	26.5075	30.8782	20.0434	30.0166	24.8684
0.000960382	A8K855	EFCAB7	EF-hand calcium-binding domain-containing protein 7	EFCB7_HUMAN	2850.01	2518.61	3868.87	2560.23	2632.17	2757.93	2401.59	2337.09	2584.81	1461.02	1813.06	2282.22	1801.75	1474.61	2109.03	1040.38	2554.78	2965.4	1901.76	4296.64	3536.22	1679.08
0.00743763	O00115	DNASE2	Deoxyribonuclease-2-alpha	DNS2A_HUMAN	159.737	14.6717	22.0631	18.581	24.7973	21.6828	24.219	304.072	30.7032	23.5062	18.3965	29.3317	21.6631	212.163	14.2755	17.8503	147.396	13.1885	12.1588	16.2462	14.0013	12.2537
0.000824266	O00187	MASP2	Mannan-binding lectin serine protease 2	MASP2_HUMAN	36.6595	53.0762	20.2889	14.4585	41.9907	15.7307	14.5667	43.6368	739.542	23.2442	31.058	105.898	35.3017	23.8865	31.0219	17.866	19.671	100.091	11.9332	14.3895	23.8051	59.5423
1.6918e-16	O00264	PGRMC1	Membrane-associated progesterone receptor component 1	PGRC1_HUMAN	132.86	141.932	22.6872	137.558	155.807	89.6425	31.2972	131.295	20.7133	98.3861	173.866	162.508	217.802	173.959	151.579	171.78	160.938	16.8547	127.363	134.289	15.5323	138.502
0.000712044	O00339	MATN2	Matrilin-2	MATN2_HUMAN	25.6733	19.7906	23.2232	31.9291	30.5883	32.1079	29.3301	50.7582	31.5621	27.9055	19.8131	49.3588	24.1777	43.9606	23.8484	17.8125	41.8478	16.6646	18.6689	22.9008	20.3386	16.4137
1.9676e-112	O00391	QSOX1	Sulfhydryl oxidase 1	QSOX1_HUMAN	103.037	132.068	80.4105	97.8998	112.7	97.566	94.076	87.1646	68.0952	164.333	76.3977	112.584	122.607	92.8355	82.7861	63.737	102.351	78.7525	44.0551	68.82	92.0868	47.0233
1.14493e-95	O00451	GFRA2	GDNF family receptor alpha-2	GFRA2_HUMAN	111.582	54.6163	64.5788	93.2069	97.4934	99.2929	111.747	74.5966	17.803	29.0107	54.4108	19.3867	65.916	85.8648	130.359	45.468	111.462	41.7875	44.2745	90.6391	63.6979	41.8954
2.03578e-83	O00461	GOLIM4	Golgi integral membrane protein 4	GOLI4_HUMAN	60.0411	70.066	49.1289	47.0359	72.1273	55.7277	49.9653	104.687	22.534	51.0473	61.8919	37.6348	65.0757	74.3157	84.7355	44.1681	80.9326	29.1202	33.8372	53.7639	27.8845	40.3682
5.45835e-81	O00462	MANBA	Beta-mannosidase	MANBA_HUMAN	67.2231	63.1491	76.2428	73.9258	85.3291	56.8932	49.422	73.8145	26.3571	41.9847	38.9365	47.8806	56.7748	66.0814	50.749	57.0612	82.5623	35.6806	26.5101	58.0395	39.1724	37.5097
6.52956e-82	O00468	AGRN	Agrin	AGRIN_HUMAN	77.5315	102.271	81.9468	73.6913	110.492	89.524	114.87	63.2179	32.8177	97.7988	61.4073	82.9623	60.6969	82.5042	74.1467	56.0015	76.7359	47.9272	49.6021	71.3979	37.9915	42.9066
1.54879e-91	O00533	CHL1	Neural cell adhesion molecule L1-like protein	NCHL1_HUMAN	209.44	123.049	150.053	191.543	198.685	196.258	223.329	134.624	17.0252	127.542	119.268	115.18	120.724	185.463	264.219	163.721	240.295	73.7755	122.82	171.146	121.635	104.59
3.03176e-17	O00560	SDCBP	Syntenin-1	SDCB1_HUMAN	45.6909	69.7087	34.7926	48.4031	93.1728	28.3302	38.0789	98.0457	43.2607	68.7058	50.094	62.1628	51.4522	28.5661	30.9638	24.8692	49.9691	15.6932	14.2635	18.6516	13.8827	12.8253
1.32249e-72	O00584	RNASET2	Ribonuclease T2	RNT2_HUMAN	114.923	112.422	133.597	98.9957	126.739	83.6461	98.3503	108.609	37.2093	114.41	71.6696	113.663	88.4791	90.5792	78.3211	78.2486	111.837	47.0232	48.1774	84.8669	79.952	65.6468
0.00243238	O00754	MAN2B1	Lysosomal alpha-mannosidase	MA2B1_HUMAN	18.7588	29.1353	21.4199	17.7646	18.343	19.4376	19.0446	29.3252	16.2468	19.8987	27.5434	20.5547	31.5027	22.44	26.7586	17.5696	17.0421	29.6029	23.1321	25.4053	34.6454	28.5603
2.1964e-85	O14498	ISLR	Immunoglobulin superfamily containing leucine-rich repeat protein	ISLR_HUMAN	105.654	116.783	109.35	100.955	141.561	134.202	241.631	86.3467	50.6363	109.249	89.0271	118.116	146.506	120.669	92.3684	109.366	127.918	103.671	84.2033	94.3419	136.544	71.2691
6.26488e-25	O14514	ADGRB1	Adhesion G protein-coupled receptor B1	AGRB1_HUMAN	65.8523	27.9766	26.3281	28.1759	39.729	44.0693	19.1092	39.5301	18.6663	26.1601	35.5103	18.8395	25.2523	75.3827	86.6524	42.6266	52.8949	14.8037	24.4925	27.2571	15.025	17.4688
0.00401558	O14522	PTPRT	Receptor-type tyrosine-protein phosphatase T	PTPRT_HUMAN	60.1785	28.0241	21.8789	13.0453	60.8422	15.5263	14.4901	23.4988	13.5916	13.1603	30.0156	13.5517	23.9375	44.5078	71.7983	12.7785	71.7151	25.6862	29.9215	35.6219	33.5481	28.8369
1.31039e-91	O14594	NCAN	Neurocan core protein	NCAN_HUMAN	186.928	125.716	66.8394	160.747	191.081	159.81	177.84	163.508	25.0636	124.283	144.735	114.62	168.84	233.23	301.977	126.803	262.747	68.8119	112.407	146.94	127.231	71.7097
1.67437e-30	O14672	ADAM10	Disintegrin and metalloproteinase domain-containing protein 10	ADA10_HUMAN	32.4556	48.1068	35.7335	23.3021	27.7896	40.0153	23.6269	36.025	23.7192	23.233	36.8554	30.4472	51.8028	46.9183	28.0989	18.8787	33.8847	35.6448	36.2581	24.5808	33.2826	34.8073
0.00518464	O14737	PDCD5	Programmed cell death protein 5	PDCD5_HUMAN	13.1521	5.20579	11.6447	14.4621	16.201	17.2126	16.0639	26.0509	12.26	14.0567	23.981	12.2241	26.5373	15.0441	20.8573	14.1663	14.4987	28.476	33.1712	20.2068	30.2614	31.9688
6.47167e-90	O14773	TPP1	Tripeptidyl-peptidase 1	TPP1_HUMAN	70.7783	89.5127	79.3885	96.5784	82.3625	111.187	72.5078	150.289	27.1866	44.1652	83.6167	98.8087	69.9939	85.5188	71.1526	72.9265	99.7142	38.1463	34.2593	78.1551	31.7186	57.1312
3.00455e-62	O14786	NRP1	Neuropilin-1	NRP1_HUMAN	47.4411	37.2155	41.9261	33.097	53.9492	29.3061	31.1895	45.9746	27.8415	86.7522	58.767	36.9143	38.558	45.1299	55.1468	34.2031	60.4092	29.6145	42.6771	44.3756	23.8348	44.4316
1.92565e-26	O14791	APOL1	Apolipoprotein L1	APOL1_HUMAN	37.1697	54.2176	39.7914	52.9787	41.8856	32.7296	45.8618	70.4761	188.949	31.7207	61.3314	32.9984	57.4081	40.7767	41.2818	36.9203	33.5725	91.1432	33.3882	61.4543	76.7355	96.575
1.78129e-10	O14917	PCDH17	Protocadherin-17	PCD17_HUMAN	95.3999	81.2439	49.7358	26.3277	37.0909	30.9692	38.4558	52.827	31.2371	36.2722	88.8682	43.359	31.1828	120.392	94.703	48.9142	44.7947	17.7772	17.047	21.7484	16.2079	20.8464
5.22854e-84	O15031	PLXNB2	Plexin-B2	PLXB2_HUMAN	76.0181	73.4197	51.2655	52.2507	69.1838	82.412	59.9551	75.5239	26.7657	51.7316	42.2452	60.5952	69.5417	71.9482	71.4777	50.7132	67.1587	42.0075	51.3444	40.0029	45.6711	45.0582
7.28338e-34	O15197	EPHB6	Ephrin type-B receptor 6	EPHB6_HUMAN	106.234	52.2651	37.4308	71.7456	75.7118	71.1396	55.2838	38.4717	19.5225	48.2586	43.6669	43.0185	33.5944	99.1466	103.544	66.6129	109.254	22.0622	45.7845	44.3244	29.9927	33.9142
1.01602e-06	O15204	ADAMDEC1	ADAM DEC1	ADEC1_HUMAN	21.7975	29.7428	29.4139	21.3278	21.0551	20.4692	21.1702	43.7771	111.95	23.8673	29.9832	23.5789	40.4346	19.7763	14.212	19.7708	20.9326	30.4173	27.1814	17.656	25.204	27.4198
0.00801265	O15230	LAMA5	Laminin subunit alpha-5	LAMA5_HUMAN	28.1868	8.78386	31.8358	25.6337	33.0588	21.5375	23.0776	14.2305	12.258	25.4096	20.628	19.7189	13.9697	24.642	23.7175	26.1689	34.1189	13.0186	36.787	24.4809	16.3469	19.8179
0.00792014	O15232	MATN3	Matrilin-3	MATN3_HUMAN	67.7874	37.3063	16.4352	13.2334	42.0172	36.5988	11.9138	31.2821	23.7444	17.5193	12.1391	33.5085	98.0416	48.5578	13.9571	13.5096	20.0781	34.1941	18.9912	14.4064	31.6648	11.6623
6.74155e-84	O15240	VGF	Neurosecretory protein VGF	VGF_HUMAN	324.109	148.62	107.502	191.712	215.394	369.162	287.049	153.304	20.0578	94.4726	143.61	131.716	139.777	271.782	489.99	176.138	254.198	38.2779	42.7867	62.611	40.8872	100.089
1.8074e-20	O15335	CHAD	Chondroadherin	CHAD_HUMAN	62.6946	21.5967	32.597	24.0286	27.3903	25.0514	25.033	19.7689	21.2712	22.9944	20.9272	18.9255	27.9416	68.2101	27.8427	23.804	20.5832	17.8356	26.993	59.7049	16.6776	20.0233
6.74424e-16	O15354	GPR37	Prosaposin receptor GPR37	GPR37_HUMAN	57.9727	12.4276	24.0671	29.8902	23.8316	35.575	33.2008	15.243	19.5257	26.4638	11.603	11.8044	16.6626	31.0931	16.0448	29.2789	23.0911	13.5587	20.8279	32.182	14.6417	12.0773
7.31212e-11	O15389;Q08ET2	SIGLEC5;SIGLEC14	Sialic acid-binding Ig-like lectin 5;Sialic acid-binding Ig-like lectin 14	SIGL5_HUMAN;SIG14_HUMAN	203.126	328.782	12.4701	15.4873	288.658	18.4328	300.633	168.497	163.261	15.5164	22.3936	20.1327	28.4185	216.659	343.094	15.1706	16.9741	26.168	35.5227	18.8692	166.731	232.438
7.25546e-89	O15394	NCAM2	Neural cell adhesion molecule 2	NCAM2_HUMAN	153.82	164.185	106.767	119.785	136.86	149.123	137.58	141.604	23.0898	117.409	116.882	120.738	131.608	154.26	194.244	117.503	182.005	84.28	148.311	146.618	127.776	101.966
2.13175e-19	O15400	STX7	Syntaxin-7	STX7_HUMAN	39.8502	56.7523	15.8637	31.597	32.8938	24.9434	14.0625	44.0427	27.3869	48.4046	37.8637	24.751	38.594	67.1557	85.8822	19.8555	38.784	26.2303	10.7733	19.8775	16.3816	9.29763
3.89545e-10	O15466	ST8SIA5	Alpha-2,8-sialyltransferase 8E	SIA8E_HUMAN	43.3353	24.5345	16.9841	24.6792	70.4011	52.1455	23.4296	28.4312	28.3503	13.3924	17.8721	21.5446	54.3044	72.011	72.2113	49.2174	58.9232	19.4993	30.3167	18.6725	22.5526	22.4383
0.00323571	O15540	FABP7	Fatty acid-binding protein, brain	FABP7_HUMAN	18.535	38.9296	21.9874	17.704	31.9179	23.4941	10.7903	34.513	356.042	31.3239	38.42	35.5884	35.76	38.8429	23.9808	18.555	16.3117	19.1276	21.2815	15.3365	16.1116	19.6476
1.81692e-40	O43157	PLXNB1	Plexin-B1	PLXB1_HUMAN	29.3494	35.5453	28.1341	29.0488	30.6164	28.6051	22.7282	36.1823	23.2062	43.2932	35.7241	24.9447	31.3178	34.9684	32.2524	31.1978	35.0833	24.747	41.4921	34.4041	26.4807	31.3351
0.000724612	O43173	ST8SIA3	Sia-alpha-2,3-Gal-beta-1,4-GlcNAc-R:alpha 2,8-sialyltransferase	SIA8C_HUMAN	48.4213	35.009	21.0894	34.9049	58.3856	30.2139	34.7724	27.6832	28.1883	27.6448	22.7781	28.104	66.8152	102.294	28.8209	32.8195	39.8256	24.8263	32.0562	14.0321	17.5337	22.732
0.00230628	O43175	PHGDH	D-3-phosphoglycerate dehydrogenase	SERA_HUMAN	17.4958	19.3084	15.4904	19.2384	37.0266	22.8973	37.3427	23.0268	24.9356	12.4911	34.1183	25.009	35.3016	20.0126	15.6791	18.8449	21.0854	21.0658	13.4056	15.1901	22.7485	18.7642
1.54624e-13	O43278	SPINT1	Kunitz-type protease inhibitor 1	SPIT1_HUMAN	59.2416	26.8795	30.6025	48.1813	49.6739	83.5332	28.7174	52.2021	55.5358	129.951	19.1339	31.9561	26.8002	72.9073	40.4565	32.5875	25.5317	14.087	15.8422	30.5713	12.4789	12.7476
2.98815e-38	O43291	SPINT2	Kunitz-type protease inhibitor 2	SPIT2_HUMAN	388.685	263.33	389.967	306.432	367.463	366.068	583.535	216.738	24.135	287.117	264.258	247.029	226.51	354.038	444.048	351.341	325.941	164.951	347.954	408.498	291.079	247.157
8.38848e-05	O43300	LRRTM2	Leucine-rich repeat transmembrane neuronal protein 2	LRRT2_HUMAN	114.084	94.2708	32.2846	88.5959	134.567	63.4174	23.403	85.0525	12.0876	29.3569	20.3413	19.9969	14.1666	124.185	144.586	210.467	203.85	13.2021	37.3055	121.655	16.1197	19.5424
1.4082e-20	O43324	EEF1E1	Eukaryotic translation elongation factor 1 epsilon-1	MCA3_HUMAN	179.34	269.271	480.376	291.017	340.217	313.611	390.402	216.812	28.6468	190.354	305.227	234.803	527.442	300.115	344.361	508.349	318.373	382.814	311.043	460.156	398.456	16.3333
0.00120739	O43396	TXNL1	Thioredoxin-like protein 1	TXNL1_HUMAN	11.8774	13.8852	13.4151	35.5551	23.834	22.0876	23.6323	11.643	27.4315	21.4634	14.8719	27.351	11.8604	22.132	14.1776	20.8407	24.4628	12.7268	15.5014	17.6497	20.57	54.6983
8.50811e-49	O43493	TGOLN2	Trans-Golgi network integral membrane protein 2	TGON2_HUMAN	45.7537	32.5222	38.5536	35.1528	138.2	48.3605	46.2541	102.23	51.1908	24.6938	35.6385	43.96	76.0456	61.8497	20.6934	29.8382	81.8506	29.443	12.5608	30.3708	30.8268	29.729
5.34271e-91	O43505	B4GAT1	Beta-1,4-glucuronyltransferase 1	B4GA1_HUMAN	544.276	371.425	320.953	444.639	461.731	685.927	509.068	334.917	16.7998	259.516	365.047	396.688	492.527	538.607	704.689	487.109	529.145	255.928	384.822	353.981	409.368	287.345
4.03325e-24	O43529	CHST10	Carbohydrate sulfotransferase 10	CHSTA_HUMAN	109.374	81.5573	25.6889	86.4014	224.641	127.964	18.6217	65.9174	15.9584	36.8944	25.564	15.9115	196.856	153.776	144.779	154.654	124.434	30.5785	29.684	61.9463	20.2585	24.56
1.05074e-82	O43556	SGCE	Epsilon-sarcoglycan	SGCE_HUMAN	100.993	113.542	46.4426	102.452	105.838	109.584	97.7903	84.351	49.7265	64.247	48.3996	77.1308	88.3452	105.805	150.649	58.5785	82.3079	20.382	47.0609	63.9137	40.612	31.6666
0.00209045	O43707	ACTN4	Alpha-actinin-4	ACTN4_HUMAN	28.3118	24.5255	28.8375	25.885	22.6401	22.7171	22.7876	18.9117	21.5529	37.0305	23.8329	18.2951	18.0935	27.1671	29.4396	28.0789	21.5713	17.8578	19.6529	25.171	15.0367	16.777
1.76287e-05	O43827	ANGPTL7	Angiopoietin-related protein 7	ANGL7_HUMAN	66.778	53.0434	32.731	26.4469	30.681	28.628	10.6922	73.1553	21.0027	20.778	40.1534	62.5574	28.6255	33.657	28.8919	14.1097	36.8242	44.0741	20.4624	41.1761	22.1966	17.7945
6.15872e-70	O43866	CD5L	CD5 antigen-like	CD5L_HUMAN	41.8913	27.8406	44.5368	35.2786	26.8502	27.3344	26.2087	35.2916	896.644	41.488	36.5367	33.5309	36.8527	31.3859	25.4744	31.4659	30.0298	147.847	25.1573	36.196	44.7264	146.138
3.56134e-56	O60241	ADGRB2	Adhesion G protein-coupled receptor B2	AGRB2_HUMAN	91.5542	68.6859	146.856	89.1587	118.994	90.1065	125.672	56.6019	24.4228	49.6195	48.6665	31.2253	36.4121	100.381	165.687	68.7908	153.654	60.4257	124.998	63.8378	37.9844	50.5219
6.23671e-27	O60242	ADGRB3	Adhesion G protein-coupled receptor B3	AGRB3_HUMAN	70.5104	40.4888	91.0546	48.561	90.4496	33.9111	9.14645	43.0391	24.1613	49.0763	43.924	45.1543	68.2107	129.463	72.8681	79.0247	84.6898	13.9632	48.4207	26.7798	10.5406	12.7787
2.90753e-51	O60245	PCDH7	Protocadherin-7	PCDH7_HUMAN	72.8923	48.5023	59.2266	77.544	87.5678	53.2078	91.3996	58.1614	32.9112	40.6075	38.6551	50.7813	26.3852	76.8853	89.7387	45.7607	90.706	15.3618	24.5376	13.5486	20.5654	20.5997
1.05492e-79	O60279	SUSD5	Sushi domain-containing protein 5	SUSD5_HUMAN	105.011	90.661	39.5016	75.661	107.817	71.3506	36.5133	70.7514	13.3875	53.6798	51.7265	61.3683	57.6505	109.365	154.334	90.2314	104.728	26.3682	53.6629	66.0174	32.9602	42.0446
2.57018e-38	O60462	NRP2	Neuropilin-2	NRP2_HUMAN	55.1604	50.1806	23.8788	43.6778	46.3269	37.7596	32.8514	25.4245	27.3615	68.0731	35.7423	33.1356	38.7045	36.2938	53.7514	47.6701	63.1551	31.6382	25.544	45.2947	33.2043	23.5857
0.00772194	O60512	B4GALT3	Beta-1,4-galactosyltransferase 3	B4GT3_HUMAN	44.8405	16.346	37.5098	30.2024	69.8861	133.767	46.0904	16.7667	34.2455	25.2673	17.5077	23.2334	16.4594	55.1023	20.1298	30.8329	27.2955	14.9824	13.1677	20.7777	13.8742	16.8201
1.13009e-25	O60568	PLOD3	Multifunctional procollagen lysine hydroxylase and glycosyltransferase LH3	PLOD3_HUMAN	26.7686	32.8106	35.2768	29.73	33.1097	34.3926	32.4103	30.3231	15.8517	29.6803	40.6783	32.0238	28.0449	29.9915	24.2736	23.0343	42.9244	20.9265	25.5692	20.8498	15.4	22.5885
0.00885669	O60609	GFRA3	GDNF family receptor alpha-3	GFRA3_HUMAN	28.491	25.8651	28.6707	26.1015	56.2339	33.3788	20.8267	20.0192	17.7174	22.9962	23.8298	18.5356	17.4553	21.5916	13.8213	22.2048	26.3195	28.2192	24.5081	32.3411	19.9844	25.1361
0.00770691	O60814;P06899;P23527;P33778;P57053;P58876;P62807;Q16778;Q5QNW6;Q8N257;Q93079;Q99877;Q99879;Q99880	H2BC12;H2BC11;H2BC17;H2BC3;H2BS1;H2BC5;H2BC4;H2BC21;H2BC18;H2BU1;H2BC9;H2BC15;H2BC14;H2BC13	Histone H2B type 1-K;Histone H2B type 1-J;Histone H2B type 1-O;Histone H2B type 1-B;Histone H2B type F-S;Histone H2B type 1-D;Histone H2B type 1-C/E/F/G/I;Histone H2B type 2-E;Histone H2B type 2-F;Histone H2B type 3-B;Histone H2B type 1-H;Histone H2B type 1-N;Histone H2B type 1-M;Histone H2B type 1-L	H2B1K_HUMAN;H2B1J_HUMAN;H2B1O_HUMAN;H2B1B_HUMAN;H2BFS_HUMAN;H2B1D_HUMAN;H2B1C_HUMAN;H2B2E_HUMAN;H2B2F_HUMAN;H2B3B_HUMAN;H2B1H_HUMAN;H2B1N_HUMAN;H2B1M_HUMAN;H2B1L_HUMAN	13.0895	31.9986	30.7676	11.6087	18.6417	13.8166	12.8945	11.5932	15.2735	20.7006	20.422	21.0812	21.3015	12.0759	25.9839	37.4304	18.0625	34.9109	26.6266	25.1736	37.6995	31.0967
5.87446e-79	O60883	GPR37L1	G-protein coupled receptor 37-like 1	G37L1_HUMAN	648.261	104.333	77.7225	242.512	140.067	422.811	164.563	845.024	112.288	113.39	138.093	450.764	137.537	104.567	490.282	47.7728	116.217	111.309	74.3565	368.876	146.793	84.9169
5.36021e-83	O60888	CUTA	Protein CutA	CUTA_HUMAN	46.0214	44.1309	38.9206	58.5459	48.2037	46.3474	50.3187	66.995	58.456	54.5798	33.5329	57.8104	64.761	82.4014	62.6601	50.8125	51.612	31.5084	36.9891	53.6825	31.9417	28.549
1.67686e-06	O75019	LILRA1	Leukocyte immunoglobulin-like receptor subfamily A member 1	LIRA1_HUMAN	3530.31	2893.96	29.168	3861.97	2893.34	971.842	21.1438	2098.53	8036	4219.01	3287.58	5510.68	3149.18	4213.96	1078.74	2787.57	2642.61	8048.57	4712.51	3355.5	8330.08	4479
6.55913e-06	O75063	FAM20B	Glycosaminoglycan xylosylkinase	XYLK_HUMAN	16.6896	22.9497	27.5807	22.2076	53.5455	55.2908	37.836	18.6408	17.1337	34.3636	23.8104	53.4737	12.1025	68.3049	45.5409	68.2254	20.2623	20.3761	31.8702	28.2577	18.8689	22.8753
8.65259e-46	O75071	EFCAB14	EF-hand calcium-binding domain-containing protein 14	EFC14_HUMAN	315.548	296.934	36.5217	242.557	329.227	375.194	422.258	167.827	17.8605	370.894	25.1684	1415.43	481.42	447.392	412.124	17.9602	237.836	29.4106	25.2476	92.3908	23.8182	105.14
0.000357196	O75077	ADAM23	Disintegrin and metalloproteinase domain-containing protein 23	ADA23_HUMAN	19.3504	30.7396	19.7451	17.512	21.3246	17.0412	20.0738	32.9097	41.3598	25.8299	38.6348	33.7727	28.0918	71.9192	84.744	24.5039	25.966	18.7654	21.6719	15.365	21.0959	9.64002
2.09868e-31	O75078	ADAM11	Disintegrin and metalloproteinase domain-containing protein 11	ADA11_HUMAN	35.6198	29.1951	23.4904	35.9299	43.576	35.1709	23.7428	29.2156	29.4988	27.4783	22.7488	30.3448	24.6628	42.6542	41.7795	38.5208	56.709	21.3994	27.2611	22.4981	16.3882	13.5455
0.00206846	O75083	WDR1	WD repeat-containing protein 1	WDR1_HUMAN	27.2144	38.4307	34.9911	27.6796	21.9869	19.4019	19.2957	17.4159	27.1964	22.5352	27.4263	17.7528	22.3686	31.9565	23.154	27.5845	21.4881	27.9593	24.7692	25.1322	18.0136	46.5698
1.12669e-17	O75084;Q14332	FZD7;FZD2	Frizzled-7;Frizzled-2	FZD7_HUMAN;FZD2_HUMAN	145.718	97.9949	31.0707	33.6074	78.1841	47.5951	22.523	36.2786	12.5599	30.5038	21.136	35.785	13.6339	54.6548	24.3015	25.5399	99.1913	18.0874	35.9029	77.1218	95.627	20.3059
1.98141e-99	O75144	ICOSLG	ICOS ligand	ICOSL_HUMAN	179.822	123.344	110.303	99.1337	117.934	130.638	113.795	122.672	62.1304	124.064	100.874	77.8787	93.8257	163.958	168.341	61.8988	187.407	48.0052	60.8823	115.578	94.3799	67.4321
0.000896233	O75173	ADAMTS4	A disintegrin and metalloproteinase with thrombospondin motifs 4	ATS4_HUMAN	57.2522	104.218	73.847	60.7826	65.8276	30.2816	28.2607	13.9233	22.9389	25.6671	13.6312	22.8716	14.1833	82.0597	155.598	24.9224	52.6918	15.2194	17.7289	37.8076	17.2011	17.0862
0.000210022	O75223	GGCT	Gamma-glutamylcyclotransferase	GGCT_HUMAN	314.133	17.6609	21.7893	220.258	303.135	779.012	389.019	14.8091	692.69	322.091	12.8159	240.784	15.0856	299.161	358.945	199.395	217.13	16.1876	18.8567	195.072	16.1723	347.47
1.69668e-83	O75326	SEMA7A	Semaphorin-7A	SEM7A_HUMAN	139.806	93.243	120.865	138.449	162.898	131.414	128.17	110.886	22.3004	40.3158	78.2771	105.209	121.586	166.226	179.701	119.226	175.07	42.2228	88.3094	101.831	65.1343	64.3243
1.30082e-29	O75342	ALOX12B	Arachidonate 12-lipoxygenase, 12R-type	LX12B_HUMAN	21.1419	25.8761	17.732	22.0222	20.039	98.4852	23.3956	32.1793	38.9804	25.6234	31.9128	23.5063	28.7139	24.4041	25.5124	22.876	17.6543	16.9901	21.1784	20.1393	13.3079	16.3859
0.00773411	O75354	ENTPD6	Ectonucleoside triphosphate diphosphohydrolase 6	ENTP6_HUMAN	43.2888	29.8011	36.7674	68.0205	91.3533	61.3891	15.409	24.9889	12.7811	13.9948	25.0002	18.0336	25.4554	14.4308	21.7437	13.5888	15.1149	27.3151	31.8189	21.0656	31.5475	26.0222
3.16284e-19	O75368	SH3BGRL	SH3 domain-binding glutamic acid-rich-like protein	SH3L1_HUMAN	105.359	166.602	39.2212	67.3874	145.028	107.128	100.133	43.6832	15.88	122.857	22.9403	76.5069	70.398	74.5143	192.698	126.817	126.906	16.765	21.4039	134.056	27.9335	24.7505
0.00465904	O75487	GPC4	Glypican-4	GPC4_HUMAN	11.7658	14.0169	13.289	35.2209	24.0601	29.5927	31.7089	11.7535	29.3659	185.689	15.013	27.094	19.1944	33.8583	17.2615	35.9562	24.8316	12.8476	15.3557	17.8171	11.8972	14.4234
8.88922e-26	O75493	CA11	Carbonic anhydrase-related protein 11	CAH11_HUMAN	201.062	81.8716	17.5929	140.171	32.6017	26.0051	24.2696	63.939	26.7112	35.9342	136.913	67.9962	156.065	324.148	221.471	161.236	226.83	27.9453	56.2787	199.647	77.1448	16.5217
7.55126e-60	O75503	CLN5	Ceroid-lipofuscinosis neuronal protein 5	CLN5_HUMAN	95.851	113.297	73.6929	103.813	177.958	55.8303	84.0406	170.684	30.8401	67.0203	60.6034	178.014	251.924	206.484	51.5399	80.9243	161.357	32.8375	30.9567	63.0253	49.3871	32.1099
4.24881e-90	O75509	TNFRSF21	Tumor necrosis factor receptor superfamily member 21	TNR21_HUMAN	107.961	74.7345	100.651	102.573	116.199	107.173	143.355	46.0332	23.1671	65.2685	62.6409	55.0483	80.8704	84.8111	180.968	111.784	142.026	37.5038	68.3459	86.2	68.7479	65.944
1.46601e-19	O75636	FCN3	Ficolin-3	FCN3_HUMAN	22.4666	16.7561	26.5713	26.2367	27.5418	21.5814	24.7461	16.9182	820.364	31.1712	17.8054	22.5374	15.0854	28.4529	22.2226	26.2015	29.5236	18.11	20.5013	20.605	15.4479	58.6239
0.00834838	O75711	SCRG1	Scrapie-responsive protein 1	SCRG1_HUMAN	25.4057	20.5197	22.6469	28.1263	20.4586	9.44049	20.4144	15.3128	34.8202	28.0355	29.2969	30.3606	14.8304	27.1833	30.1392	26.1883	32.3574	11.5162	19.1081	27.0873	13.5338	6.45604
1.86721e-16	O75752	B3GALNT1	UDP-GalNAc:beta-1,3-N-acetylgalactosaminyltransferase 1	B3GL1_HUMAN	77.7424	58.7309	32.8745	49.9366	93.1791	69.9972	101.411	78.1414	29.5583	26.5986	24.4072	32.0389	95.5118	94.2915	65.196	39.1788	105.719	38.1605	20.3036	51.7845	19.6967	21.8025
2.41716e-30	O75781	PALM	Paralemmin-1	PALM_HUMAN	37.5103	56.7956	12.357	31.8936	25.507	46.4419	25.6558	25.0952	25.2679	39.0364	16.1454	25.1938	12.8759	75.3592	85.6632	22.6252	59.5675	13.8166	14.2787	19.7405	18.9476	15.5113
0.000393307	O75874	IDH1	Isocitrate dehydrogenase [NADP] cytoplasmic	IDHC_HUMAN	19.8644	27.1754	27.4844	20.9065	19.7553	21.6328	24.5178	25.4114	54.36	92.2399	23.2433	21.1459	21.6289	21.3613	23.4503	19.456	34.9596	19.2574	15.7972	19.5852	24.681	34.4874
3.43406e-89	O75882	ATRN	Attractin	ATRN_HUMAN	52.9466	53.866	51.1221	49.2354	60.5159	48.9283	45.5506	62.3198	104.497	44.9809	47.5663	47.888	58.4271	48.252	47.7911	32.8759	62.4289	68.0621	43.1947	56.0016	75.8109	51.9169
1.61149e-20	O75976	CPD	Carboxypeptidase D	CBPD_HUMAN	31.8422	33.354	27.5399	34.5986	28.8057	23.6717	12.3524	26.4078	20.9654	50.8059	34.0214	67.2566	41.8619	29.1314	44.9298	60.038	43.6752	22.4582	21.7156	24.987	18.4608	21.2202
9.50574e-87	O76009	KRT33A	Keratin, type I cuticular Ha3-I	KT33A_HUMAN	22.8041	22.3545	19.6265	13.3246	11.6719	15.5325	14.4959	28.7778	33.887	15.3298	299.733	22.595	31.7899	18.0218	21.2568	24.9848	14.5268	20.431	13.4673	16.4232	24.595	18.7624
1.70685e-51	O76011	KRT34	Keratin, type I cuticular Ha4	KRT34_HUMAN	16.8727	27.5007	28.47	16.0469	15.4787	15.6188	15.4906	36.2658	19.6532	19.469	713.257	19.3656	31.5514	17.3461	27.3899	17.2698	15.1242	28.7643	27.0677	22.4347	21.4717	24.3737
2.50767e-45	O76013	KRT36	Keratin, type I cuticular Ha6	KRT36_HUMAN	18.4942	18.2661	16.3744	20.3362	35.0278	24.204	22.5886	21.7837	28.6989	11.8167	2341.85	26.4361	37.3161	21.1546	14.8326	19.9203	33.9394	19.9285	14.1706	14.3701	21.5204	17.7512
5.64314e-06	O76061	STC2	Stanniocalcin-2	STC2_HUMAN	47.1768	55.8714	13.4225	39.3943	69.7469	59.151	9.76052	100.201	70.9448	21.565	46.7348	16.8564	37.944	82.0658	18.2029	18.1288	10.5395	19.1284	18.2402	11.1764	19.2768	33.998
0.000507205	O76070	SNCG	Gamma-synuclein	SYUG_HUMAN	29.7651	31.9112	21.3036	18.9748	29.1492	17.0713	17.274	19.2596	16.5945	17.9602	28.393	14.6033	30.6601	20.3526	48.7544	19.262	17.9389	25.1213	27.6036	28.1845	25.2969	31.9032
9.90362e-42	O94760	DDAH1	N(G),N(G)-dimethylarginine dimethylaminohydrolase 1	DDAH1_HUMAN	49.9172	35.0471	35.876	34.8084	70.0471	55.421	29.5724	42.2507	21.4761	41.3284	33.4191	34.7906	47.7594	78.8678	92.673	31.8734	72.7147	24.3782	28.3103	35.3086	27.1808	24.9139
4.72371e-87	O94769	ECM2	Extracellular matrix protein 2	ECM2_HUMAN	97.4606	95.3325	51.5738	66.5121	81.2754	134.009	69.5929	85.4781	17.2349	28.3677	92.0086	178.857	101.195	80.5897	60.6099	48.673	79.2936	42.3349	42.3409	32.245	52.0925	42.4439
5.01064e-79	O94772	LY6H	Lymphocyte antigen 6H	LY6H_HUMAN	677.752	384.293	408.371	487.523	507.526	713.056	937.61	438.606	16.349	600.688	501.502	240.135	308.237	647.93	1244.16	629.73	845.055	161.279	652.177	405.273	443.137	354.342
7.94299e-88	O94856	NFASC	Neurofascin	NFASC_HUMAN	166.769	96.246	98.7375	124.393	145.195	135.648	144.025	103.962	20.7136	67.155	95.042	83.7048	103.225	156.925	174.973	88.1013	170.213	53.8302	109.805	112.065	75.7874	85.3792
3.48175e-66	O94910	ADGRL1	Adhesion G protein-coupled receptor L1	AGRL1_HUMAN	78.5737	68.5866	46.9858	64.7384	66.603	92.1732	47.8321	77.8949	25.3464	46.6358	39.6137	47.7175	37.8048	87.9344	125.589	50.736	73.2849	26.5283	46.9052	62.8896	43.8078	45.0341
7.30037e-58	O94919	ENDOD1	Endonuclease domain-containing 1 protein	ENDD1_HUMAN	147.856	163.498	74.8021	107.994	190.941	166.271	104.375	127.386	20.6383	88.0123	121.867	97.5252	134.698	129.813	255.544	183.66	187.938	41.1238	84.7606	139.011	82.1819	71.9418
1.00926e-86	O94985	CLSTN1	Calsyntenin-1	CSTN1_HUMAN	328.42	207.552	242.542	309.479	368.736	348.813	327.818	294.916	15.1307	109.173	173.736	180.17	254.15	260.552	296.605	190.089	336.762	150.071	166.304	290.528	161.162	165.535
1.58748e-58	O94991	SLITRK5	SLIT and NTRK-like protein 5	SLIK5_HUMAN	195.51	114.779	168.85	152.036	243.49	149.394	113.648	79.4392	17.9324	18.8468	54.5633	51.839	132.15	188.685	206.959	229.712	259.75	34.8497	29.9246	117.278	66.2565	24.7276
2.22101e-36	O95158	NXPH4	Neurexophilin-4	NXPH4_HUMAN	78.9218	30.5595	26.7997	33.2839	63.5584	119.085	35.8353	27.654	13.1061	23.7655	34.2987	57.0679	18.5544	86.995	65.9721	32.6032	36.4793	12.1762	23.1927	28.9007	13.1488	35.7008
0.000952257	O95185	UNC5C	Netrin receptor UNC5C	UNC5C_HUMAN	76.065	212.773	64.7547	29.768	39.7447	36.8141	187.373	571.75	21.9742	27.0831	39.0868	22.3472	31.5444	48.2542	30.6391	15.1958	53.4052	22.152	19.1954	15.9633	23.9064	19.7193
0.000137192	O95206	PCDH8	Protocadherin-8	PCDH8_HUMAN	32.4519	29.7563	24.1184	19.4197	17.3353	16.3165	17.4833	35.4866	16.1804	17.9505	27.2286	16.228	34.8362	18.6685	67.7464	19.8252	13.682	32.4645	27.8693	32.3143	21.5776	28.9175
2.94643e-11	O95336	PGLS	6-phosphogluconolactonase	6PGL_HUMAN	45.6935	78.9715	13.6791	43.8362	91.3725	20.2199	18.8704	48.1863	34.3537	81.4349	20.4144	43.9435	31.1737	60.5584	42.2375	16.6414	12.3424	23.8552	11.838	17.2015	25.7607	21.2489
1.83046e-30	O95390	GDF11	Growth/differentiation factor 11	GDF11_HUMAN	106.469	140.629	31.912	92.7778	192.372	79.433	13.3741	21.6889	14.7257	19.9582	28.804	26.7644	217.814	265.73	88.1158	11.7943	215.749	25.8928	32.5097	73.6126	46.2087	29.9814
8.9282e-89	O95428	PAPLN	Papilin	PPN_HUMAN	26.5635	28.4339	26.0562	30.4176	44.2883	34.8571	25.0396	36.2687	24.2472	34.612	27.3889	53.1528	32.3242	33.2059	31.5682	32.1861	34.9125	20.7802	25.4403	25.138	19.3586	25.6879
5.64781e-06	O95445	APOM	Apolipoprotein M	APOM_HUMAN	28.0732	28.5758	25.296	31.814	14.3302	24.1501	26.4194	109.224	376.38	35.1583	46.8472	26.7471	37.9621	43.6704	20.704	29.0167	20.8562	192.169	21.9426	19.8147	10.7577	31.6919
7.5934e-10	O95467	GNAS	Neuroendocrine secretory protein 55	GNAS3_HUMAN	40.3531	58.0484	34.6646	12.5222	51.8637	55.3953	52.9771	35.377	16.2305	19.1905	52.0655	16.2783	49.3607	13.0261	35.1294	12.2661	51.2429	32.3643	47.8875	23.3372	34.9495	28.8283
2.40252e-63	O95502	NPTXR	Neuronal pentraxin receptor	NPTXR_HUMAN	211.502	109.962	75.6689	271.888	177.624	227.03	190.413	192.632	32.3929	63.6719	112.268	79.1479	142.483	171.434	221.432	96.8184	176.141	50.7853	84.6888	103.936	72.6174	74.8208
9.58473e-29	O95633	FSTL3	Follistatin-related protein 3	FSTL3_HUMAN	154.815	185.175	107.028	97.279	100.856	169.783	170.339	27.7095	19.3592	278.521	88.4802	66.7952	147.102	148.768	112.392	64.2169	117.659	107.009	39.1515	91.5132	176.532	29.4692
6.24618e-67	O95678	KRT75	Keratin, type II cytoskeletal 75	K2C75_HUMAN	74.3056	20.2591	24.2402	28.234	28.4857	32.5055	29.3969	17.1092	23.3556	31.1529	712.786	28.7743	16.9853	29.1145	35.4919	27.9139	24.6576	17.9567	21.8497	40.7058	16.6719	20.5775
0.00105328	O95782	AP2A1	AP-2 complex subunit alpha-1	AP2A1_HUMAN	35.0189	25.1305	31.0051	11.6983	18.4989	13.9232	12.994	21.0725	15.1565	28.935	29.6466	15.2073	21.4659	12.1691	57.8148	37.7193	17.9241	34.6435	26.8321	24.9808	37.4108	19.7218
3.15939e-36	O95865	DDAH2	N(G),N(G)-dimethylarginine dimethylaminohydrolase 2	DDAH2_HUMAN	49.023	76.4905	42.7818	35.1486	49.7754	71.1236	20.4393	12.6036	13.8403	56.6325	32.4791	33.3517	12.3726	57.0237	28.0086	56.013	28.6974	37.9535	24.492	27.3675	18.457	33.8068
7.59815e-21	O95897	OLFM2	Noelin-2	NOE2_HUMAN	62.6513	56.8854	53.5096	45.7027	51.395	38.1012	41.8709	78.4274	40.6651	37.33	63.6543	89.1362	70.3345	48.9595	43.9949	34.0764	48.8234	24.4579	15.4238	23.147	14.5734	14.9089
1.05248e-28	O95965	ITGBL1	Integrin beta-like protein 1	ITGBL_HUMAN	35.5072	35.6644	18.2484	25.7266	15.0494	20.4179	18.4382	36.1145	17.643	25.2433	44.9187	30.8374	34.9045	30.3327	28.3116	30.0435	22.822	29.6987	26.1469	20.4946	31.2296	27.592
1.31765e-63	O95967	EFEMP2	EGF-containing fibulin-like extracellular matrix protein 2	FBLN4_HUMAN	142.949	173.761	84.4035	121.335	139.397	140.597	191.509	143.151	40.7071	111.287	128.154	146.539	188.723	190.954	124.83	73.4505	130.236	131.62	98.7935	89.0911	152.311	101.68
5.13967e-10	O95980	RECK	Reversion-inducing cysteine-rich protein with Kazal motifs	RECK_HUMAN	68.8901	82.9718	182.107	64.9955	85.0007	85.4353	80.9301	58.3404	120.579	67.9015	46.9001	119.727	64.7797	101.695	57.096	36.587	72.49	92.3352	61.4327	75.04	85.8682	48.5491
7.65677e-84	P00338	LDHA	L-lactate dehydrogenase A chain	LDHA_HUMAN	47.1127	45.9695	43.654	45.5911	36.4311	38.9875	35.8041	37.7234	30.4337	51.8422	33.6937	33.6038	55.3283	67.781	69.074	44.2947	44.0018	32.5658	36.9705	43.6673	29.5604	40.0357
4.36114e-12	P00352	ALDH1A1	Retinal dehydrogenase 1	AL1A1_HUMAN	17.4851	31.136	15.4173	18.0741	18.7325	20.1832	19.2812	32.3147	15.2585	20.0793	29.9496	32.0298	33.0628	18.554	22.7834	17.8045	13.9507	32.6355	37.9086	21.6864	28.0063	146.421
5.40741e-81	P00390	GSR	Glutathione reductase, mitochondrial	GSHR_HUMAN	58.8143	53.6996	100.233	43.4785	102.827	43.2182	61.3645	46.5337	77.9459	82.0175	58.6822	52.0387	61.5166	96.0945	119.653	75.4673	95.2551	38.3923	34.1087	39.8065	39.565	49.7511
6.07231e-72	P00441	SOD1	Superoxide dismutase [Cu-Zn]	SODC_HUMAN	176.793	200.825	308.64	152.97	269.359	353.855	190.356	231.653	92.3706	151.654	165.682	145.988	198.84	208.41	293.063	241.402	215.925	102.19	141.691	180.79	134.737	97.5121
5.74067e-83	P00450	CP	Ceruloplasmin	CERU_HUMAN	120.231	171.218	180.438	145.387	130.059	119.713	126.984	135.177	418.399	139.196	182.817	146.191	156.766	131.087	104.747	119.844	138.535	275.804	141.956	196.337	278.179	243.927
2.78349e-35	P00488	F13A1	Coagulation factor XIII A chain	F13A_HUMAN	20.2536	20.5983	18.6862	18.5698	18.6175	17.3549	22.7687	22.2717	89.7198	31.7021	23.0812	27.5838	25.7876	16.953	24.2744	21.3474	20.4744	17.8614	22.8406	25.6774	23.7081	29.4009
1.04118e-79	P00491	PNP	Purine nucleoside phosphorylase	PNPH_HUMAN	29.591	24.1803	28.4003	23.7827	19.3944	25.1065	20.9639	15.6706	17.7284	22.4505	20.9971	16.9279	16.5467	20.6379	25.3153	25.5497	23.6665	17.8613	23.3275	24.116	19.2819	162.023
2.5114e-31	P00492	HPRT1	Hypoxanthine-guanine phosphoribosyltransferase	HPRT_HUMAN	33.1823	33.3849	19.6422	20.1859	34.8731	12.7319	27.1423	27.261	28.1723	26.9706	26.6219	27.9065	33.6167	51.6168	19.7818	20.6163	62.9968	19.6117	16.7592	19.1172	19.1086	53.4638
1.4558e-42	P00505	GOT2	Aspartate aminotransferase, mitochondrial	AATM_HUMAN	72.909	60.4681	50.5821	53.9297	134.827	31.4113	89.9166	80.2168	20.7822	37.5548	57.161	43.4925	43.5841	69.9046	169.609	71.2739	63.5339	34.8856	59.5422	114.766	71.6324	51.1356
2.52315e-46	P00533	EGFR	Epidermal growth factor receptor	EGFR_HUMAN	45.5509	98.6009	74.3608	41.8821	75.5176	44.9362	33.5626	24.8225	21.0718	40.7526	35.1472	25.386	19.1309	45.858	45.2778	46.9803	54.8819	23.0676	36.0951	44.3738	20.0559	35.3482
9.72727e-70	P00558	PGK1	Phosphoglycerate kinase 1	PGK1_HUMAN	53.4549	80.0617	30.5304	35.4872	49.344	48.6835	20.8416	35.7164	80.4573	73.8653	26.9553	43.3761	40.041	70.6996	55.0535	31.5844	43.3149	17.5355	24.5285	25.9975	24.1095	117.625
2.83747e-61	P00568	AK1	Adenylate kinase isoenzyme 1	KAD1_HUMAN	49.0177	38.3408	10.8626	28.7901	25.1336	30.6323	24.2311	18.3745	33.1858	107.472	21.5479	65.5395	18.6407	89.84	18.1851	31.078	30.1931	25.6283	11.0195	16.3342	12.0053	61.0032
2.26276e-106	P00734	F2	Prothrombin	THRB_HUMAN	114.082	143.676	78.1084	119.79	98.1702	100.046	83.2268	181.792	319.203	109.474	160.851	164.896	136.738	102.241	91.712	95.9087	105.473	105.145	81.6713	59.6185	173.637	105.656
6.27845e-86	P00736	C1R	Complement C1r subcomponent	C1R_HUMAN	105.7	155.096	123.862	102.162	113.078	116.279	132.107	107.524	155.562	133.539	86.5964	107.172	114.735	106.594	98.3391	85.4865	125.376	125.974	85.9507	114.104	112.141	102.957
1.34237e-90	P00738	HP	Haptoglobin	HPT_HUMAN	286.739	536.057	551.95	206.759	209.244	110.205	239.297	257.881	260.6	426.03	577.533	213.402	179.941	302.034	202.556	227.516	427.178	1467.95	477.458	629.849	1234.43	1028.97
4.93615e-59	P00739	HPR	Haptoglobin-related protein	HPTR_HUMAN	23.835	28.2034	21.5856	28.6812	20.3127	19.7103	21.0411	31.5858	47.7778	25.7538	31.8827	46.2556	27.9803	25.1859	22.2032	21.8972	25.8494	27.0877	37.2932	22.3175	38.5169	38.2641
5.84611e-41	P00740	F9	Coagulation factor IX	FA9_HUMAN	71.578	113.056	29.5796	48.8868	62.0212	39.8909	34.0209	90.3957	364.287	59.7574	54.9234	90.7134	66.2316	52.382	46.2743	29.5468	88.4648	27.2705	18.938	24.47	26.7879	61.605
2.44665e-47	P00742	F10	Coagulation factor X	FA10_HUMAN	171.787	186.133	99.7486	61.0857	110.825	124.361	85.9713	105.924	159.946	39.493	147.221	137.462	110.531	134.125	136.888	82.1421	128.609	43.2475	30.7889	38.345	89.3668	60.7336
1.69672e-64	P00746	CFD	Complement factor D	CFAD_HUMAN	50.664	32.7251	15.4766	37.4732	38.0638	32.6981	26.9136	61.8199	86.5604	45.4268	37.5312	66.608	42.3119	37.0456	29.1732	27.1701	32.9519	59.5438	26.4338	34.5412	65.7064	43.6697
1.9676e-112	P00747	PLG	Plasminogen	PLMN_HUMAN	95.6497	106.012	79.6505	119.699	88.4738	79.6636	62.563	160.982	293.146	76.6122	107.973	121.907	83.7415	84.5306	60.5653	52.9883	84.907	201.772	101.595	131.844	177.17	144.544
5.08229e-102	P00748	F12	Coagulation factor XII	FA12_HUMAN	46.1644	75.5704	34.8553	43.4534	40.2777	56.6171	43.3063	84.2544	233.298	51.2828	64.3875	90.9665	53.1272	49.4626	33.4321	38.0722	48.1709	188.116	59.9924	74.4271	51.8188	110.747
2.61702e-102	P00751	CFB	Complement factor B	CFAB_HUMAN	225.702	330.912	327.437	279.074	249.619	176.132	233.902	469.811	895.235	198.804	343.523	237.402	275.14	242.176	157.841	158.104	227.56	685.528	321.024	322.234	541.497	406.505
1.02066e-64	P00915	CA1	Carbonic anhydrase 1	CAH1_HUMAN	29.204	19.4905	30.5971	23.2042	22.5184	25.2151	26.1172	20.2524	25.4064	24.8094	24.3649	25.4273	22.9715	27.2882	28.6588	59.395	21.8602	140.624	19.8757	25.7337	30.698	1305.56
2.12017e-72	P00918	CA2	Carbonic anhydrase 2	CAH2_HUMAN	35.3864	14.7392	101.835	23.2342	22.8641	27.1432	22.6421	18.513	27.7832	22.8209	15.839	24.1571	25.6767	25.8874	21.5013	39.0996	28.4844	254.993	22.484	23.8545	60.0783	1223.21
1.07244e-108	P01008	SERPINC1	Antithrombin-III	ANT3_HUMAN	209.258	276.932	267.331	370.281	290.367	221.981	214.814	362.333	649.986	251.936	399.088	300.934	335.154	243.306	165.568	201.254	245.213	597.441	425.342	332.686	588.444	391.357
1.59029e-99	P01009	SERPINA1	Alpha-1-antitrypsin	A1AT_HUMAN	282.084	286.318	348.013	304.054	284.866	235.385	197.885	421.638	1367.04	217.979	364.406	335.031	217.622	199.708	181.459	158.339	237.24	661.75	389.004	377.715	743.364	513.943
2.88842e-99	P01011	SERPINA3	Alpha-1-antichymotrypsin	AACT_HUMAN	222.49	342.05	304.233	256.749	222.887	224.371	247.944	253.31	691.635	294.479	259.177	309.903	242.256	228.887	220.559	182.75	268.153	419.378	267.874	289.92	423.323	356.795
3.21899e-106	P01019	AGT	Angiotensinogen	ANGT_HUMAN	720.686	652.749	1033.39	669.039	685.232	668.167	753.233	524.577	410.124	331.883	434.079	526.083	502.593	708.805	693.529	658.036	774.022	418.35	457.417	646.953	511.795	382.588
6.81819e-100	P01023	A2M	Alpha-2-macroglobulin	A2MG_HUMAN	236.988	240.591	289.435	238.14	279.93	239.896	282.769	263.418	1319.94	282.662	245.531	215.619	249.773	217.697	260.576	256.905	264.839	335.57	263.685	307.892	378.05	359.186
6.55668e-97	P01024	C3	Complement C3	CO3_HUMAN	205.462	254.211	250.022	248.592	227.125	190.12	247.335	367.512	767.296	296.845	312.206	250.739	251.271	217.681	211.137	186.292	238.731	551.963	322.357	287.15	461.119	386.685
1.01524e-95	P01031	C5	Complement C5	CO5_HUMAN	49.1074	72.3029	61.2455	55.582	51.6062	36.3204	43.1679	79.5446	355.722	66.8991	79.4967	65.1492	67.4641	58.0283	39.6718	39.0632	49.3448	130.016	67.7605	56.6233	102.709	102.204
2.76537e-78	P01033	TIMP1	Metalloproteinase inhibitor 1	TIMP1_HUMAN	150.716	419.361	215.515	130.881	136.442	148.462	197.218	161.883	219.364	443.21	243.379	183.556	152.901	146.264	125.559	144.002	158.967	164.974	127.844	217.028	207.375	128.508
1.02084e-74	P01034	CST3	Cystatin-C	CYTC_HUMAN	2627.24	1825.21	2042.01	2681.6	2349.73	3031.19	3602.65	1958.99	252.087	1800.65	2011.75	1832.47	2540.32	2659.07	3464.85	2564.18	2513.23	1464.61	2221.73	1978.56	2052.47	2007.7
3.25824e-57	P01040	CSTA	Cystatin-A	CYTA_HUMAN	16.8996	54.5837	51.6404	25.362	12.5728	384.159	37.6538	45.5733	47.9864	25.2092	18.2011	50.5623	44.6367	61.1753	117.879	53.854	31.2952	19.7576	14.2167	21.5618	18.9418	12.3033
1.41075e-80	P01042	KNG1	Kininogen-1	KNG1_HUMAN	237.873	210.565	249.496	284.866	235.18	210.822	227.785	346.539	1125.32	232.427	364.513	292.309	260.528	258.857	188.097	186.101	220.741	525.959	426.373	276.804	475.022	379.094
6.37215e-22	P01127	PDGFB	Platelet-derived growth factor subunit B	PDGFB_HUMAN	208.586	130.782	30.4478	24.5161	144.937	259.788	251.403	131.985	12.8168	31.1278	219.042	18.8592	173.642	207.067	270.053	25.028	175.615	120.941	35.1831	140.332	104.711	20.7213
0.000762264	P01130	LDLR	Low-density lipoprotein receptor	LDLR_HUMAN	79.8948	102.506	136.231	18.7098	20.9594	52.6497	20.782	33.7024	31.1937	18.8748	18.5366	79.0899	34.3316	129.688	16.122	18.3272	117.13	36.8397	13.0372	107.895	23.3912	19.2943
1.18264e-35	P01210	PENK	Proenkephalin-A	PENK_HUMAN	40.3571	47.1208	27.494	43.114	28.8574	34.0974	41.1681	38.4175	41.083	35.8862	35.9189	37.6805	32.6171	68.7535	43.6299	35.3658	29.1395	22.241	24.4601	38.2197	22.8053	19.1851
6.73359e-11	P01213	PDYN	Proenkephalin-B	PDYN_HUMAN	383.638	597.875	347.353	532.446	307.044	725.457	661.216	292.632	15.1221	140.306	299.857	312.751	399.251	457.568	456.048	352.52	371.019	23.0864	282.068	93.5897	37.326	271.364
0.00986372	P01282	VIP	VIP peptides	VIP_HUMAN	83.4052	18.632	32.9077	26.4968	122.255	22.2626	23.8546	15.6233	11.8588	28.801	19.9561	20.3828	14.44	128.952	205.06	27.0499	33.0076	17.0777	38.0255	23.6835	15.8145	19.1724
6.11144e-50	P01344	IGF2	Insulin-like growth factor II	IGF2_HUMAN	576.846	665.656	847.236	538.195	584.693	840.431	1079.77	512.941	203.881	440.052	623.869	861.142	962.564	686.5	492.161	586.802	565.025	664.246	466.69	764.495	659.839	588.944
1.9676e-112	P01591	JCHAIN	Immunoglobulin J chain	IGJ_HUMAN	216.058	184.998	628.634	177.031	161.333	146.412	61.1927	207.649	1506.7	361.42	221.367	185.253	205.024	139.652	80.4115	129.391	137.906	512.279	162.623	205.167	451.195	598.877
1.25683e-71	P01593;P01594	IGKV1D-33;IGKV1-33	Immunoglobulin kappa variable 1D-33;Immunoglobulin kappa variable 1-33	KVD33_HUMAN;KV133_HUMAN	189.657	62.9794	12.8349	389.156	13.5761	144.018	13.6919	717.894	1547.62	246	551.766	183.737	123.56	95.8147	105.731	129.662	129.621	888.251	718.82	319.653	624.868	438.656
7.80378e-66	P01597;P04432	IGKV1-39;IGKV1D-39	Immunoglobulin kappa variable 1-39;Immunoglobulin kappa variable 1D-39	KV139_HUMAN;KVD39_HUMAN	30.9756	24.5239	30.09	62.983	20.8746	40.9014	22.6951	134.482	472.937	47.0847	43.2054	71.6364	20.7534	32.2695	22.9772	26.1012	28.5511	61.9471	30.35	45.4719	68.3574	124.948
1.69231e-110	P01599	IGKV1-17	Immunoglobulin kappa variable 1-17	KV117_HUMAN	133.354	102.332	244.979	320.473	101.878	70.3484	76.6272	475.704	1166.3	326.023	336.161	431.362	269.567	91.1392	140.542	92.6711	122.933	310.147	110.877	250.78	313.082	294.827
0.000868218	P01601	IGKV1D-16	Immunoglobulin kappa variable 1D-16	KVD16_HUMAN	144.771	15.7664	18.9705	33.8697	161.833	28.4574	30.4924	300.311	30.5375	312.063	239.099	170.717	82.3946	79.4772	17.9502	34.5768	25.8223	264.576	372.452	209.577	269.299	230.519
0.000646232	P01602	IGKV1-5	Immunoglobulin kappa variable 1-5	KV105_HUMAN	107.21	35.835	27.4736	258.283	72.0459	12.3374	37.9001	258.144	523.832	253.316	358.056	13.4752	49.1413	84.5351	29.0992	33.4231	52.3169	566.728	449.925	173.722	401.049	393.387
3.15099e-91	P01619	IGKV3-20	Immunoglobulin kappa variable 3-20	KV320_HUMAN	108.097	24.064	103.89	192.907	60.001	69.9895	58.3571	325.108	1448.5	96.9611	113.248	164.101	70.161	55.8683	54.8035	64.3888	61.428	394.229	152.919	151.976	237.168	246.995
1.09178e-71	P01700	IGLV1-47	Immunoglobulin lambda variable 1-47	LV147_HUMAN	747.874	437.926	922.051	729.448	558.786	436.881	863.665	619.65	3085.35	756.165	702.438	761.516	765.323	523.589	230.83	324.824	483.272	1246.83	731.739	1032.55	1323.28	1088.68
9.14956e-06	P01701	IGLV1-51	Immunoglobulin lambda variable 1-51	LV151_HUMAN	602.683	13.7799	198.643	26.9568	26.425	32.0837	26.6505	79.2527	7788.83	33.2455	37.544	35.0426	16.1324	66.202	20.5378	30.2203	29.5448	15.0341	18.7839	197.204	346.058	433.97
0.00364524	P01709	IGLV2-8	Immunoglobulin lambda variable 2-8	LV208_HUMAN	25.6507	35.7436	538.266	23.3273	117.735	87.8497	21.0012	58.9566	13.47	23.1233	33.372	13.5097	12.7127	22.4248	26.0625	23.8143	37.4923	11.8472	33.477	26.9014	17.9632	34.7362
2.01799e-27	P01714	IGLV3-19	Immunoglobulin lambda variable 3-19	LV319_HUMAN	288.191	339.416	502.848	267.875	244.716	195.8	202.752	199.395	1307.71	159.877	100.773	238.692	196.164	163.927	81.141	82.3593	171.45	678.074	177.022	443.177	111.333	227.344
8.39367e-11	P01715	IGLV3-1	Immunoglobulin lambda variable 3-1	LV301_HUMAN	45.4194	80.3302	131.443	44.2618	83.9399	20.2053	24.4835	173.706	1138.75	44.8995	58.8481	54.093	112.085	87.9325	52.3736	88.68	97.5063	133.143	41.5484	82.151	17.7484	60.6453
1.71743e-95	P01717	IGLV3-25	Immunoglobulin lambda variable 3-25	LV325_HUMAN	175.344	132.934	229.555	166.26	199.357	136.854	212.687	209.857	842.343	155.087	207.919	236.452	304.322	175.596	123.705	175.501	155.738	528.612	130.968	262.387	160.291	210.014
7.7077e-50	P01718	IGLV3-27	Immunoglobulin lambda variable 3-27	LV327_HUMAN	113.447	75.8353	449.842	131.611	159.271	67.5382	110.78	128.471	409.727	25.1423	208.386	121.28	150.824	150.889	115.48	30.8178	46.6319	416.474	21.9226	122.981	13.9106	385.556
6.5878e-56	P01721	IGLV6-57	Immunoglobulin lambda variable 6-57	LV657_HUMAN	46.6366	52.2314	9.94156	26.1521	65.853	15.2233	18.5916	98.8085	185.849	49.058	71.341	114.867	47.0792	36.534	18.3976	38.3531	42.8544	37.282	31.8804	60.2862	47.0037	38.8472
1.5758e-60	P01742	IGHV1-69	Immunoglobulin heavy variable 1-69	HV169_HUMAN	135.37	67.9592	49.9771	236.87	236.323	25.9109	16.0558	325.06	527.685	236.68	86.3433	175.429	32.6693	115.069	42.7506	77.2834	192.875	463.997	120.304	12.2534	168.342	163.173
4.21502e-28	P01743	IGHV1-46	Immunoglobulin heavy variable 1-46	HV146_HUMAN	53.7805	14.597	20.4045	53.1261	24.2381	59.5941	22.9044	259.348	619.528	33.8901	111.635	160.953	20.1935	35.6207	26.8116	36.7063	41.0833	24.6452	20.086	34.8084	20.5348	38.4109
0.00081505	P01764	IGHV3-23	Immunoglobulin heavy variable 3-23	HV323_HUMAN	14.196	19.7819	15.1197	18.7779	37.9345	22.3493	11.6228	23.5914	94.2133	12.7973	18.4693	24.4105	23.159	12.4107	14.3065	13.1797	20.5807	21.5823	13.0847	15.5626	32.4575	19.2243
2.48326e-44	P01766	IGHV3-13	Immunoglobulin heavy variable 3-13	HV313_HUMAN	664.415	374.932	729.668	461.455	461.932	263.111	264.504	475.928	2997.41	360.169	546.196	501.625	603.002	482.894	165.532	228.935	279.092	1373.65	530.535	778.338	1167.49	1000.96
5.69296e-69	P01780	IGHV3-7	Immunoglobulin heavy variable 3-7	HV307_HUMAN	180.971	121.3	293.843	224.938	154.916	116.443	251.576	236.403	917.748	164.008	238.569	247.651	227.284	147.105	93.0507	191.999	198.625	323.886	326.849	234.932	575.007	396.696
1.38812e-35	P01782	IGHV3-9	Immunoglobulin heavy variable 3-9	HV309_HUMAN	100.868	68.4582	115.529	120.447	114.14	92.2563	128.317	68.2907	412.43	114.044	77.5438	94.023	76.6666	100.767	72.0313	115.288	93.1143	195.38	133.427	98.4834	74.634	86.3608
2.0678e-68	P01833	PIGR	Polymeric immunoglobulin receptor	PIGR_HUMAN	22.5131	17.6313	21.2816	24.1986	28.2032	27.194	27.0323	23.5511	49.9544	726.927	18.6305	31.1968	17.1683	24.8762	19.4016	23.5695	26.991	22.7931	15.8589	18.5647	20.8408	16.6043
3.04733e-68	P01834	IGKC	Immunoglobulin kappa constant	IGKC_HUMAN	347.785	230.121	275.951	398.495	196.667	151.079	198.313	1132.73	3416.46	449.385	787.955	1287.47	421.699	329.475	274.752	226.493	252.279	454.585	295.773	412.706	401.943	355.402
1.3429e-72	P01859	IGHG2	Immunoglobulin heavy constant gamma 2	IGHG2_HUMAN	214.559	150.499	241.504	319.662	194.888	207.343	200.745	430.623	1851.47	223.441	329.943	384.813	214.838	167.261	72.7585	97.9266	172.872	355.356	203.214	291.303	471.728	602.149
3.76293e-83	P01860	IGHG3	Immunoglobulin heavy constant gamma 3	IGHG3_HUMAN	196.072	39.7001	32.6258	152.796	89.1243	42.9632	45.5074	242.991	220.148	127.246	165.093	195.848	51.0949	83.8653	27.0517	33.6752	34.342	173.302	89.0593	297.742	317.487	192.715
1.30316e-73	P01861	IGHG4	Immunoglobulin heavy constant gamma 4	IGHG4_HUMAN	365.44	57.527	132.391	1051.94	132.759	127.203	67.5057	531.907	678.33	185.752	375.343	660.742	139.329	306.768	137.756	13.9306	162.847	530.299	444.269	864.062	626.416	397.343
5.57027e-107	P01871	IGHM	Immunoglobulin heavy constant mu	IGHM_HUMAN	498.742	185.14	1897.7	262.386	119.33	73.1174	56.1483	208.591	6529.21	795.642	250.108	390.198	246.555	98.2703	79.0977	94.3018	85.9558	1296.08	217.265	206.754	576.934	1743.6
1.77963e-68	P01876	IGHA1	Immunoglobulin heavy constant alpha 1	IGHA1_HUMAN	231.945	256.044	139.522	376.151	217.062	174.209	99.6201	328.953	1671.28	290.289	428.094	381.292	359.48	273.657	247.806	211.057	258.968	563.264	331.583	441.927	665.755	555.293
2.14146e-18	P01889	HLA-B	HLA class I histocompatibility antigen, B alpha chain	HLAB_HUMAN	39.8733	22.6402	32.6066	37.8658	24.0789	39.5872	26.8455	20.7828	21.8871	42.2388	23.1067	33.0864	26.4101	33.5885	28.9608	39.922	40.0763	24.3896	22.6942	30.6058	21.8291	17.6634
0.00113165	P01903	HLA-DRA	HLA class II histocompatibility antigen, DR alpha chain	DRA_HUMAN	25.3523	18.503	20.7906	20.0095	25.6717	21.0471	17.6816	30.6983	25.0342	180.96	44.0181	14.9253	28.2886	24.206	28.5888	22.5323	27.6199	13.5782	17.4404	15.2276	12.9945	10.9824
2.40237e-62	P02042	HBD	Hemoglobin subunit delta	HBD_HUMAN	98.2805	22.3845	115.574	24.8589	20.4724	21.2792	19.6411	19.5018	30.0704	25.3246	26.0386	33.149	26.6765	26.5588	23.4574	220.46	25.8164	634.587	19.288	20.5985	253.468	3601.67
8.2117e-70	P02452	COL1A1	Collagen alpha-1(I) chain	CO1A1_HUMAN	171.122	159.016	170.648	193.179	137.344	158.152	168.91	221.978	117.786	363.254	171.611	209.696	173.677	162.393	155.317	71.4255	148.079	167.418	123.918	213.521	468.26	101.211
2.26651e-62	P02461	COL3A1	Collagen alpha-1(III) chain	CO3A1_HUMAN	94.0295	89.9906	76.9747	87.8966	94.3493	88.2437	83.8554	83.6816	90.4236	96.049	75.3048	80.7493	84.2731	86.1777	69.6248	54.2428	86.7105	77.065	50.0898	99.9261	188.538	41.3355
4.75899e-87	P02533	KRT14	Keratin, type I cytoskeletal 14	K1C14_HUMAN	156.31	140.926	245.624	163.025	114.536	904.735	157.95	122.732	213.123	465.712	113.703	95.8124	112.755	229.113	129.263	110.139	193.691	164.959	129.236	290.697	73.3861	150.501
3.84438e-84	P02538	KRT6A	Keratin, type II cytoskeletal 6A	K2C6A_HUMAN	85.5042	97.1145	244.482	73.1919	66.1878	235.114	102.179	85.7106	270.785	136.891	109.144	76.979	58.3196	147.747	80.0443	59.7884	111.594	79.7877	141.329	155.692	35.646	75.962
0.00209045	P02545	LMNA	Prelamin-A/C	LMNA_HUMAN	28.6597	13.2413	15.3948	27.4592	31.2884	30.6282	24.9181	19.0484	25.2053	27.485	14.9866	22.065	18.798	25.9801	19.1952	27.0569	27.3181	16.3156	15.0863	20.3839	15.9416	14.533
0.000515698	P02549	SPTA1	Spectrin alpha chain, erythrocytic 1	SPTA1_HUMAN	13.2748	25.4478	11.7533	14.597	14.8254	17.3732	14.9519	30.3485	18.9198	16.4628	23.7593	18.9755	26.7849	15.1845	20.6644	14.2985	15.9984	27.764	33.4807	20.02	29.9817	86.4663
1.18658e-90	P02647	APOA1	Apolipoprotein A-I	APOA1_HUMAN	287.976	350.321	274.932	481.098	330.21	323.616	320.943	530.353	1769.5	289.958	449.455	392.833	375.26	331.562	274.709	259.495	318.655	622.076	675.959	528.605	717.371	547.903
8.71039e-93	P02649	APOE	Apolipoprotein E	APOE_HUMAN	622.44	430.25	445.364	523.858	651.589	721.413	749.216	606.682	287.389	385.209	353.739	333.498	615.309	579.94	596.717	474.874	719.395	343.596	467.677	569.091	548.839	335.52
4.82798e-74	P02652	APOA2	Apolipoprotein A-II	APOA2_HUMAN	127.301	143.03	156.264	202.486	154.93	167.834	181.412	338.486	841.086	145.752	228.822	150.105	208.005	164.19	122.475	117.895	155.018	257.522	230.774	204.214	295.793	242.923
1.53357e-43	P02654	APOC1	Apolipoprotein C-I	APOC1_HUMAN	369.016	259.576	440.81	439.429	252.466	381.539	297.505	582.448	4123.4	409.93	266.466	462.02	438.042	257.778	235.831	21.2176	386.124	602.473	424.903	61.5593	575.147	546.368
4.6986e-50	P02655	APOC2	Apolipoprotein C-II	APOC2_HUMAN	235.999	252.241	80.9086	242.746	184.33	147.684	274.245	577.728	2836.96	206.624	378.974	316.599	418.005	222.081	86.8174	50.4728	243.712	320.012	177.478	20.5777	169.046	288.011
4.65864e-76	P02656	APOC3	Apolipoprotein C-III	APOC3_HUMAN	188.949	213.097	93.278	192.426	168.745	144.03	119.161	265.828	1922.95	134.482	203.841	205.064	197.212	198.649	120.499	102.104	203.819	251.293	200.51	36.7146	243.251	357.817
5.03955e-90	P02671	FGA	Fibrinogen alpha chain	FIBA_HUMAN	125.342	140.197	70.029	75.7446	65.3841	63.7419	66.3462	98.6742	1938.23	116.058	145.063	148.093	108.126	127.415	77.8682	39.022	61.2532	137.076	56.002	52.173	98.2439	103.988
2.28202e-100	P02675	FGB	Fibrinogen beta chain	FIBB_HUMAN	132.312	131.918	57.6532	82.4486	69.6929	68.8412	57.2781	128.614	1769.94	129.659	133.74	167.862	107.902	129.686	82.5335	40.1248	69.2399	231.663	74.3028	59.6406	109.754	133.171
1.26278e-82	P02679	FGG	Fibrinogen gamma chain	FIBG_HUMAN	107.76	129.803	74.0747	84.981	67.4749	66.7433	70.5577	107.812	1628.86	128.452	149.54	149.998	106.006	124.533	74.9264	40.2829	59.012	213.928	73.5023	54.2466	111.624	140.475
5.57487e-24	P02689;P15090	PMP2;FABP4	Myelin P2 protein;Fatty acid-binding protein, adipocyte	MYP2_HUMAN;FABP4_HUMAN	29.8906	383.615	33.7601	361.488	532.818	101.423	24.4726	15.0906	38.0492	26.9455	19.4522	11.5933	14.814	26.1315	22.3656	27.7506	32.1741	13.8055	11.8514	95.402	15.4151	12.2971
6.04817e-62	P02741	CRP	C-reactive protein	CRP_HUMAN	21.0978	81.427	245.345	14.9912	16.8575	14.35	32.6434	172.413	728.316	16.8	30.8684	26.2053	39.6163	22.4586	20.9924	20.3404	36.5216	16.0874	12.8196	14.1696	17.7221	20.3305
2.42526e-62	P02743	APCS	Serum amyloid P-component	SAMP_HUMAN	64.3868	120.442	124.159	113.261	51.7016	55.038	99.0312	164.168	558.926	57.3499	104.858	94.7978	65.1832	90.7518	47.2935	27.0398	62.0725	233.564	150.337	37.0371	139.578	276.001
6.3578e-40	P02745	C1QA	Complement C1q subcomponent subunit A	C1QA_HUMAN	1363.31	1787.34	1237.3	1034.41	1017.2	1390.59	1991.95	809.124	4123.93	4916.85	753.688	1450.23	1273.77	1015.28	889.838	1089	1187.31	1159.24	971.606	1298.85	1293.23	1151.67
2.85068e-75	P02746	C1QB	Complement C1q subcomponent subunit B	C1QB_HUMAN	217.994	281.632	138.724	198.94	185.573	226.207	268.887	229.11	871.064	886.24	146.624	203.285	251.011	185.278	164.641	88.1212	225.428	204.91	128.457	193.308	288.854	289.793
3.89862e-86	P02747	C1QC	Complement C1q subcomponent subunit C	C1QC_HUMAN	303.213	463.711	417.259	296.986	316.672	346.636	556.938	281.276	1117.9	1037.76	300.452	335.483	332.866	289.091	244.476	232.483	321.29	379.167	179.567	340.093	385.925	395.147
1.2094e-104	P02748	C9	Complement component C9	CO9_HUMAN	173.012	302.107	451.507	219.074	186.744	130.578	178.992	218.631	790.788	146.905	219.171	195.005	167.584	193.3	93.8853	97.6908	221.357	470.43	93.435	156.23	409.419	156.626
1.43875e-98	P02749	APOH	Beta-2-glycoprotein 1	APOH_HUMAN	187.487	203.624	127.782	209.901	178.985	160.924	127.415	226.791	499.279	211.606	285.495	263.713	265.982	191.541	189.181	159.642	184.565	383.519	274.555	244.237	275.23	211.863
7.03581e-97	P02750	LRG1	Leucine-rich alpha-2-glycoprotein	A2GL_HUMAN	164.262	231.233	718.576	152.871	160.786	125.123	162.975	188.459	513.923	153.368	193.267	163.711	206.692	164.014	149.583	143.705	165.829	262.256	123.001	187.464	422.064	217.227
7.94667e-102	P02751	FN1	Fibronectin	FINC_HUMAN	272.207	221.512	157.755	185.63	212.779	228.962	222.725	216.732	301.894	272.878	212.11	212.692	195.35	221.983	243.15	174.96	247.717	232.916	190.818	197.875	425.359	201.678
5.05535e-107	P02753	RBP4	Retinol-binding protein 4	RET4_HUMAN	118.966	95.2042	156.256	110.256	105.487	148.093	84.3842	82.9499	233.408	91.7298	135.683	71.9913	86.3547	90.1925	99.9951	72.4603	107.994	269.631	159.421	132.827	320.081	113.333
5.007e-109	P02760	AMBP	Protein AMBP	AMBP_HUMAN	140.526	156.22	78.7765	159.863	136.127	110.221	83.7971	159.004	535.288	140.97	206.222	142.79	156.081	139.116	118.436	91.1442	86.9239	232.398	166.181	159.441	276.639	159.674
2.52542e-77	P02763	ORM1	Alpha-1-acid glycoprotein 1	A1AG1_HUMAN	343.415	567.559	1105.52	460.334	223.505	368.126	292.672	739.419	1400.3	459.993	455.829	505.25	253.061	239.173	307.364	212.945	466.436	1058.54	731.24	669.103	1137.02	732.374
8.41418e-80	P02765	AHSG	Alpha-2-HS-glycoprotein	FETUA_HUMAN	421.324	351.642	153.499	468.404	497.894	314.492	342.103	674.74	1011.64	267.976	781.185	665.687	480.435	333.123	313.296	344.429	316.964	521.79	452.067	313.238	772.908	398.555
3.56167e-82	P02766	TTR	Transthyretin	TTHY_HUMAN	679.925	693.522	1453.87	789.164	529.051	859.995	910.073	765.22	583.893	489.538	742.412	612.245	426.548	259.455	314.868	394.083	525.605	897.965	792.757	751.053	887.854	918.947
9.11042e-105	P02768	ALB	Albumin	ALBU_HUMAN	356.145	442.551	443.354	584.394	453.829	410.539	451.476	706.98	988.213	481.248	776.543	533.284	523.219	392.585	367.78	480.611	408.431	967.701	670.671	658.085	1058.59	731.477
1.9676e-112	P02774	GC	Vitamin D-binding protein	VTDB_HUMAN	222.833	288.643	239.877	311.267	206.966	213.311	179.082	375.925	633.387	201.027	475.103	392.015	243.158	176.832	180.387	202.206	198.351	488.063	368.369	310.943	547.765	292.745
5.89166e-36	P02775	PPBP	Platelet basic protein	CXCL7_HUMAN	18.2356	22.6381	16.9082	19.1228	28.8793	21.0205	20.2971	27.9801	27.2317	16.3447	20.1259	22.0648	28.4546	19.5828	19.2112	18.9441	16.1667	21.0331	27.7761	26.3287	21.8041	237.425
8.08309e-41	P02776;P10720	PF4;PF4V1	Platelet factor 4;Platelet factor 4 variant	PLF4_HUMAN;PF4V_HUMAN	11.4671	13.7871	13.5105	35.808	23.6656	30.086	23.4653	159.686	27.6267	21.3118	14.7669	27.5456	11.7766	21.9757	14.2785	20.6935	32.6714	12.6369	15.6117	17.525	20.7164	245.119
6.8471e-06	P02778	CXCL10	C-X-C motif chemokine 10	CXL10_HUMAN	31.1168	35.7354	27.5502	34.216	20.8187	12.3718	38.0057	18.7244	145.92	956.579	33.3643	13.5128	19.074	35.593	29.0183	33.5163	20.1718	11.8445	23.8422	28.1134	12.7906	34.7282
0.000751511	P02786	TFRC	Transferrin receptor protein 1	TFR1_HUMAN	25.0207	25.4024	23.1373	25.0344	40.2196	31.2793	26.8328	23.6494	98.7626	33.8212	21.6197	22.46	27.6292	32.4604	30.1554	27.9939	49.6332	30.5682	35.0748	31.8734	23.8367	25.9569
1.79139e-96	P02787	TF	Serotransferrin	TRFE_HUMAN	570.361	695.848	883.172	761.928	747.763	760.16	936.691	758.049	1007.74	586.93	793.93	690.558	797.623	684.947	730.057	696.778	753.158	1070.5	876.865	996.731	1168.82	735.966
1.08211e-54	P02788	LTF	Lactotransferrin	TRFL_HUMAN	74.4879	65.0658	27.0817	42.203	34.5597	60.8384	26.999	31.8306	27.1774	36.6035	78.0015	29.9236	164.215	55.2933	43.7183	30.129	32.1433	26.7832	24.3707	35.9706	23.982	51.1105
6.2626e-82	P02790	HPX	Hemopexin	HEMO_HUMAN	569.968	741.791	1181.1	635.806	599.827	607.269	500.482	813.439	1719.27	577.875	738.022	722.011	634.086	472.831	396.232	357.945	622.231	1195.82	649.572	962.913	1255.23	760.942
7.51133e-49	P02792	FTL	Ferritin light chain	FRIL_HUMAN	27.2123	18.3326	21.0082	24.615	33.1114	24.318	20.8327	18.2965	96.8907	34.3709	35.0635	15.6405	15.2701	24.1251	36.002	25.2042	41.7409	16.8463	27.9448	24.8725	25.6185	31.0899
8.0394e-54	P02794	FTH1	Ferritin heavy chain	FRIH_HUMAN	42.5802	39.7134	44.0365	35.995	39.2626	42.7032	42.8794	26.4649	20.6228	37.3062	22.8593	38.4846	23.8549	38.2231	35.715	39.2064	61.4207	18.8336	22.4498	24.16	17.0289	20.2559
1.16785e-17	P03950	ANG	Angiogenin	ANGI_HUMAN	39.8106	34.4464	19.5013	17.7001	17.0789	39.3787	15.906	35.2121	25.5057	21.4347	47.3685	17.983	86.4973	29.2221	17.6835	17.4351	15.4631	39.861	24.8433	26.9003	25.5538	39.1482
0.00125797	P03951	F11	Coagulation factor XI	FA11_HUMAN	21.37	24.3208	18.8297	26.2757	22.0175	20.0862	24.8609	32.8619	92.4967	21.6442	26.8919	19.402	20.0605	23.3137	19.9164	22.9211	20.5049	39.6906	22.7316	25.4651	19.6575	28.833
1.08749e-86	P03952	KLKB1	Plasma kallikrein	KLKB1_HUMAN	41.115	48.8876	45.7268	60.9148	58.5604	41.1391	46.3424	70.3737	282.072	39.6655	54.4363	61.1164	55.7245	44.124	32.4538	38.739	54.8813	89.9087	57.0915	68.5565	73.465	63.9534
0.00600663	P03971	AMH	Muellerian-inhibiting factor	MIS_HUMAN	23.1726	60.6569	27.0551	21.7843	11.8179	18.3032	11.7179	19.003	16.8071	35.0313	24.2731	16.7578	11.8718	28.6273	27.9084	22.2391	19.8761	20.772	31.2627	28.8067	19.2355	72.8449
4.63017e-32	P03973	SLPI	Antileukoproteinase	SLPI_HUMAN	75.1779	66.8692	67.9599	53.6099	43.8941	58.6523	54.9867	75.5542	44.0679	566.468	73.688	83.9026	105.789	71.1872	74.8628	63.9435	41.9132	72.026	57.1336	91.8292	39.1687	55.3769
4.81578e-63	P04003	C4BPA	C4b-binding protein alpha chain	C4BPA_HUMAN	46.2537	52.0827	44.9135	34.9024	21.1328	23.1556	23.5641	61.8187	1299.01	101.915	27.0533	60.0779	31.2362	32.1919	24.8183	24.863	26.3535	142.125	40.6896	26.5992	44.035	230.509
5.95837e-80	P04004	VTN	Vitronectin	VTNC_HUMAN	326.951	347.9	219.255	302.885	268.52	292.766	319.389	452.162	1082.51	245.947	417.926	412.998	392.664	302.444	240.23	188.317	232.281	645.195	342.289	258.989	408.577	395.131
4.95538e-86	P04040	CAT	Catalase	CATA_HUMAN	33.311	25.0115	29.4029	27.0448	28.6773	42.6735	26.088	20.3135	29.2697	29.9735	23.0265	24.9487	27.3244	34.7341	25.2694	37.7519	30.5304	60.6487	19.2525	22.1532	36.9245	465.349
0.00152418	P04062	GBA	Lysosomal acid glucosylceramidase	GLCM_HUMAN	23.1488	19.8829	20.9915	27.3959	30.0071	24.1243	35.4785	30.5256	17.6822	25.0816	31.3031	22.4329	17.5835	28.6053	22.7738	26.9363	21.3858	17.6022	13.4561	22.2052	12.5942	17.5912
3.04217e-100	P04066	FUCA1	Tissue alpha-L-fucosidase	FUCO_HUMAN	83.5975	89.1786	22.7179	61.8509	106.239	100.763	22.4224	56.4604	41.1221	63.8542	42.5274	56.6224	42.2942	58.8793	89.4179	72.4366	76.6456	23.3377	35.057	64.633	33.5539	23.8172
4.64895e-44	P04070	PROC	Vitamin K-dependent protein C	PROC_HUMAN	59.1989	34.7047	34.0051	25.8288	37.2412	28.8154	34.5578	24.4913	24.5574	38.4775	24.6061	36.5648	27.3679	29.6795	29.0499	35.4714	32.2688	22.1621	21.5974	19.1095	14.7384	20.9454
1.05558e-91	P04075	ALDOA	Fructose-bisphosphate aldolase A	ALDOA_HUMAN	93.0432	77.6047	74.5672	69.5071	77.3086	70.845	78.3368	77.4057	147.836	131.81	76.7656	57.1972	73.2459	99.5309	147.088	74.3194	88.0266	66.3542	68.617	80.5795	75.4054	103.501
1.06099e-37	P04080	CSTB	Cystatin-B	CYTB_HUMAN	21.629	42.2559	85.5351	23.4216	61.1439	18.1002	36.8778	36.0496	20.3532	39.3799	25.2084	17.0434	40.8691	36.8059	36.6126	27.7656	26.6404	63.2533	29.7607	15.6548	39.182	37.5023
1.9676e-112	P04114	APOB	Apolipoprotein B-100	APOB_HUMAN	27.3999	22.9453	28.1694	24.3228	28.1392	25.7559	27.5032	26.9033	915.651	43.551	21.4243	34.2613	28.4495	24.4882	22.8669	22.9716	25.4064	55.3127	22.3477	26.0842	36.3835	140.845
3.61126e-78	P04156	PRNP	Major prion protein	PRIO_HUMAN	1009.19	537.893	472.659	577.388	736.089	866.732	781.03	617.977	25.4753	565.466	550.067	528.43	704.715	777.034	900.56	759.633	766.8	408.894	779.167	687.689	425.381	507.436
1.84447e-77	P04179	SOD2	Superoxide dismutase [Mn], mitochondrial	SODM_HUMAN	209.378	173.813	205.925	166.56	256.735	245.618	234.138	236.498	66.8349	29.2866	12.8407	35.1106	185.748	207.518	36.7613	26.4568	274.617	124.231	18.8204	263.889	183.958	178.125
4.52993e-57	P04180	LCAT	Phosphatidylcholine-sterol acyltransferase	LCAT_HUMAN	229.737	179.914	142.074	165.887	206.178	296.946	193.722	221.852	136.495	107.515	100.306	190.584	156.181	312.054	155.313	77.4712	169.291	90.8004	106.199	126.897	138.609	81.4569
3.87842e-87	P04196	HRG	Histidine-rich glycoprotein	HRG_HUMAN	89.005	59.0898	32.8152	85.0565	75.5991	113.124	86.5138	207.023	404.118	73.45	133.134	135.575	156.539	118.389	89.4725	30.2319	64.6143	379.96	191.28	222.414	120.631	197.824
1.6638e-66	P04216	THY1	Thy-1 membrane glycoprotein	THY1_HUMAN	842.8	506.469	515.927	645.538	957.452	703.057	799.242	613.849	19.5847	529.837	573.698	376.313	444.194	743.861	980.139	803.048	1103.63	274.72	733.916	658.833	537.616	422.116
1.05431e-96	P04217	A1BG	Alpha-1B-glycoprotein	A1BG_HUMAN	206.385	235.402	474.118	219.231	205.13	224.279	167.024	414.312	903.386	201.083	388.359	282.668	207.821	211.961	171.706	151.136	229.522	594.542	332.713	383.739	559.754	360.523
7.65877e-66	P04259	KRT6B	Keratin, type II cytoskeletal 6B	K2C6B_HUMAN	129.126	157.289	643.786	103.556	50.5813	425.826	102.694	213.911	519.23	86.7695	95.6062	112.278	101.876	488.608	125.738	116.64	203.579	183.99	316.228	390.035	74.734	152.219
7.4212e-84	P04264	KRT1	Keratin, type II cytoskeletal 1	K2C1_HUMAN	212.348	192.891	263.55	242.387	178.476	1011.55	246.771	182.463	243.353	328.57	184.065	147.058	193.971	286.196	228.422	226.508	293.588	255.795	224.955	340.459	120.28	216.567
1.95362e-11	P04275	VWF	von Willebrand factor	VWF_HUMAN	26.2705	35.737	25.2083	19.8261	26.2325	19.9102	20.9923	20.8536	221.513	20.0114	25.2581	17.4812	22.3019	23.6994	24.2323	21.5234	24.591	25.3096	25.7014	25.7294	22.9244	30.4662
2.95512e-26	P04278	SHBG	Sex hormone-binding globulin	SHBG_HUMAN	77.2408	44.5405	39.2171	60.5449	67.0762	67.6036	15.8036	49.1644	393.661	37.2989	75.4919	78.9885	62.4161	41.7532	50.7348	61.7603	51.389	86.3408	56.1797	87.658	74.5332	59.2958
3.77134e-105	P04406	GAPDH	Glyceraldehyde-3-phosphate dehydrogenase	G3P_HUMAN	86.7395	42.161	32.8479	47.2749	44.0932	83.4666	46.2628	34.9162	258.698	50.0971	38.705	47.197	48.2519	76.3489	85.6744	47.8235	44.5751	35.0937	40.8461	35.4671	31.6708	167.181
7.00063e-10	P04430	IGKV1-16	Immunoglobulin kappa variable 1-16	KV116_HUMAN	14.6264	20.3816	291.587	186.711	91.715	29.4158	47.1101	233.71	573.259	174.537	145.984	134.924	72.3289	98.6051	13.8856	107.131	19.9752	225.318	195.568	156.364	316.6	295.919
1.56348e-39	P04439	HLA-A	HLA class I histocompatibility antigen, A alpha chain	HLAA_HUMAN	23.1385	16.8889	20.4431	25.3893	29.7529	34.7724	27.2986	73.5697	27.4908	139.421	15.6882	34.9154	14.9728	27.9399	26.7746	25.208	28.2596	22.7249	20.8266	13.4955	14.0781	11.6124
0.00157151	P04632	CAPNS1	Calpain small subunit 1	CPNS1_HUMAN	14.038	11.7482	15.8553	12.7664	20.1658	35.3074	37.8323	32.4263	178.26	18.1601	12.5831	32.3262	22.9011	12.2725	14.4676	13.0329	45.4543	35.4448	18.3211	14.9333	32.823	132.607
2.36974e-06	P04792	HSPB1	Heat shock protein beta-1	HSPB1_HUMAN	22.9735	50.7301	13.4161	16.6622	28.5027	23.99	16.4398	38.6271	50.3009	566.462	70.5389	26.3149	68.2137	27.0313	28.1666	18.8215	26.2847	17.8858	12.9972	12.5148	18.019	42.1422
0.000576987	P05026	ATP1B1	Sodium/potassium-transporting ATPase subunit beta-1	AT1B1_HUMAN	292.437	171.601	268.478	201.451	325.073	238.964	36.4213	198.75	17.7992	371.106	34.8158	12.9494	18.2788	34.1091	311.815	32.119	21.0493	12.3598	22.8483	29.3364	13.347	36.239
5.40981e-92	P05060	CHGB	Secretogranin-1	SCG1_HUMAN	258.909	147.241	93.3727	154.224	184.681	297.057	204.462	263.855	16.9466	127.055	124.359	134.275	177.245	155.907	240.13	143.798	151.614	92.7862	147.038	191.007	123.75	105.856
0.000487262	P05062	ALDOB	Fructose-bisphosphate aldolase B	ALDOB_HUMAN	35.3962	64.5276	24.1379	19.4355	13.2462	16.3297	13.1341	21.2996	328.991	11.9287	27.2066	14.9509	21.6972	12.3002	25.5099	11.5826	17.733	235.283	288.506	32.2881	37.0119	26.1381
1.44791e-107	P05067	APP	Amyloid-beta precursor protein	A4_HUMAN	322.245	220.492	133.567	221.164	260.796	335.516	266.066	250.6	18.441	140.974	182.121	215.644	210.127	294.385	380.145	181.434	260.84	90.3232	165.978	137.274	140.546	139.911
6.80093e-05	P05089	ARG1	Arginase-1	ARGI1_HUMAN	17.5503	17.0191	20.7449	16.8508	16.5192	319.718	15.488	33.0878	32.0236	68.5076	41.3143	28.4385	27.9012	79.9695	91.2803	18.2996	39.4144	13.6327	14.1358	15.2956	12.6229	13.0199
6.5937e-61	P05090	APOD	Apolipoprotein D	APOD_HUMAN	1418.4	1759.49	2259.18	1346.1	1573.8	1841.22	2059.19	1559.61	1780.34	2030.39	1775.86	2363.22	1994.2	1641.93	1465.62	1795.2	2002.09	2153.65	2064.81	1625.65	2223.91	1051.41
1.69271e-62	P05109	S100A8	Protein S100-A8	S10A8_HUMAN	125.008	235.271	1657.15	204.612	172.596	426.838	208.762	150.685	448.99	197.369	188.047	105.463	213.204	221.126	122.071	162.144	206.268	45.5269	191.575	33.4755	40.488	327.416
9.93745e-82	P05154	SERPINA5	Plasma serine protease inhibitor	IPSP_HUMAN	37.6432	73.6344	29.4849	41.3522	69.15	37.5203	23.6982	86.931	78.9204	54.1553	101.761	68.447	54.7368	44.7268	41.867	38.7846	35.3649	76.6648	87.5129	65.7522	70.0165	42.5224
1.62434e-76	P05155	SERPING1	Plasma protease C1 inhibitor	IC1_HUMAN	485.152	588.551	604.099	545.09	471.271	397.874	632.511	525.781	1197.57	735.545	571.258	455.839	521.337	434.931	524.343	479.88	560.812	701.302	614.868	647.797	820.734	569.105
1.3105e-89	P05156	CFI	Complement factor I	CFAI_HUMAN	132.432	143.051	150.265	142.594	89.9294	114.327	83.2873	177.683	439.606	133.592	138.373	121.566	107.378	107.71	100.956	47.0012	137.923	289.861	111.649	195.259	258.658	174.355
0.000166055	P05160	F13B	Coagulation factor XIII B chain	F13B_HUMAN	23.3627	31.4479	26.5552	33.4559	26.503	18.5306	21.5609	24.8981	137.636	22.2909	34.5904	31.5694	26.2724	32.0331	24.5332	22.7523	21.1482	29.4521	25.9671	24.5632	22.394	44.1456
2.48675e-68	P05362	ICAM1	Intercellular adhesion molecule 1	ICAM1_HUMAN	29.0649	36.0076	33.4499	27.6828	25.2979	14.5162	24.9569	18.1186	27.2084	364.615	30.68	16.7147	19.869	31.8943	30.8665	30.5215	23.7605	27.8735	30.1499	31.5239	16.7458	29.7352
0.00176341	P05387	RPLP2	60S acidic ribosomal protein P2	RLA2_HUMAN	19.0964	24.6227	24.9012	20.0501	12.8401	16.8461	12.7315	20.6467	136.079	66.9504	39.4072	15.4237	35.9669	19.2744	30.3224	20.4687	22.8359	22.5687	28.7739	31.2984	20.8993	25.3369
3.14341e-46	P05408	SCG5	Neuroendocrine protein 7B2	7B2_HUMAN	115.666	41.6335	18.9601	51.6137	20.5754	31.4641	65.6688	149.935	33.2808	79.849	114.38	45.125	94.6982	71.2664	82.8195	44.5051	43.4888	39.6571	44.09	25.9037	51.0439	55.0383
0.00698545	P05451;P48304	REG1A;REG1B	Lithostathine-1-alpha;Lithostathine-1-beta	REG1A_HUMAN;REG1B_HUMAN	34.1023	15.9185	11.7015	31.0134	47.6292	129.551	68.6594	17.217	33.35	24.6066	17.0498	342.962	16.9014	29.8136	19.6034	31.6608	28.2005	14.5906	381.743	20.2344	118.074	16.3802
3.96267e-88	P05452	CLEC3B	Tetranectin	TETN_HUMAN	447.873	402.14	335.185	410.931	447.9	532.498	450.455	495.422	243.062	285.299	309.772	415.234	588.801	444.812	541.942	296.748	344.765	310.136	343.769	586.9	297.11	343.707
5.44874e-90	P05543	SERPINA7	Thyroxine-binding globulin	THBG_HUMAN	51.2342	77.7385	67.7708	64.1492	83.2718	44.6389	55.0432	63.4727	186.929	46.0109	107.341	66.2265	54.068	59.1426	42.8756	71.9059	80.6519	89.6967	50.2055	114.912	72.2498	51.175
7.26017e-102	P05546	SERPIND1	Heparin cofactor 2	HEP2_HUMAN	230.466	228.709	273.85	300.895	303.988	256.002	276.167	299.161	412.799	153.415	253.106	336.733	329.397	271.51	167.089	232.596	292.003	450.298	208.755	226.493	356.052	235.955
4.93671e-79	P05937	CALB1	Calbindin	CALB1_HUMAN	41.148	67.4265	31.9153	25.9885	57.3664	25.4673	25.9179	51.0962	17.1957	23.7149	30.5031	22.2837	30.2051	28.834	38.2369	27.1711	47.5471	31.5963	38.0883	33.3357	25.2985	30.204
9.66848e-52	P06276	BCHE	Cholinesterase	CHLE_HUMAN	65.5429	49.6899	58.3238	83.1787	84.64	43.3648	31.5648	115.212	49.4187	55.8665	37.3671	44.4578	158.37	135.262	81.9171	68.4224	115.044	67.2653	46.8932	58.1531	45.7581	51.2707
0.0021891	P06307	CCK	Cholecystokinin	CCKN_HUMAN	383.554	205.007	22.839	12.4969	13.9995	360.578	13.881	22.5109	14.188	12.6071	28.7539	14.1464	22.9312	222.337	272.514	12.2413	16.7788	24.6065	28.6637	34.1244	35.0202	27.6246
1.51696e-104	P06312	IGKV4-1	Immunoglobulin kappa variable 4-1	KV401_HUMAN	865.076	445.306	1178.07	817.912	490.805	429.758	552.404	830.538	3971.35	433.36	415.641	707.49	377.286	369.063	134.417	71.9257	665.791	1492.31	355.372	1167.3	1876.74	1325.93
2.72708e-100	P06396	GSN	Gelsolin	GELS_HUMAN	393.437	326.801	201.712	273.387	296.153	350.586	20.0722	350.983	257.437	238.847	320.498	402.646	303.379	290.916	288.941	195.943	252.7	319.534	272.637	245.489	326.915	260.789
2.08577e-81	P06681	C2	Complement C2	CO2_HUMAN	55.2485	65.1557	57.6098	54.7543	53.9558	37.1563	47.0429	73.5155	243.565	51.8853	64.2092	65.5491	66.0082	53.6678	37.764	40.3333	49.2738	163.474	56.1423	80.4929	124.357	89.5362
2.38977e-55	P06702	S100A9	Protein S100-A9	S10A9_HUMAN	27.4134	39.9729	228.877	35.7857	27.2057	124.705	33.8622	32.7855	60.3828	21.8013	31.4084	18.8684	33.0678	28.5032	21.3138	26.4204	29.6322	35.8228	21.8065	41.2415	24.542	135.805
2.72708e-100	P06727	APOA4	Apolipoprotein A-IV	APOA4_HUMAN	207.454	229.538	201.06	332.543	258.203	218.749	202.105	326.44	787.597	113.338	346.717	216.135	239.796	236.269	207.542	202.482	226.385	368.818	367.142	268.394	304.624	208.541
3.83937e-38	P06732	CKM	Creatine kinase M-type	KCRM_HUMAN	34.3072	42.8666	19.8593	16.6603	36.0011	29.5226	13.2318	133.976	24.7041	51.3885	602.776	151.098	23.1174	21.481	21.9829	22.6189	66.1751	12.771	19.9804	14.8887	14.9446	10.2403
1.61068e-48	P06733	ENO1	Alpha-enolase	ENOA_HUMAN	77.7488	77.0797	50.2478	71.6599	43.9058	85.9581	43.9015	52.8231	218.604	202.325	52.9359	69.6388	54.2484	68.5641	116.61	46.796	50.6209	22.4031	38.7414	18.2812	21.8918	71.0937
2.02365e-17	P06744	GPI	Glucose-6-phosphate isomerase	G6PI_HUMAN	35.1425	38.7609	22.857	28.2299	47.0954	30.3179	16.1572	31.5643	102.233	51.3729	31.9003	23.7028	35.7867	50.6262	41.6541	37.2702	41.7037	21.2556	25.5423	15.2406	24.6963	33.2651
1.02078e-16	P06753;P07951;P09493;P67936	TPM3;TPM2;TPM1;TPM4	Tropomyosin alpha-3 chain;Tropomyosin beta chain;Tropomyosin alpha-1 chain;Tropomyosin alpha-4 chain	TPM3_HUMAN;TPM2_HUMAN;TPM1_HUMAN;TPM4_HUMAN	15.7162	405.982	436.38	17.2815	331.729	232.082	329.43	31.1296	33.7718	396.63	250.77	207.025	31.7108	17.977	17.4545	16.9281	316.988	23.4512	12.042	16.9102	25.3244	20.889
7.57983e-48	P06865	HEXA	Beta-hexosaminidase subunit alpha	HEXA_HUMAN	96.1926	57.6681	39.063	59.2905	101.076	65.0782	41.5585	61.5439	26.1942	36.2609	29.7262	48.3303	55.3089	65.2082	69.4816	36.0281	71.4212	47.3014	23.3301	59.0278	51.0893	38.215
2.52905e-09	P07093	SERPINE2	Glia-derived nexin	GDN_HUMAN	14.6055	22.8199	17.8305	16.9968	12.2825	19.6234	12.2467	27.3845	17.2031	35.1041	29.7236	20.2979	24.7844	30.7677	22.065	18.9729	19.6921	15.1867	10.8955	7.17593	18.7596	19.1086
3.75501e-59	P07108	DBI	Acyl-CoA-binding protein	ACBP_HUMAN	61.7474	60.4676	25.9982	51.2873	47.9962	55.5424	17.6004	97.5193	26.1798	91.0812	73.6986	91.263	53.6452	74.5349	128.096	44.9259	80.9786	63.4756	87.7885	119.662	64.3065	74.3303
0.00973146	P07148	FABP1	Fatty acid-binding protein, liver	FABPL_HUMAN	13.3677	25.271	11.8355	14.6992	14.7223	17.4948	14.848	30.1376	76.0064	16.3484	74.4383	19.1082	26.9723	52.234	20.5209	14.3986	16.1104	85.0543	78.7875	19.8809	98.0953	24.5587
7.40819e-78	P07195	LDHB	L-lactate dehydrogenase B chain	LDHB_HUMAN	43.2684	39.9438	40.8908	42.6268	50.4822	34.0523	36.1838	43.6124	25.7727	55.0388	36.0037	37.5558	32.7345	40.3073	65.6377	41.6674	43.5627	29.7612	34.2572	32.9686	40.1341	41.9932
3.84438e-84	P07225	PROS1	Vitamin K-dependent protein S	PROS_HUMAN	126.617	169.362	142.555	133.985	137.848	153.873	195.015	162.481	206.622	82.751	109.788	146.148	131.337	126.081	99.8035	107.239	143.004	93.0878	51.7408	63.0006	108.91	111.25
6.56511e-33	P07237	P4HB	Protein disulfide-isomerase	PDIA1_HUMAN	31.8389	38.0419	20.4113	15.8249	23.7178	44.6195	15.0289	25.8133	17.6912	20.8752	23.7148	26.0564	28.5929	16.4871	21.1129	15.9483	24.025	33.4538	21.7506	24.2641	30.2602	33.0414
8.94545e-05	P07311	ACYP1	Acylphosphatase-1	ACYP1_HUMAN	45.4812	19.5213	15.8226	60.9006	96.5061	63.895	37.7544	23.2806	24.6637	18.1976	53.1067	32.2596	22.8539	64.0912	69.5083	13.0061	91.1323	35.5179	18.2834	38.8061	32.8907	79.5203
4.18174e-82	P07333	CSF1R	Macrophage colony-stimulating factor 1 receptor	CSF1R_HUMAN	117.163	152.136	154.88	139.632	202.58	95.8568	162.383	123.171	58.1374	172.77	116.319	163.741	120.411	142.336	168.42	98.5011	168.103	67.7011	113.413	142.002	115.608	79.0404
5.61057e-90	P07339	CTSD	Cathepsin D	CATD_HUMAN	194.825	243.348	175.632	225.29	245.898	261.723	252.928	240.055	48.6887	133.184	237.316	312.306	304.658	222.312	164.438	202.722	278.732	315.198	252.432	289.918	182.451	257.148
1.0815e-16	P07355	ANXA2	Annexin A2	ANXA2_HUMAN	29.7082	24.4196	25.7497	27.7618	48.0929	31.0043	29.0129	14.2127	17.7404	42.2656	78.615	35.9723	19.9728	28.4963	19.1186	27.3164	30.4316	22.0834	23.2642	23.3714	22.3127	21.4553
2.97131e-81	P07357	C8A	Complement component C8 alpha chain	CO8A_HUMAN	76.2067	128.719	119.85	124.423	84.8007	66.5179	70.539	146.607	379.367	66.1509	128.799	94.3197	118.856	94.8077	69.8526	40.797	88.9815	222.934	74.2338	111.46	143.349	120.134
1.09004e-44	P07358	C8B	Complement component C8 beta chain	CO8B_HUMAN	27.397	32.6034	30.1174	38.5694	27.5785	24.8437	27.6595	57.2823	131.159	29.2936	38.7386	49.4681	31.7204	27.5239	27.2811	30.6722	33.6161	54.225	26.292	29.0836	30.7748	40.2111
2.73513e-43	P07359	GP1BA	Platelet glycoprotein Ib alpha chain	GP1BA_HUMAN	23.5618	41.9873	20.6943	25.1126	29.6506	12.38	12.4382	36.0824	153.164	54.4075	33.939	14.5131	64.9686	17.2862	36.8358	18.1812	16.9144	31.8611	20.1246	10.9612	19.167	19.1618
8.68874e-59	P07360	C8G	Complement component C8 gamma chain	CO8G_HUMAN	28.0309	26.1498	22.6422	29.135	26.2526	25.9385	23.6561	49.4565	166.621	25.6122	41.6844	36.4599	32.973	29.232	21.4456	25.8071	26.6483	118.499	35.8803	27.5735	55.5782	85.4383
1.95696e-45	P07451	CA3	Carbonic anhydrase 3	CAH3_HUMAN	20.2496	26.8084	22.871	18.4154	13.9799	15.4727	13.8616	22.4794	14.2079	12.5894	28.7136	14.1662	33.0346	17.703	33.014	18.7999	16.8023	201.791	26.428	34.0766	39.7771	377.154
0.00103092	P07477;P07478;Q8NHM4	PRSS1;PRSS2;PRSS3P2	Trypsin-1;Trypsin-2;Putative trypsin-6	TRY1_HUMAN;TRY2_HUMAN;TRY6_HUMAN	1610.77	1761.3	19.8898	2987.99	1526.85	2344.22	3329.73	3772.91	4108.44	654.815	1525.89	2397.11	13.7704	1329.87	2385.38	24.197	2282.27	4060.86	377.271	4805.63	2888.22	5653.79
1.32884e-73	P07585	DCN	Decorin	PGS2_HUMAN	596.441	766.026	104.233	504.051	392.675	573.926	961.828	597.368	30.709	624.806	719.477	576.053	1074.59	922.441	448.496	686.704	524.743	331.874	270.775	327.78	230.546	244.662
1.15979e-98	P07602	PSAP	Prosaposin	SAP_HUMAN	204.961	217.133	315.837	209.458	244.57	244.04	289.414	163.962	31.7167	181.163	165.529	156.293	211.983	241.929	209.223	258.721	255.621	109.456	149.581	189.045	141.009	148.921
2.66054e-64	P07686	HEXB	Beta-hexosaminidase subunit beta	HEXB_HUMAN	60.5871	38.8056	38.3007	61.1158	52.5089	34.8489	30.2019	54.482	18.5855	30.8951	25.0437	36.8416	28.0555	39.6295	32.4809	23.0451	83.755	32.9831	24.1222	38.1433	29.1246	38.8471
3.0052e-108	P07711	CTSL	Procathepsin L	CATL1_HUMAN	159.463	170.565	164.875	128.475	166.478	151.74	182.365	158.576	22.7197	61.0568	78.244	102.28	114.244	130.486	152.808	82.4088	156.041	54.9032	58.4893	116.765	64.3407	87.1225
1.49721e-78	P07737	PFN1	Profilin-1	PROF1_HUMAN	88.0366	134.224	145.753	95.0452	111.703	113.426	116.55	99.4417	214.357	386.792	63.3544	106.289	80.6758	98.4594	145.246	86.9567	89.3997	202.335	120.233	77.7355	77.4793	236.032
9.52383e-54	P07738	BPGM	Bisphosphoglycerate mutase	PMGE_HUMAN	45.2523	31.6524	27.3463	22.7524	16.8032	18.8426	16.5112	52.8609	72.6562	23.8001	37.6578	17.7098	21.2444	24.6622	30.7651	36.3716	29.8933	23.4727	26.7931	24.8517	18.0028	31.6193
4.58443e-58	P07858	CTSB	Cathepsin B	CATB_HUMAN	57.6985	132.21	51.3423	63.683	50.9226	46.6983	53.5099	44.6098	25.2212	40.7267	36.2959	36.8617	32.4099	41.6675	50.5345	46.4002	63.6791	43.0051	31.0337	41.021	42.8467	36.3123
0.000918878	P07900	HSP90AA1	Heat shock protein HSP 90-alpha	HS90A_HUMAN	18.0847	19.5688	19.5681	18.2004	26.0841	27.6612	22.7095	26.7856	109.389	32.5286	17.7168	28.4436	14.6028	18.0768	25.1817	18.3254	22.8674	26.2461	20.5183	19.4212	21.8807	15.8204
6.40849e-14	P07942	LAMB1	Laminin subunit beta-1	LAMB1_HUMAN	57.8767	51.6974	47.818	42.7743	48.4056	56.9219	43.0918	49.3011	39.1333	45.5499	31.3703	54.0048	54.8842	43.0506	51.221	36.743	54.986	29.9172	41.0151	37.8418	33.266	27.4601
2.0417e-17	P07954	FH	Fumarate hydratase, mitochondrial	FUMH_HUMAN	28.1189	76.1221	25.1261	38.0506	21.6266	4.8787	23.0221	14.1962	10.0693	25.3484	36.5832	12.3238	13.936	24.5827	23.7747	26.1058	34.2013	12.9872	36.6984	24.54	16.3864	5.31369
3.20592e-26	P07988	SFTPB	Pulmonary surfactant-associated protein B	PSPB_HUMAN	24.7078	26.1045	24.4387	25.992	20.8011	17.7909	20.7543	20.6666	16.7649	219.882	24.0687	17.3345	19.9856	22.4759	24.6752	23.5405	24.8622	19.1091	22.6026	25.8937	18.6519	25.8345
2.14464e-29	P07996	THBS1	Thrombospondin-1	TSP1_HUMAN	31.0268	147.435	26.1289	22.0364	36.0274	37.8129	22.5927	27.2564	23.8129	42.7813	33.2896	27.3266	37.5869	32.6255	30.8156	27.4262	39.9937	41.9932	28.7773	16.5306	39.6245	109.262
9.67113e-61	P07998	RNASE1	Ribonuclease pancreatic	RNAS1_HUMAN	34.8806	32.0344	31.5093	40.2127	40.2478	37.095	45.5593	45.4938	33.5541	50.6096	35.003	39.6948	32.6664	37.0915	41.6998	38.1258	45.7257	35.6922	46.2625	38.6278	31.8972	31.9888
1.96071e-97	P08123	COL1A2	Collagen alpha-2(I) chain	CO1A2_HUMAN	101.202	107.465	79.2481	93.9227	94.943	94.217	72.4388	130.181	56.6915	81.4535	106.94	119.575	108.729	85.0804	86.9623	54.3943	87.9037	84.4772	71.7127	112.833	199.4	63.2235
4.90097e-08	P08138	NGFR	Tumor necrosis factor receptor superfamily member 16	TNR16_HUMAN	29.7074	64.1655	22.6045	18.2008	64.6984	49.5627	30.8749	22.7444	14.0424	12.7378	29.0521	14.0011	23.1691	13.1346	23.8894	12.3683	58.8302	24.8617	26.12	34.4784	34.6607	33.0746
4.82701e-86	P08174	CD55	Complement decay-accelerating factor	DAF_HUMAN	371.649	311.771	353.806	303.939	379.533	415.196	489.603	276.917	48.5573	270.923	241.587	290.876	347.751	403.783	542.498	386.948	512.594	197.315	605.164	433.817	214.107	168.942
2.87354e-80	P08185	SERPINA6	Corticosteroid-binding globulin	CBG_HUMAN	147.102	147.992	185.541	242.744	103.731	167.746	87.4736	438.509	1086.38	192.892	472.558	287.637	160.414	120.03	151.533	103.033	155.325	400.359	377.333	356.816	508.477	236.317
9.86175e-18	P08195	SLC3A2	4F2 cell-surface antigen heavy chain	4F2_HUMAN	50.9069	46.6424	29.1344	19.3018	35.9189	29.3068	15.6363	52.7217	22.1287	36.3893	41.6669	50.4221	37.8022	45.8951	61.8948	21.8288	43.9714	25.638	40.4835	39.3518	33.69	19.1067
4.1911e-71	P08238	HSP90AB1	Heat shock protein HSP 90-beta	HS90B_HUMAN	50.5647	66.5114	44.16	22.932	21.2114	28.8981	19.3108	30.4713	118.299	82.0401	46.6547	20.7654	32.0526	26.8491	31.8882	20.4178	24.7363	26.0476	24.4895	25.6276	20.2885	28.7685
3.25331e-51	P08253	MMP2	72 kDa type IV collagenase	MMP2_HUMAN	53.4652	39.8302	46.7733	35.5886	44.3391	49.75	33.2828	53.5038	25.6389	36.214	45.2793	67.2023	31.0813	33.8804	42.2502	35.8572	45.4941	55.9597	44.1301	39.0936	47.0087	38.2897
9.92483e-108	P08294	SOD3	Extracellular superoxide dismutase [Cu-Zn]	SODE_HUMAN	437.13	686.934	760.194	354.115	491.915	638.17	765.292	421.568	27.1603	312.242	401.455	398.933	438.163	394.635	299.295	344.484	440.741	418.687	191.134	661.087	318.731	386.904
1.45808e-55	P08493	MGP	Matrix Gla protein	MGP_HUMAN	1055.59	1766.29	515.501	409.515	471.584	1072.97	1536.83	377.748	866.463	623.796	721.665	1217.78	1022.12	742.526	428.427	592.987	383.472	511.666	460.014	32.5787	347.063	347.183
7.75435e-14	P08519	LPA	Apolipoprotein(a)	APOA_HUMAN	21.2583	21.48	19.2872	18.8362	25.107	27.5098	28.9162	33.574	107.423	29.8991	18.567	26.579	21.9707	33.7989	20.3077	28.8473	24.9929	46.6719	20.1796	20.2127	36.4184	30.9932
2.93129e-71	P08571	CD14	Monocyte differentiation antigen CD14	CD14_HUMAN	163.739	181.394	138.251	135.043	132.224	138.457	215.678	84.4801	160.191	236.803	106.788	116.224	108.597	154.783	159.843	150.576	136.051	84.9283	104.435	107.817	134.314	74.0751
2.21062e-42	P08572	COL4A2	Collagen alpha-2(IV) chain	CO4A2_HUMAN	65.1631	88.6599	36.7528	37.8159	56.1676	37.0991	52.1095	58.7466	24.4161	50.8456	44.1527	39.3212	42.5549	40.7776	19.5859	26.4212	43.3358	49.2205	22.3081	29.6219	30.7964	35.7727
0.00379669	P08581	MET	Hepatocyte growth factor receptor	MET_HUMAN	63.2719	65.109	64.6121	33.2996	45.4763	28.1456	42.4305	21.0873	21.4323	194.618	47.7374	18.8277	18.1318	42.8572	38.1572	41.3921	73.5492	8.72575	8.21644	43.5475	9.43789	22.0891
1.4545e-50	P08582	MELTF	Melanotransferrin	TRFM_HUMAN	76.2812	74.778	109.112	11.7306	48.6575	86.484	49.5594	75.5981	36.3986	32.319	51.2862	60.9131	38.2032	21.6575	69.9271	58.9568	48.5908	52.2105	12.5874	46.8305	14.8413	17.4935
5.7291e-92	P08603	CFH	Complement factor H	CFAH_HUMAN	305.872	369.856	348.202	314.799	267.229	289.498	340.257	336.301	807.568	261.067	295.305	350.32	293.965	279.309	262.727	204.013	324.499	492.456	312.231	363.742	401.954	346.901
3.48625e-67	P08637	FCGR3A	Low affinity immunoglobulin gamma Fc region receptor III-A	FCG3A_HUMAN	122.924	106.48	80.013	44.1249	73.9534	51.9903	11.8315	77.4576	165.108	294.669	81.0118	61.8981	59.6567	64.6532	64.7047	21.1132	297.637	71.1209	42.099	90.7499	93.0213	30.4732
3.55893e-47	P08670	VIM	Vimentin	VIME_HUMAN	29.6535	63.303	75.997	31.0927	93.9019	29.403	35.4232	75.5202	28.2998	31.0746	42.9628	39.2948	40.8371	29.499	43.9066	33.2749	37.2791	29.0946	20.7372	18.7263	29.3425	88.8939
4.38777e-78	P08697	SERPINF2	Alpha-2-antiplasmin	A2AP_HUMAN	92.8191	113.274	78.265	155.931	100.734	81.3458	73.2401	182.657	297.891	100.566	119.531	118.289	90.0676	71.6096	81.7415	80.4622	102.191	225.838	115.52	118.727	190.136	155.924
1.66419e-05	P08727	KRT19	Keratin, type I cytoskeletal 19	K1C19_HUMAN	28.0336	39.4756	50.4544	65.714	27.9142	147.202	30.4239	56.1008	178.817	39.2464	41.3401	25.9412	31.4624	89.0282	66.0939	34.4537	51.7256	14.8855	63.6012	168.705	18.237	32.7991
1.23955e-21	P08758	ANXA5	Annexin A5	ANXA5_HUMAN	54.8443	462.473	23.3862	163.46	747.136	81.6484	32.2614	43.909	20.0943	106.933	69.1431	75.4395	65.541	40.9006	63.097	28.4505	99.7755	17.3739	20.2386	90.4084	15.068	12.429
2.00131e-73	P08779	KRT16	Keratin, type I cytoskeletal 16	K1C16_HUMAN	37.6244	43.4013	69.7467	32.737	34.5275	101.708	41.7891	41.334	78.4455	168.429	34.8454	32.3624	29.272	67.4809	42.9646	34.7639	52.1989	36.7637	92.3289	82.1564	25.4316	36.1613
7.74989e-70	P09104	ENO2	Gamma-enolase	ENOG_HUMAN	69.0594	40.0191	36.5603	41.052	51.7027	43.0014	35.4051	46.4341	26.7952	43.3034	47.0173	35.2877	37.2418	41.8174	52.0091	41.0292	52.837	26.7717	35.0865	35.9343	22.7225	34.6223
0.00131377	P09172	DBH	Dopamine beta-hydroxylase	DOPO_HUMAN	18.4141	25.5159	22.3641	17.763	17.1311	14.4809	17.1145	34.237	77.4419	18.9137	34.111	14.8165	31.8981	23.1796	25.9916	18.1667	14.861	27.129	23.346	15.3307	21.4598	25.8936
3.1101e-51	P09211	GSTP1	Glutathione S-transferase P	GSTP1_HUMAN	19.2234	26.1822	19.1331	19.7715	22.9555	25.5945	22.1324	28.1317	21.2812	38.4027	16.3094	24.041	25.2976	21.0383	23.3647	22.2494	28.0874	19.7682	19.6665	20.8534	22.1988	30.0599
2.97526e-56	P09382	LGALS1	Galectin-1	LEG1_HUMAN	52.5387	41.2769	35.1622	44.498	50.3716	45.6662	42.52	31.2268	28.9632	49.0376	40.2025	45.8598	48.8591	45.528	40.3791	52.3665	37.464	32.8382	32.0863	34.1593	34.1818	39.5392
8.12586e-56	P09417	QDPR	Dihydropteridine reductase	DHPR_HUMAN	66.3003	61.477	33.2032	60.7248	63.0525	67.2778	63.7645	54.6095	36.2027	37.9256	34.1405	39.7397	71.5069	77.3748	51.6083	35.285	89.1212	40.1152	43.6689	43.4544	32.0872	56.0006
1.34853e-104	P09486	SPARC	SPARC	SPRC_HUMAN	288.602	318.131	671.312	379.923	469.136	467.366	570.643	330.476	15.3277	226.699	295.269	365.366	364.495	331.792	249.563	448.031	471.71	243.661	267.993	381.994	299.707	281.043
1.24175e-54	P09603	CSF1	Macrophage colony-stimulating factor 1	CSF1_HUMAN	100.342	81.9987	65.2452	58.7649	79.7409	104.027	65.8559	70.6266	26.0697	115.623	73.2307	102.958	84.9577	105.225	109.466	89.1485	98.8167	51.4924	47.2777	80.7151	51.9847	46.4073
0.000437867	P09619	PDGFRB	Platelet-derived growth factor receptor beta	PGFRB_HUMAN	65.9602	52.8937	63.9625	33.6549	134.304	27.3355	28.9121	280.623	31.9207	22.5554	32.5523	27.2202	38.4229	316.433	306.837	18.3707	50.2749	15.5552	11.3399	11.1186	16.651	13.7347
5.03827e-66	P09622	DLD	Dihydrolipoyl dehydrogenase, mitochondrial	DLDH_HUMAN	39.5462	60.2287	38.3174	26.7646	30.7269	27.4974	18.7643	45.9044	29.8183	26.5315	29.3251	22.652	29.8917	25.3026	58.0269	30.3667	26.3573	14.2019	12.2068	15.3652	11.0909	12.3251
0.0085321	P09651	HNRNPA1	Heterogeneous nuclear ribonucleoprotein A1	ROA1_HUMAN	14.3663	31.3269	23.5282	15.7164	16.8497	15.0482	16.5346	29.1958	20.772	19.7002	31.6724	14.2754	28.669	16.0466	24.4968	14.0377	15.8771	30.2198	26.3632	22.2445	30.2431	31.4426
3.49832e-56	P09668	CTSH	Pro-cathepsin H	CATH_HUMAN	73.5044	87.0543	96.0732	75.5901	78.7543	96.9738	69.7504	75.7736	37.8625	67.3743	63.3003	69.043	85.002	76.1781	69.2217	49.3891	85.1547	52.9502	38.8407	68.7666	49.9349	38.5009
1.66738e-84	P09871	C1S	Complement C1s subcomponent	C1S_HUMAN	160.858	230.233	201.733	163.525	170.287	189.932	182.996	147.67	169.471	215.437	152.777	197.775	154.052	170.211	202.653	147.931	200.903	151.445	125.688	172.186	153.583	119.908
0.0013565	P09960	LTA4H	Leukotriene A-4 hydrolase	LKHA4_HUMAN	20.8841	19.5911	21.5705	24.6649	30.1984	22.8331	28.2389	19.2953	25.1674	28.9096	19.5155	25.1809	15.4766	24.2202	15.6114	24.2697	22.2195	19.5227	16.3004	18.3749	21.9795	28.6619
4.13594e-93	P09972	ALDOC	Fructose-bisphosphate aldolase C	ALDOC_HUMAN	108.243	71.5944	65.8418	60.7853	135.944	86.8896	51.1795	83.5443	17.3717	71.9948	46.209	49.896	60.6637	87.4799	126.586	40.4717	102.14	38.7529	36.8698	81.9524	41.3588	45.5189
7.36769e-110	P0C0L4	C4A	Complement C4-A	CO4A_HUMAN	249.669	243.608	344.802	248.515	258.073	249.215	265.01	365.708	545.131	234.963	295.108	262.697	250.138	288.998	224.794	227.973	263.219	405.654	275.832	359.826	551.701	387.552
3.64923e-99	P0C0L5	C4B	Complement C4-B	CO4B_HUMAN	105.623	108.056	125.865	61.2169	67.5863	62.1085	51.2279	156.479	175.593	73.1071	84.7368	75.2797	81.2195	61.6645	79.0949	36.4496	68.9766	118.003	65.0046	92.9731	143.758	146
0.00214265	P0C6S8	LINGO3	Leucine-rich repeat and immunoglobulin-like domain-containing nogo receptor-interacting protein 3	LIGO3_HUMAN	49.7638	161.958	24.1089	146.033	49.681	33.597	14.1146	60.241	17.3813	31.0142	33.0434	19.0468	21.6968	21.2088	27.8675	20.9902	71.9252	12.8771	24.1804	18.0789	16.461	17.7035
1.32266e-46	P0C7H8;Q9BYR9;Q9BYT5;Q9BYU5	KRTAP2-3;KRTAP2-4;KRTAP2-2;KRTAP2-1	Keratin-associated protein 2-3;Keratin-associated protein 2-4;Keratin-associated protein 2-2;Keratin-associated protein 2-1	KRA23_HUMAN;KRA24_HUMAN;KRA22_HUMAN;KRA21_HUMAN	12.6619	19.8296	13.8475	21.1378	19.8263	21.2137	19.7639	33.7818	29.6326	32.4092	1688.6	26.2371	26.4274	25.7204	19.5108	24.7299	19.9423	16.9549	15.0049	11.989	25.8749	14.3946
5.2482e-82	P0CG47;P0CG48;P62979;P62987	UBB;UBC;RPS27A;UBA52	Polyubiquitin-B;Polyubiquitin-C;Ubiquitin-40S ribosomal protein S27a;Ubiquitin-60S ribosomal protein L40	UBB_HUMAN;UBC_HUMAN;RS27A_HUMAN;RL40_HUMAN	782.15	594.766	792.909	637.109	833.877	952.268	1389.66	691.299	208.064	802.668	776.212	551.897	587.966	826.982	972.007	457.918	751.036	599.203	1010.88	924.018	823.275	926.661
0.00152418	P0DJD7;P0DJD8;P0DJD9	PGA4;PGA3;PGA5	Pepsin A-4;Pepsin A-3;Pepsin A-5	PEPA4_HUMAN;PEPA3_HUMAN;PEPA5_HUMAN	48.5527	72.2006	22.2964	17.9528	14.3402	15.0839	16.1626	23.0587	13.851	12.9139	29.4536	13.8103	32.2046	17.2582	33.8648	18.3276	14.8	25.2052	25.764	34.9548	23.3408	135.698
0.00537526	P0DJI8	SAA1	Serum amyloid A-1 protein	SAA1_HUMAN	19.9291	38.2911	17.6449	21.9141	49.8974	26.0819	32.7832	20.2152	102.039	36.0959	15.8262	28.4873	12.2162	22.796	13.7647	21.4659	24.0179	18.4937	15.27	13.3354	19.9709	16.4731
4.77106e-38	P0DMQ5	INAFM2	Putative transmembrane protein INAFM2	INAM2_HUMAN	333.738	175.343	13.1411	188.83	324.508	269.335	207.9	246.564	21.1537	260.487	125.328	182.875	220.364	392.844	474.591	239.765	437.47	195.432	282.526	210.848	28.21	105.797
8.04157e-37	P0DMV8;P0DMV9	HSPA1A;HSPA1B	Heat shock 70 kDa protein 1A;Heat shock 70 kDa protein 1B	HS71A_HUMAN;HS71B_HUMAN	27.1338	61.1847	24.4894	22.9362	37.7943	25.3607	24.0295	26.823	66.913	113.142	28.0715	33.1039	22.3084	17.7726	26.0318	25.6728	23.284	25.7749	23.8575	23.303	29.717	95.2478
4.71751e-69	P0DOX2		Immunoglobulin alpha-2 heavy chain	IGA2_HUMAN	58.1489	53.2025	51.3954	57.9129	52.6881	59.8992	43.7663	65.7216	113.249	54.1882	74.3805	68.4859	81.9639	50.5149	49.1427	44.854	64.2048	83.5272	48.5707	89.6622	124.283	277.308
8.60058e-71	P0DOX3		Immunoglobulin delta heavy chain	IGD_HUMAN	185.457	67.1052	19.0513	25.5234	27.1352	29.9099	25.5884	70.5726	56.3917	42.3289	21.9069	41.1104	122.009	169.531	20.6603	45.2184	82.7312	47.5735	16.6727	116.129	44.053	27.1105
8.05309e-73	P0DOX5		Immunoglobulin gamma-1 heavy chain	IGG1_HUMAN	701.795	410.959	549.868	901.147	575.842	399.289	467.832	975.592	3216.51	528.423	786.745	925.829	426.152	546.347	317.511	242.885	427.319	1517.35	949.015	953.328	1644.72	1055.2
9.72838e-12	P0DOX6		Immunoglobulin mu heavy chain	IGM_HUMAN	178.572	85.6548	595.542	19.194	21.5019	22.8446	21.32	34.5747	30.4067	119.51	18.0689	24.9514	35.2202	19.9665	15.7153	18.8015	35.959	394.098	13.3747	70.7607	22.801	349.111
1.17579e-74	P0DOX7		Immunoglobulin kappa light chain	IGK_HUMAN	648.75	440.863	941.234	1055.42	514.026	492.453	529.509	1053.07	2876.5	619.595	921.359	922.423	857.054	435.648	513.953	466.895	490.957	1461.39	833.004	1288.4	1080.27	1121.59
8.81346e-27	P0DOX8		Immunoglobulin lambda-1 light chain	IGL1_HUMAN	838.944	1094.59	604.61	894.944	706.935	299.335	419.415	391.334	2852.21	1221.22	1128.62	880.126	837.632	803.498	308.924	573.929	565.201	1272	937.791	609.358	1428.42	779.822
7.76214e-83	P0DOY2;P0DOY3	IGLC2;IGLC3	Immunoglobulin lambda constant 2;Immunoglobulin lambda constant 3	IGLC2_HUMAN;IGLC3_HUMAN	801.636	534.419	475.595	786.934	537.093	559.007	524.621	851.609	3183.69	730.006	1018.35	1466.11	686.066	668.065	543.986	878.677	502.347	949.994	626.776	741.628	907.147	805.65
0.00243942	P0DP01	IGHV1-8	Immunoglobulin heavy variable 1-8	HV108_HUMAN	78.0515	122.183	15.046	15.3453	45.8588	43.5997	33.46	359.69	1081.18	350.143	475.513	412.249	42.903	76.315	174.701	245.313	65.4898	107.072	8.14128	99.5078	76.3635	133.411
4.34009e-70	P0DP23;P0DP24;P0DP25	CALM1;CALM2;CALM3	Calmodulin-1;Calmodulin-2;Calmodulin-3	CALM1_HUMAN;CALM2_HUMAN;CALM3_HUMAN	231.768	253.242	17.8047	152.523	131.695	223.093	396.943	170.884	245.081	408.013	248.118	253.317	399.274	295.836	693.682	181.935	162.421	132.544	145	204.258	108.8	262.878
7.2599e-19	P0DP58	LYNX1	Ly-6/neurotoxin-like protein 1	LYNX1_HUMAN	567.89	481.923	559.445	717.353	585.686	650.637	592.325	515.267	25.774	899.244	940.149	789.653	12.6231	511.704	1263.55	1068.92	717.231	17.8975	1184.65	606.17	19.3271	748.244
0.00791194	P0DTE1	IGHV3-38-3	Probable non-functional immunoglobulin heavy variable 3-38-3	HV383_HUMAN	57.3609	13.1599	22.7279	28.2269	25.2359	18.3075	25.4513	51.8771	145.382	28.0232	32.4527	38.0207	15.4065	27.1766	21.5055	28.8605	30.9368	14.3576	19.6689	34.0784	50.2517	12.789
8.28499e-57	P0DTE7;P0DTE8;P0DUB6	AMY1B;AMY1C;AMY1A	Alpha-amylase 1B;Alpha-amylase 1C;Alpha-amylase 1A	AMY1B_HUMAN;AMY1C_HUMAN;AMY1A_HUMAN	22.985	17.689	20.452	19.7101	25.0851	19.3345	21.8419	21.4136	24.0531	366.652	19.4958	23.2089	18.8138	18.9975	20.3187	21.8676	21.4987	19.6038	20.8411	21.5839	18.7607	18.0575
1.11053e-48	P10124	SRGN	Serglycin	SRGN_HUMAN	226.151	742.141	788.494	73.5998	283.432	266.057	920.902	74.2817	85.358	854.224	25.3819	39.5215	125.374	512.131	83.5799	112.08	344.144	24.6587	11.0178	34.7098	22.5621	24.4459
0.00277224	P10153	RNASE2	Non-secretory ribonuclease	RNAS2_HUMAN	26.3154	5.52224	24.9249	23.7071	24.5055	21.5367	22.1506	16.503	36.2112	107.368	14.4951	26.5908	14.7965	26.64	17.9961	26.7012	31.0335	12.8722	11.1379	14.4171	12.4677	13.6976
1.06151e-35	P10253	GAA	Lysosomal alpha-glucosidase	LYAG_HUMAN	73.9567	32.7644	36.6312	47.7242	108.082	60.8703	37.6951	63.8402	22.7432	43.5012	27.284	59.7904	75.9866	120.09	51.1765	81.6535	74.037	47.1941	31.2889	55.8657	22.7963	23.4149
0.00326087	P10321	HLA-C	HLA class I histocompatibility antigen, C alpha chain	HLAC_HUMAN	20.549	16.2733	18.3796	22.8265	31.2063	31.0655	25.3548	22.4483	25.5679	49.5562	15.1935	29.6734	12.7249	23.7452	13.2144	22.3597	30.2367	17.7544	15.9059	12.8023	19.1726	15.8146
0.000557583	P10412;P16402;P16403	H1-4;H1-3;H1-2	Histone H1.4;Histone H1.3;Histone H1.2	H14_HUMAN;H13_HUMAN;H12_HUMAN	21.6731	30.201	755.78	109.896	127.633	16.5604	17.7446	36.0169	15.9421	19.5377	180.471	52.2092	35.3568	18.9475	30.8456	20.1214	13.4805	32.9497	28.2858	31.8385	21.2599	29.3497
1.46818e-85	P10451	SPP1	Osteopontin	OSTP_HUMAN	154.376	206.533	40.1883	59.8351	130.849	116.786	74.1748	184.967	39.3991	387.703	113.435	260.501	200.823	195.366	281.639	165.492	227.779	99.1299	128.12	162.172	202.126	101.481
1.48798e-40	P10586	PTPRF	Receptor-type tyrosine-protein phosphatase F	PTPRF_HUMAN	35.7422	32.2144	23.1376	29.352	43.9682	27.8251	32.5172	33.8515	23.8624	27.8521	28.8404	26.0329	39.6935	39.1376	51.8944	33.8235	44.5681	19.4966	34.2667	26.7215	19.6707	27.0129
3.88463e-67	P10599	TXN	Thioredoxin	THIO_HUMAN	114.4	105.894	97.3457	123.123	178.114	164.172	168.917	100.232	113.844	165.641	87.2476	111.053	75.3749	159.221	114.973	134.387	154.569	101.444	94.6358	93.3582	104.211	123.515
6.08116e-18	P10619	CTSA	Lysosomal protective protein	PPGB_HUMAN	44.948	40.6593	31.4008	35.255	28.6163	28.463	23.7622	48.5695	33.0066	39.2285	39.3517	34.3322	42.0033	36.6893	35.6633	33.6742	38.2605	12.824	11.9082	23.7969	10.5877	45.699
3.81063e-80	P10643	C7	Complement component C7	CO7_HUMAN	70.798	83.8299	59.1771	66.2047	71.7098	89.1695	83.8823	101.076	202.224	88.8225	62.8066	78.9749	67.7361	82.838	73.5769	65.6073	94.9145	139.08	88.6032	78.0212	101.688	77.3347
1.09626e-97	P10645	CHGA	Chromogranin-A	CMGA_HUMAN	370.346	166.886	145.301	273.166	324.737	271.099	342.362	226.042	33.5215	223.589	218.025	138.598	177.969	222.653	623.929	223.239	299.725	105.495	226.698	249.771	186.285	149.405
1.39967e-95	P10721	KIT	Mast/stem cell growth factor receptor Kit	KIT_HUMAN	79.9038	50.3311	51.039	57.0999	66.5649	73.0369	55.8483	48.2412	31.3745	32.4864	33.0758	34.76	46.9843	58.2958	53.5573	61.2299	57.4092	30.3058	39.6125	48.7756	36.3071	39.0658
2.96341e-15	P10768	ESD	S-formylglutathione hydrolase	ESTD_HUMAN	21.9525	25.1079	32.2394	29.652	22.9873	21.5232	26.6952	19.1094	34.8812	25.7363	17.8326	22.81	16.1595	13.1376	6.87239	30.271	29.4953	15.2605	12.9278	21.1634	6.88099	139.972
1.4658e-25	P10809	HSPD1	60 kDa heat shock protein, mitochondrial	CH60_HUMAN	18.2503	25.4314	20.6129	16.5972	14.8158	13.945	14.9422	30.3288	18.932	16.4521	47.9569	18.9877	29.773	15.9551	36.6306	16.9437	16.0088	27.746	23.8187	37.8097	25.2472	24.7146
6.01791e-91	P10909	CLU	Clusterin	CLUS_HUMAN	1110.6	1119.09	961.371	1250.55	1314.69	1258.88	1502.83	1095.63	376.039	661.539	760.422	1212.64	1062.66	868.339	1124.06	1071.18	1155.66	904.708	905.017	481.169	902.646	778.251
4.68597e-58	P11021	HSPA5	Endoplasmic reticulum chaperone BiP	BIP_HUMAN	83.0394	74.3648	40.6692	71.2362	80.1143	92.8005	70.5819	72.3335	66.5057	55.1144	54.0789	54.3114	83.4668	76.9509	92.076	52.4575	83.7495	24.3708	43.2513	41.1898	34.7882	33.6353
2.49335e-63	P11047	LAMC1	Laminin subunit gamma-1	LAMC1_HUMAN	75.9174	74.9182	39.4071	55.9126	62.2668	73.8431	47.933	60.2131	37.458	35.0616	46.1646	58.1992	53.1126	62.1893	60.6348	45.6592	73.5982	43.5684	40.9457	47.8914	42.0009	41.5964
0.00101875	P11117	ACP2	Lysosomal acid phosphatase	PPAL_HUMAN	38.1174	15.1782	17.4442	21.6649	57.2231	25.6307	33.1602	36.8973	28.0807	36.511	16.0082	28.1633	20.073	59.4137	18.2342	43.4412	29.3739	18.7064	15.0964	13.4888	37.4475	16.6626
9.80674e-28	P11142	HSPA8	Heat shock cognate 71 kDa protein	HSP7C_HUMAN	35.4743	67.8616	39.384	42.6695	52.0028	36.0481	16.8431	38.6618	65.6599	56.2191	43.747	29.8382	34.2558	45.2414	39.6908	32.4187	38.5648	26.9772	27.0482	37.4744	15.9534	90.627
0.00137546	P11226	MBL2	Mannose-binding protein C	MBL2_HUMAN	15.4855	85.9163	16.7617	17.0278	110.919	20.2664	18.9138	30.6727	524.634	224.538	20.3676	34.1743	31.2453	17.7131	17.7145	16.6796	12.3141	33.528	11.8652	17.1621	25.7016	188.217
0.00291539	P11277	SPTB	Spectrin beta chain, erythrocytic	SPTB1_HUMAN	14.5415	28.2438	15.122	14.6911	15.6166	18.7197	14.1116	28.4274	18.9058	15.6793	22.3391	19.504	26.7088	14.7968	21.044	14.636	16.6257	28.3347	25.5827	20.7432	28.4468	341.45
1.9676e-112	P11362	FGFR1	Fibroblast growth factor receptor 1	FGFR1_HUMAN	142.984	127.275	87.559	100.295	173.129	146.716	136.533	88.7273	19.2151	55.0676	90.1225	125.079	75.1805	115.183	148.974	106.113	121.287	41.8962	113.583	126.005	88.043	50.4789
9.84251e-08	P11717	IGF2R	Cation-independent mannose-6-phosphate receptor	MPRI_HUMAN	48.0457	35.6095	45.273	37.7291	49.7122	30.8381	36.81	39.4683	26.7941	33.1951	30.4352	27.1346	38.1503	66.9829	56.2307	29.5129	48.2782	26.024	31.4658	46.2154	22.4489	30.0772
7.22722e-21	P12035	KRT3	Keratin, type II cytoskeletal 3	K2C3_HUMAN	13.1514	30.3725	17.9444	13.6644	15.5397	23.448	14.7442	41.2346	35.4671	19.256	27.5637	32.6488	33.5113	16.0944	52.9882	14.4165	20.8349	26.5254	29.4235	16.7897	25.1439	25.2589
0.000989341	P12107	COL11A1	Collagen alpha-1(XI) chain	COBA1_HUMAN	20.4274	22.7006	17.8802	24.7919	18.2058	20.6722	22.1505	24.1958	30.5851	33.9343	24.4655	24.7104	28.6373	36.9525	48.3134	28.2289	29.7443	15.527	16.6513	28.134	112.215	16.1172
7.12666e-107	P12109	COL6A1	Collagen alpha-1(VI) chain	CO6A1_HUMAN	216.901	200.827	167.127	188.818	244.347	209.235	187.722	191.197	44.7777	120.972	140.275	137.526	200.309	218.533	175.796	174.385	245.748	103.754	136.337	157.101	206.696	135.772
5.32265e-45	P12110	COL6A2	Collagen alpha-2(VI) chain	CO6A2_HUMAN	53.9692	44.9188	32.1585	38.841	49.8424	44.046	83.6975	21.0041	21.6899	32.0017	29.8082	50.1603	50.4936	51.2911	32.6294	28.4853	36.7114	32.7691	35.602	38.1692	29.8139	31.8496
1.56579e-88	P12111	COL6A3	Collagen alpha-3(VI) chain	CO6A3_HUMAN	61.941	76.9368	47.429	50.4192	65.125	61.7552	61.4592	51.0384	47.1203	48.6103	42.2603	64.5695	58.2539	59.1772	51.0598	37.4286	51.4214	47.4361	38.5169	42.7115	64.4562	32.1359
7.68661e-97	P12259	F5	Coagulation factor V	FA5_HUMAN	65.4155	77.2984	64.059	64.2477	73.9151	80.351	69.1019	87.6957	50.9194	46.6321	53.5032	73.4577	81.2438	58.078	50.1284	51.4761	71.7954	49.366	39.0429	58.6575	40.2841	74.0994
2.24921e-55	P12273	PIP	Prolactin-inducible protein	PIP_HUMAN	37.5183	46.7908	44.4117	44.2589	32.8396	46.9397	264.938	37.2029	73.8036	89.2629	29.5286	30.2594	34.9429	77.7769	34.8266	29.0288	52.798	42.8213	35.1882	38.0057	9.14447	30.6708
2.29513e-27	P12277	CKB	Creatine kinase B-type	KCRB_HUMAN	49.0898	307.205	21.3077	40.6526	55.1502	37.0523	54.341	62.2868	71.1844	105.142	85.4303	80.5545	153.931	178.431	70.957	65.8544	52.0242	32.3113	31.069	10.6024	16.3578	12.995
1.60103e-70	P12830	CDH1	Cadherin-1	CADH1_HUMAN	34.4223	43.4461	29.7918	37.1796	26.8472	21.3365	28.0351	50.1858	271.173	137.095	42.1461	46.4392	36.3397	26.8889	35.8062	27.6112	38.4434	53.3589	40.0261	38.6143	49.5421	41.3624
0.000787869	P12883	MYH7	Myosin-7	MYH7_HUMAN	24.0986	29.1989	23.3555	23.8223	10.3713	3.77193	16.0367	24.396	82.9447	23.9174	121.037	15.0038	27.461	21.0635	28.4525	21.9335	23.0509	12.2793	19.3027	23.4165	14.5056	22.2018
2.38932e-05	P12955	PEPD	Xaa-Pro dipeptidase	PEPD_HUMAN	25.9054	46.4168	52.1833	23.1525	28.3812	25.389	33.4367	32.0919	20.719	28.7042	45.2198	26.7613	35.9059	29.0925	29.8021	22.679	18.0933	19.3031	29.2776	36.6427	52.54	19.6396
1.45791e-73	P13473	LAMP2	Lysosome-associated membrane glycoprotein 2	LAMP2_HUMAN	254.66	265.884	341.148	190.477	281.878	386.966	267.07	206.074	27.1117	93.9166	291.456	113.179	278.875	273.729	194.781	155.221	349.405	157.1	116.502	178.138	225.219	184.089
6.95591e-34	P13489	RNH1	Ribonuclease inhibitor	RINI_HUMAN	31.2072	69.6134	44.8707	18.352	48.9577	19.6484	19.9649	56.2232	42.2934	102.88	24.9965	39.7268	56.5385	48.5563	40.9259	31.2067	23.4357	17.5016	11.9703	14.5534	16.1005	95.0407
0.000748053	P13497	BMP1	Bone morphogenetic protein 1	BMP1_HUMAN	106.103	91.5012	26.0418	80.6905	22.0246	127.885	114.985	13.697	12.7354	112.625	71.7913	100.291	117.312	130.814	100.9	25.1879	107.977	12.5306	35.4079	106.51	164.736	115.859
1.47324e-53	P13521	SCG2	Secretogranin-2	SCG2_HUMAN	95.8507	64.8716	51.08	66.412	52.3745	87.7949	71.8675	67.1396	53.1385	41.757	46.7265	54.5313	68.3093	66.6773	123.516	46.2267	53.0918	25.1743	40.9446	39.3334	47.1068	51.3261
1.10637e-99	P13591	NCAM1	Neural cell adhesion molecule 1	NCAM1_HUMAN	360.356	319.326	348.627	312.079	380.818	428.26	343.095	293.089	24.6679	249.313	228.79	259.666	267.895	345.323	388.461	254.853	469.073	191.878	247.353	387.988	312.391	217.962
0.00219529	P13598	ICAM2	Intercellular adhesion molecule 2	ICAM2_HUMAN	47.9745	35.9538	29.6453	28.3341	17.4732	41.6757	25.5088	15.7296	90.1626	73.1202	18.662	29.4053	15.4413	27.238	41.8605	28.9256	30.3735	59.8092	25.7375	85.473	103.891	50.9379
8.62456e-57	P13611	VCAN	Versican core protein	CSPG2_HUMAN	114.56	85.746	102.732	76.6407	98.049	99.8217	108.075	74.39	38.8843	89.9572	67.423	68.0787	67.7508	93.7562	88.5506	83.0603	98.5123	71.3961	78.3537	86.5258	84.413	67.9683
3.83366e-80	P13645	KRT10	Keratin, type I cytoskeletal 10	K1C10_HUMAN	199.935	166.702	295.988	213.94	179.125	890.299	261.315	172.955	308.88	257.474	174.491	153.184	172.297	276.762	131.388	187.94	250.322	277.688	163.931	314.451	124.173	200.42
0.000118528	P13646	KRT13	Keratin, type I cytoskeletal 13	K1C13_HUMAN	23.4045	25.5552	16.4938	111.894	21.3239	19.9122	14.9136	146.274	24.454	19.8252	27.0859	24.1674	29.5802	19.261	57.2037	17.8943	20.2479	24.4848	29.6969	19.4325	27.0499	25.388
1.23624e-110	P13647	KRT5	Keratin, type II cytoskeletal 5	K2C5_HUMAN	193.211	170.421	434.182	228.116	147.097	1355.79	280.077	146.101	267.114	426.573	145.532	136.703	200.844	339.493	181.702	131.99	257.622	244.803	118.866	363.082	41.6537	158.79
7.54226e-80	P13671	C6	Complement component C6	CO6_HUMAN	72.5238	99.4233	89.2954	73.3002	65.0882	46.297	63.6292	104.761	263.105	69.1348	84.5783	91.4264	77.0784	66.9583	68.7194	61.3478	69.8914	185.545	89.4182	97.2349	147.964	129.671
1.32465e-68	P13716	ALAD	Delta-aminolevulinic acid dehydratase	HEM2_HUMAN	17.6133	25.666	17.3148	21.1658	18.3994	24.0076	20.8963	22.7136	26.5715	20.2169	22.5996	21.7193	29.1399	21.0464	22.7539	21.2454	16.5561	33.0431	25.2635	22.7085	26.4981	248.734
6.25971e-60	P13796	LCP1	Plastin-2	PLSL_HUMAN	34.6211	48.3148	50.8589	28.9594	53.9934	28.3026	21.8747	41.0922	236.618	45.0493	38.4652	30.657	46.4714	32.5689	42.5772	29.6217	28.5668	49.1375	30.4508	45.9298	45.4493	42.7086
8.7309e-39	P13798	APEH	Acylamino-acid-releasing enzyme	ACPH_HUMAN	35.3412	31.4639	31.2904	11.806	18.3302	14.0514	13.1136	37.5231	15.0183	20.3547	29.3762	15.3472	21.6635	12.2811	25.5497	38.0664	17.7606	34.3276	27.079	24.7529	37.0696	78.6484
4.48595e-93	P13987	CD59	CD59 glycoprotein	CD59_HUMAN	659.904	547.728	750.37	720.836	842.87	812.766	1007.36	762.629	74.0032	406.533	435.335	454.324	552.503	600.007	612.438	537.016	713.633	377.364	543.957	699.503	595.564	365.547
6.73461e-16	P14136	GFAP	Glial fibrillary acidic protein	GFAP_HUMAN	17.4691	23.3815	15.2898	18.9892	16.4084	21.8288	20.372	26.069	35.0066	215.762	18.8325	29.0301	28.0082	39.334	14.5729	18.8527	37.6085	15.7295	12.5344	11.1243	16.6596	13.7417
0.00536381	P14138	EDN3	Endothelin-3	EDN3_HUMAN	63.0711	27.3415	36.0082	13.586	42.829	78.6091	15.0908	24.4729	13.0506	17.6878	25.5274	17.6612	24.9298	71.7684	22.2022	13.3082	15.4337	29.83	31.1618	21.5098	32.2128	26.5709
8.77499e-53	P14151	SELL	L-selectin	LYAM1_HUMAN	59.0381	67.1484	40.2288	54.695	72.4956	43.6138	20.771	86.7259	164.658	62.4678	53.0471	79.8845	12.7463	27.6259	31.1927	20.3061	62.3123	78.0614	19.5276	132.042	46.4926	65.1467
2.12563e-51	P14174	MIF	Macrophage migration inhibitory factor	MIF_HUMAN	168.125	310.783	101.351	81.9586	156.942	74.8013	84.4104	185.878	658.558	610.146	229.921	344.886	243.933	455.234	342.665	323.319	136.554	48.5288	244.58	46.2684	33.9971	177.381
1.73909e-51	P14207	FOLR2	Folate receptor beta	FOLR2_HUMAN	129.068	49.8961	82.9356	44.0707	62.5941	65.6443	71.2752	43.4143	32.7441	62.2891	47.5179	46.5447	49.8243	61.1645	90.7265	37.395	65.3812	38.6755	31.4629	73.5586	44.295	45.8225
0.00571215	P14209	CD99	CD99 antigen	CD99_HUMAN	23.5001	1.8873	20.8066	4.82691	27.5662	30.7554	28.7029	2.93307	3.94408	2.18552	13.4213	33.5918	2.14803	26.8807	11.673	25.3123	1.31802	15.6834	18.0062	3.98714	5.30306	13.9699
1.18803e-61	P14314	PRKCSH	Glucosidase 2 subunit beta	GLU2B_HUMAN	151.541	140.361	112.108	88.7391	131.225	157.757	151.221	94.3679	18.15	85.3953	72.9456	68.8905	83.2926	99.4136	153.69	70.3359	140.174	39.388	60.7919	115.384	80.0611	44.5422
1.23428e-12	P14384	CPM	Carboxypeptidase M	CBPM_HUMAN	21.3941	22.8268	20.7909	16.4426	42.7673	21.6851	15.593	21.5014	13.653	300.292	19.3337	18.0637	21.1349	16.1269	18.3479	16.6493	22.1078	22.4508	24.0243	16.2285	24.741	18.5744
5.01808e-77	P14543	NID1	Nidogen-1	NID1_HUMAN	53.44	90.98	71.9253	67.6704	65.3259	79.9306	72.7524	70.138	31.1385	63.0694	54.9641	86.3411	70.7639	77.1611	56.0582	52.7416	68.476	50.2192	57.1682	52.852	41.2718	51.7923
7.42667e-88	P14618	PKM	Pyruvate kinase PKM	KPYM_HUMAN	144.433	121.072	74.7882	72.1434	118.683	108.776	78.5197	80.933	43.3393	77.5599	74.8628	71.4091	108.047	132.724	198.577	102.433	88.7995	49.277	67.868	60.6105	63.6762	61.6594
4.4131e-49	P14625	HSP90B1	Endoplasmin	ENPL_HUMAN	58.3721	49.9234	30.0084	27.5091	42.2021	56.226	29.1782	46.0669	55.6885	31.2219	38.1012	44.939	49.0029	41.0746	34.6407	28.3549	43.211	39.4149	28.8464	23.7248	39.7958	33.7026
2.89302e-79	P14923	JUP	Junction plakoglobin	PLAK_HUMAN	31.6471	27.1559	37.5071	29.8235	34.0033	123.765	23.4171	24.5881	25.2961	309.81	39.7482	23.7807	23.4106	34.405	22.5781	30.9037	39.0565	28.0619	26.5755	47.9387	21.2146	23.989
3.84832e-05	P15086	CPB1	Carboxypeptidase B	CBPB1_HUMAN	55.5563	64.4214	23.7105	38.8613	67.5883	9.85835	23.6451	20.2036	21.842	46.9654	38.1156	41.4626	18.8182	66.5853	95.4545	29.8311	17.3666	15.0189	18.2435	43.7069	10.0007	15.2351
4.60043e-34	P15144	ANPEP	Aminopeptidase N	AMPN_HUMAN	33.1547	31.6034	28.5092	24.0581	36.2021	21.6843	19.8379	27.1457	20.7936	18.6037	31.582	19.8622	35.172	22.5013	29.6602	21.0305	25.0173	42.1427	34.2396	39.7496	45.3925	33.1698
4.55261e-15	P15151	PVR	Poliovirus receptor	PVR_HUMAN	25.4621	19.6432	32.4406	38.9025	33.7941	41.4234	47.1862	24.3598	35.3738	28.1604	18.668	34.4057	29.3692	25.7696	27.2744	31.1923	18.376	16.5009	19.3985	23.3722	27.2722	20.9279
1.57158e-05	P15169	CPN1	Carboxypeptidase N catalytic chain	CBPN_HUMAN	26.9494	57.4539	38.027	37.4224	28.397	23.9303	26.3554	68.0736	409.754	42.7986	61.9511	52.577	78.5642	42.2039	23.7518	25.7048	22.5532	64.5202	17.123	18.0148	46.0562	21.6278
6.11091e-06	P15289	ARSA	Arylsulfatase A	ARSA_HUMAN	38.9839	35.2649	20.657	37.1398	45.3883	29.6408	22.64	30.4274	29.1279	26.6385	21.7585	34.0564	18.4464	28.6826	16.0534	22.894	36.7634	22.4454	24.1931	16.0997	22.7577	21.9174
0.000707483	P15311	EZR	Ezrin	EZRI_HUMAN	28.6754	18.9312	32.3876	26.078	32.4955	21.9108	32.2205	15.8742	20.1198	204.536	20.2766	20.0607	14.2118	25.0692	23.3133	26.6225	23.7937	17.3519	37.4246	24.0638	16.0684	19.4802
1.49987e-26	P15529	CD46	Membrane cofactor protein	MCP_HUMAN	146.336	109.732	112.827	94.6081	139.585	78.5345	22.206	116.77	12.7392	30.9393	21.4378	18.9741	13.442	23.7112	58.8278	25.1804	78.4346	18.3456	35.3974	89.4225	16.9886	20.5959
1.63865e-79	P15531	NME1	Nucleoside diphosphate kinase A	NDKA_HUMAN	22.9594	27.8967	36.9025	23.8643	30.2709	23.1062	18.6817	37.6539	33.4942	27.0718	35.8491	27.1758	37.5082	25.5063	33.354	22.2083	22.3756	38.459	39.3022	27.3215	25.8052	63.32
6.2033e-34	P15586	GNS	N-acetylglucosamine-6-sulfatase	GNS_HUMAN	52.1289	37.0579	100.292	66.3634	92.0719	64.6413	77.0638	47.5069	22.4614	42.7742	52.4005	55.3638	70.9493	90.657	30.0986	62.2161	57.2003	17.7761	23.2155	39.3508	21.7988	31.5377
7.96094e-29	P15814	IGLL1	Immunoglobulin lambda-like polypeptide 1	IGLL1_HUMAN	37.3357	18.1924	33.7028	41.3034	31.2275	14.1578	24.431	93.7686	224.302	28.1215	446.775	352.227	14.7889	26.0871	22.4036	27.7035	15.0923	155.725	11.8313	93.6099	91.8638	64.8972
0.000596133	P15848	ARSB	Arylsulfatase B	ARSB_HUMAN	21.4447	29.0768	83.0872	13.5353	51.3912	16.1096	15.0345	24.3815	13.0995	13.6547	31.1432	13.061	49.7878	58.5068	22.2854	13.2585	15.4915	26.6511	31.0455	21.5904	32.3335	29.9201
4.98725e-75	P15924	DSP	Desmoplakin	DESP_HUMAN	34.4975	31.7665	38.6732	24.9828	21.2635	167.327	31.2756	27.4894	27.629	40.663	28.676	24.4095	31.4757	31.4346	29.1252	22.6564	33.1902	27.2625	27.2787	39.6899	24.7564	27.4427
1.72585e-67	P15941	MUC1	Mucin-1	MUC1_HUMAN	34.6912	14.6861	11.9035	31.5489	28.1626	26.5074	28.403	17.5143	32.7839	392.252	16.7604	24.2692	17.1933	30.3284	19.2706	32.2075	27.7219	16.0227	13.7548	19.8909	13.282	16.1022
3.4991e-72	P16035	TIMP2	Metalloproteinase inhibitor 2	TIMP2_HUMAN	189.568	206.042	163.421	227.357	160.259	151.245	368.69	169.952	40.9766	42.644	85.285	113.961	210.143	144.74	102.683	38.4908	148.867	163.397	62.023	165.242	220.762	223.781
4.58323e-67	P16070	CD44	CD44 antigen	CD44_HUMAN	430.095	697.524	1372.52	562.343	868.934	802.244	1046.76	551.47	325.973	560.748	623.128	519.934	463.437	550.657	473.006	836.871	873.606	606.934	611.025	772.131	924.917	351.132
0.00101302	P16112	ACAN	Aggrecan core protein	PGCA_HUMAN	100.392	58.0736	22.6065	13.5676	13.6724	62.7155	13.3942	39.3357	22.4218	21.0621	36.4835	17.2783	31.7724	139.914	35.102	16.9211	61.531	24.8715	21.8968	11.9216	23.9516	23.4701
0.00114027	P16152	CBR1	Carbonyl reductase [NADPH] 1	CBR1_HUMAN	25.095	23.3238	15.7616	15.6824	31.2611	12.0922	15.619	31.9201	35.0185	71.2829	30.5893	67.4977	31.8544	18.5564	26.2625	16.0355	32.4773	20.131	13.7153	17.4076	21.3174	39.2918
1.79502e-21	P16157	ANK1	Ankyrin-1	ANK1_HUMAN	17.2126	17.0137	17.8802	25.7382	27.6455	30.3266	31.2069	21.4707	29.031	25.1535	17.7251	28.7518	20.8764	29.416	18.9131	24.6998	26.4061	16.4312	18.9149	18.095	17.4897	123.667
0.000873851	P16452	EPB42	Protein 4.2	EPB42_HUMAN	16.9343	23.5976	19.1266	15.4004	13.7474	12.9395	13.8648	28.1419	20.4032	15.2658	34.3349	11.8469	27.6261	14.8046	11.9932	15.7219	17.2528	45.9726	22.1012	12.3792	27.2091	260.055
6.46166e-09	P16519	PCSK2	Neuroendocrine convertase 2	NEC2_HUMAN	62.8523	23.2754	27.5636	30.9861	35.4485	28.2447	35.0094	24.7289	26.1774	29.0629	28.6569	25.6532	23.547	33.1694	40.8876	25.5167	24.418	20.3703	22.5438	29.0953	21.8348	21.8372
1.37828e-105	P16870	CPE	Carboxypeptidase E	CBPE_HUMAN	222.73	139.003	162.261	170.438	192.405	243.104	150.134	189.672	25.7619	81.0188	132.207	169.487	203.028	216.838	159.108	166.621	232.436	85.475	128.61	115.193	100.881	119.665
2.25465e-10	P16930	FAH	Fumarylacetoacetase	FAAA_HUMAN	20.9453	37.0364	27.1099	33.6691	37.7175	12.1741	26.0197	55.3366	53.1481	33.9661	33.9062	17.2833	18.7692	42.9357	29.4896	32.9806	20.4994	20.1403	23.4612	56.4424	12.9983	115.185
0.00209698	P16949	STMN1	Stathmin	STMN1_HUMAN	21.641	8.65383	24.4426	19.6808	13.081	16.5359	12.9703	21.0341	15.1842	28.367	26.8674	15.1396	35.3045	18.9194	30.8913	20.0917	9.14218	22.9921	28.244	8.37939	21.2914	25.8123
0.000264571	P17050	NAGA	Alpha-N-acetylgalactosaminidase	NAGAB_HUMAN	20.9615	20.9963	18.74	25.5704	41.5645	39.5162	42.0143	37.5921	27.9815	27.0008	22.7953	38.9317	37.8252	42.2194	31.6931	25.0946	78.4618	30.4276	20.8453	27.2645	21.3883	29.3479
8.72688e-96	P17174	GOT1	Aspartate aminotransferase, cytoplasmic	AATC_HUMAN	85.6714	55.752	58.8475	68.2206	84.5563	65.2732	61.1771	46.9633	21.9256	47.9101	49.4167	41.8162	52.2315	70.9778	89.4079	65.7993	78.8354	32.1738	46.901	56.3018	50.3927	53.6842
0.00450949	P17677	GAP43	Neuromodulin	NEUM_HUMAN	17.4766	31.062	19.7391	15.8936	16.198	13.3539	16.0609	26.0462	12.2623	14.5869	18.726	12.2263	26.5324	15.2787	26.3073	8.50247	14.5014	28.4708	22.809	14.8863	30.267	31.9629
5.49641e-75	P17900	GM2A	Ganglioside GM2 activator	SAP3_HUMAN	253.969	199.693	186.709	201.611	205.256	203.326	187.948	203.721	42.859	148.33	132.039	155.905	204.701	216.256	237.114	142.986	241.745	187.895	138.693	178.09	231.371	142.977
0.00128649	P17931	LGALS3	Galectin-3	LEG3_HUMAN	54.8612	49.7182	53.4359	23.0831	89.2846	33.0656	10.1011	62.2473	24.9048	25.7465	37.1577	70.3852	29.2895	41.1032	51.4398	24.2718	18.018	27.6729	20.4147	19.4962	9.68542	26.2972
1.01244e-45	P17936	IGFBP3	Insulin-like growth factor-binding protein 3	IBP3_HUMAN	144.573	160.153	50.0929	86.5685	92.3743	167.753	105.492	44.7587	55.5473	105.828	97.6939	166.949	103.787	99.6849	120.294	89.5084	94.7151	147.4	62.4699	84.6276	46.9106	71.9936
2.64181e-13	P17980	PSMC3	26S proteasome regulatory subunit 6A	PRS6A_HUMAN	16.4712	34.9466	15.7587	12.6886	54.8312	35.0923	20.1177	32.6251	32.2238	18.2714	12.6602	32.1292	33.2342	18.8406	16.6544	17.7413	38.1079	35.6621	18.2095	15.0248	24.1636	24.9352
4.18132e-90	P18065	IGFBP2	Insulin-like growth factor-binding protein 2	IBP2_HUMAN	244.96	333.311	68.2321	212.458	178.328	263.531	247.894	265.177	195.441	348.821	267.99	336.406	333.727	252.617	188.956	217.516	154.338	218.214	146.645	246.015	103.387	224.522
6.51496e-12	P18206	VCL	Vinculin	VINC_HUMAN	20.4197	33.7863	24.9106	24.1373	23.2121	38.4721	17.4602	23.3681	39.6996	26.0476	19.9787	24.8987	22.9148	25.2902	21.5531	24.2616	24.1764	21.0823	19.1816	25.0022	21.0437	27.3262
7.68799e-40	P18428	LBP	Lipopolysaccharide-binding protein	LBP_HUMAN	31.9365	57.5735	19.8816	36.4998	25.8451	27.2653	24.2334	27.8704	114.95	35.3542	32.046	47.94	47.407	29.4552	32.2208	24.9575	44.9984	44.0922	44.7598	29.0393	31.6531	28.0824
6.934e-05	P18669	PGAM1	Phosphoglycerate mutase 1	PGAM1_HUMAN	24.3004	39.1563	29.4283	27.386	29.0502	20.6903	22.107	26.9734	84.4447	31.1266	31.012	24.9315	29.0849	28.7459	24.3128	28.9183	25.7454	26.6124	31.9077	25.856	24.1102	74.5925
1.70774e-63	P18827	SDC1	Syndecan-1	SDC1_HUMAN	112.398	105.504	12.9852	113.723	114.72	12.6302	13.5334	27.4693	20.9029	1764.27	46.143	20.9644	101.206	85.1711	139.279	122.539	88.1451	25.1299	21.5729	92.3794	27.8754	22.3843
0.00867463	P18850	ATF6	Cyclic AMP-dependent transcription factor ATF-6 alpha	ATF6A_HUMAN	32.0963	34.6449	28.4175	35.2931	20.1833	12.7612	11.9096	36.8408	16.5366	170.03	32.3461	13.9381	19.6744	36.7134	28.1327	34.5713	19.5562	37.798	24.5927	27.2554	12.4003	33.6684
0.00379205	P19013	KRT4	Keratin, type II cytoskeletal 4	K2C4_HUMAN	16.9353	19.9474	14.9942	18.6221	11.6209	22.1638	11.7201	58.5693	24.1368	12.9044	18.6239	24.2079	34.1708	62.843	16.1979	18.2413	41.9026	21.7629	12.9762	15.6928	23.5013	19.3852
5.38065e-95	P19021	PAM	Peptidyl-glycine alpha-amidating monooxygenase	AMD_HUMAN	132.491	113.351	73.2509	103.149	139.725	142.262	120.165	108.889	23.4882	48.1341	81.788	71.6204	78.0311	104.106	176.749	69.9153	124.029	50.6585	75.9753	74.4779	70.5064	77.961
1.08986e-94	P19022	CDH2	Cadherin-2	CADH2_HUMAN	287.106	280.375	298.26	287.86	332.042	332.876	367.087	289.264	18.9202	197.568	223.315	167.87	257.939	310.719	387.608	278.79	319.944	143.532	222.122	211.513	175.577	169.051
0.000754586	P19256	CD58	Lymphocyte function-associated antigen 3	LFA3_HUMAN	43.5034	36.7143	71.1196	69.808	60.5025	49.5806	62.281	29.8115	19.2606	16.1715	23.3389	19.3173	29.2651	15.6829	70.1439	16.6547	69.0615	27.2727	34.0838	19.6658	25.6853	24.293
1.85736e-35	P19320	VCAM1	Vascular cell adhesion protein 1	VCAM1_HUMAN	35.3101	65.1226	32.083	35.6276	39.4521	48.873	27.6536	44.5856	119.504	51.8123	35.2688	43.7083	53.1242	38.8098	47.8899	30.2983	47.1786	47.1119	39.0189	30.6121	49.3683	37.7341
0.000117346	P19438	TNFRSF1A	Tumor necrosis factor receptor superfamily member 1A	TNR1A_HUMAN	13.5081	23.9	15.2568	12.2845	20.9569	24.1257	36.4042	33.6983	31.1975	26.5075	13.0767	31.106	22.0367	11.8093	24.7367	12.541	27.6137	36.8352	17.6295	15.5191	34.1106	12.5631
6.99791e-84	P19652	ORM2	Alpha-1-acid glycoprotein 2	A1AG2_HUMAN	401.023	575.515	1155.55	523.472	244.688	460.54	387.829	545.608	930.596	398.187	536.171	492.483	358.857	322.712	294.098	228.473	560.541	813.204	478.613	596.124	943.736	567.932
8.97659e-103	P19823	ITIH2	Inter-alpha-trypsin inhibitor heavy chain H2	ITIH2_HUMAN	135.92	162.771	106.277	208.833	139.152	110.405	116.95	279.473	839.973	165.241	234.127	175.357	166.074	132.011	125.382	87.0262	112.451	354.182	206.812	170.211	372.63	445.014
1.09841e-81	P19827	ITIH1	Inter-alpha-trypsin inhibitor heavy chain H1	ITIH1_HUMAN	44.204	53.0975	49.0226	64.4662	44.5088	43.6394	44.873	104.593	243.875	57.8375	64.2864	56.9526	57.2408	50.6492	49.1256	44.0655	49.2895	171.301	73.4893	69.2962	102.567	123.477
2.92576e-05	P19835	CEL	Bile salt-activated lipase	CEL_HUMAN	33.2024	35.9209	27.9079	21.2219	23.4701	34.5749	22.3273	13.4068	24.93	22.2943	17.844	21.6347	15.155	21.7265	16.0009	20.9337	26.5764	15.6486	12.3144	31.4416	19.5021	28.6905
0.00406716	P19971	TYMP	Thymidine phosphorylase	TYPH_HUMAN	20.3198	35.104	25.5427	22.9102	34.535	19.2492	20.6257	20.3738	334.296	22.7099	22.5499	17.3017	20.0004	22.0239	26.2476	23.3885	14.5873	30.8923	27.0791	24.4282	18.0908	27.5171
2.11322e-57	P20062	TCN2	Transcobalamin-2	TCO2_HUMAN	34.9216	44.8567	26.6311	40.3787	52.979	40.2481	43.2207	39.3141	31.2328	56.0189	34.1174	62.9514	38.2051	37.9864	35.9493	31.801	53.4887	34.4956	31.1831	32.2594	38.4669	28.8785
3.1048e-78	P20472	PVALB	Parvalbumin alpha	PRVA_HUMAN	50.07	60.3563	51.8441	41.4049	69.1199	63.0152	51.5716	44.8939	32.3468	46.4043	37.2235	46.4047	68.3892	48.0772	54.4807	46.4061	53.4306	36.9052	47.475	47.8797	36.8334	32.7694
0.00593992	P20618	PSMB1	Proteasome subunit beta type-1	PSB1_HUMAN	116.385	28.4315	82.1178	17.3641	14.8263	14.5893	15.6326	23.8405	18.0959	13.3517	30.4521	13.3575	31.1486	16.6923	35.0129	17.7266	61.1933	26.0597	24.9192	36.1399	24.1321	106.245
3.66237e-88	P20774	OGN	Mimecan	MIME_HUMAN	643.33	631.111	1012.79	781.431	801.752	851.092	1422.03	536.794	115.56	465.636	543.598	630.526	775.495	675.955	401.479	629.742	719.15	413.319	396.595	272.448	390.71	366.635
1.05249e-07	P20827	EFNA1	Ephrin-A1	EFNA1_HUMAN	60.3149	67.8457	85.7497	11.8039	21.8101	71.3735	58.493	35.0703	26.6198	19.6409	13.6091	29.889	67.3878	81.003	15.6473	12.0504	75.6578	11.6461	16.9398	16.151	35.4994	48.9231
1.34985e-45	P20851	C4BPB	C4b-binding protein beta chain	C4BPB_HUMAN	17.6097	24.3445	15.1304	15.7068	14.6473	21.0587	17.4454	27.9725	424.097	21.8284	21.2279	22.7675	29.6262	16.5455	20.2688	16.7804	17.3644	67.2219	39.1249	18.5344	26.2225	103.976
0.00159374	P20908	COL5A1	Collagen alpha-1(V) chain	CO5A1_HUMAN	32.9191	19.1255	15.8979	29.2381	22.9175	28.3264	28.2665	21.173	30.0323	25.3476	16.2145	30.15	19.3284	34.5532	16.0066	17.1066	26.2692	11.857	15.153	12.8531	38.9212	12.3422
2.59882e-20	P20916	MAG	Myelin-associated glycoprotein	MAG_HUMAN	50.7068	103.711	26.8117	35.9851	94.6369	88.7423	89.9844	44.5269	22.8086	29.955	55.5266	39.5969	84.2352	89.8811	143.674	99.574	200.354	22.3121	21.6937	38.6588	26.9802	21.4967
2.82972e-86	P20933	AGA	N(4)-(beta-N-acetylglucosaminyl)-L-asparaginase	ASPG_HUMAN	87.4684	94.6926	71.3924	97.1305	102.149	107.611	86.0199	115.942	25.9366	75.8248	84.9073	98.4749	95.8794	131.555	105.826	110.047	122.963	57.265	74.5004	103.013	87.9541	60.9718
3.20369e-06	P21246	PTN	Pleiotrophin	PTN_HUMAN	75.4019	25.5483	11.7071	14.5396	14.8839	165.164	49.2584	30.4682	12.1946	16.5277	23.8531	18.9009	170.76	163.376	20.746	14.2423	14.4214	89.6913	33.3491	130.763	30.1	62.4447
7.85884e-08	P21333	FLNA	Filamin-A	FLNA_HUMAN	17.3322	67.8969	21.9508	17.1248	31.1762	27.8958	23.671	27.562	24.5605	22.3505	21.9313	25.5183	21.1819	19.4895	17.6112	16.1883	20.2228	22.8163	19.4382	16.6021	27.3604	24.8802
0.00225757	P21583	KITLG	Kit ligand	SCF_HUMAN	16.4856	22.9724	13.0198	14.9924	13.3832	17.6211	13.4974	21.1705	20.9585	237.651	21.4481	21.0202	26.8942	14.4124	92.2982	15.3054	41.5875	19.2814	37.0885	18.0726	27.9496	22.3249
1.84155e-40	P21802	FGFR2	Fibroblast growth factor receptor 2	FGFR2_HUMAN	91.6866	54.7034	80.5483	72.2131	86.9412	90.008	104.23	52.9234	18.4329	46.9855	68.255	30.9248	50.1018	86.1869	75.5345	54.8614	86.7578	26.8668	42.1813	61.6778	36.3141	29.408
3.66873e-11	P21810	BGN	Biglycan	PGS1_HUMAN	41.811	39.1382	15.4427	40.0912	36.6733	35.2528	22.9042	24.4155	32.7639	56.0188	27.8624	32.0411	61.3206	44.5455	29.2889	37.9767	36.189	21.7132	20.7511	27.1575	21.6836	33.4773
2.09723e-31	P21926	CD9	CD9 antigen	CD9_HUMAN	77.8198	107.176	230.175	124.469	114.205	106.068	216.078	93.6332	19.2927	191.379	37.7371	154.487	114.011	67.9908	32.8215	108.068	155.139	13.3969	21.0795	114.213	14.467	109.923
2.47339e-21	P21980	TGM2	Protein-glutamine gamma-glutamyltransferase 2	TGM2_HUMAN	30.0072	16.636	26.0566	32.361	29.0068	7.87556	26.0276	18.3713	17.5561	33.1971	40.5991	17.1294	17.9735	32.7763	30.3638	32.0244	28.2147	14.437	19.4715	25.634	11.8819	104.185
1.93489e-18	P22004	BMP6	Bone morphogenetic protein 6	BMP6_HUMAN	145.405	220.919	15.6472	77.1703	68.6246	133.274	358.288	34.2497	31.9958	18.4016	12.7504	94.5654	242.659	206.621	50.5521	12.8619	71.8447	35.9162	18.0806	15.1319	45.952	12.2497
6.1957e-60	P22061	PCMT1	Protein-L-isoaspartate(D-aspartate) O-methyltransferase	PIMT_HUMAN	80.2974	25.7812	28.3578	35.6656	33.0906	41.8482	37.1068	94.7679	20.7724	35.5033	22.8408	52.5054	37.139	38.3649	78.6497	34.57	34.5256	22.9705	23.3259	18.8452	22.6541	93.8391
5.18652e-71	P22105	TNXB	Tenascin-X	TENX_HUMAN	63.9277	79.7706	48.5428	63.1296	56.075	60.6258	83.8461	66.7461	20.8217	58.8234	51.7316	54.9647	63.2088	51.0946	44.6974	39.7433	66.0816	39.0413	31.6654	57.2525	32.3235	41.3352
0.00673987	P22303	ACHE	Acetylcholinesterase	ACES_HUMAN	32.3599	13.6992	21.8332	29.4288	26.2701	24.7261	24.478	16.3373	35.1457	29.1715	12.7902	35.2492	16.0378	28.2903	20.6589	30.0431	52.6841	14.946	18.8947	35.4749	14.2389	13.313
1.31318e-59	P22304	IDS	Iduronate 2-sulfatase	IDS_HUMAN	132.654	49.9246	60.5688	95.732	91.2228	106.449	65.6226	84.7716	24.7655	21.5952	22.1411	70.6722	23.5441	76.7603	114.542	68.3441	116.601	22.6581	26.2073	46.2217	42.5879	34.9432
0.0058778	P22314	UBA1	Ubiquitin-like modifier-activating enzyme 1	UBA1_HUMAN	18.0943	39.151	14.345	38.0199	22.2889	31.9444	22.1002	35.8401	29.3332	20.072	13.9078	29.2471	36.5092	20.6972	15.1604	19.4896	34.6895	11.9018	16.576	16.5055	21.996	132.888
1.14395e-94	P22352	GPX3	Glutathione peroxidase 3	GPX3_HUMAN	396.511	552.514	494.145	383.095	457.933	417.158	427.451	288.095	472.508	349.804	361.967	429.876	543.278	418.617	399.736	523.081	472.349	383.522	318.84	237.885	388.476	343.547
1.81692e-40	P22531;P22532;P35325;P35326;Q9BYE4	SPRR2E;SPRR2D;SPRR2B;SPRR2A;SPRR2G	Small proline-rich protein 2E;Small proline-rich protein 2D;Small proline-rich protein 2B;Small proline-rich protein 2A;Small proline-rich protein 2G	SPR2E_HUMAN;SPR2D_HUMAN;SPR2B_HUMAN;SPR2A_HUMAN;SPR2G_HUMAN	35.6826	66.4587	694.622	60.4401	52.3224	435.054	82.7686	79.7379	317.203	32.1669	16.2947	31.9668	17.6846	198.782	18.7352	33.128	79.4114	16.4806	14.1479	122.531	12.9129	14.68
3.14165e-61	P22607	FGFR3	Fibroblast growth factor receptor 3	FGFR3_HUMAN	69.8852	82.0432	82.8394	44.7034	137.597	93.5664	124.656	78.7099	14.7534	37.1814	51.6679	32.7267	47.9949	133.169	144.912	126.473	113.335	25.8295	40.8167	39.3731	29.7085	42.7394
0.00118447	P22676	CALB2	Calretinin	CALB2_HUMAN	87.9429	124.89	34.9058	28.1056	64.0117	47.1794	29.896	14.729	21.6841	27.1523	18.8138	21.6205	65.6693	47.8456	36.8899	26.3646	57.2633	16.1001	12.2536	56.8836	16.2602	18.0749
1.52422e-52	P22692	IGFBP4	Insulin-like growth factor-binding protein 4	IBP4_HUMAN	93.9013	206.419	39.8539	36.7581	105.914	84.4746	106.821	93.8875	45.5538	162.959	65.0019	99.0255	50.8881	71.6446	70.8214	41.2508	66.7353	44.5515	45.5971	45.6777	43.4183	36.1576
1.37604e-60	P22748	CA4	Carbonic anhydrase 4	CAH4_HUMAN	126.637	60.8	129.663	75.4272	93.912	122.701	131.624	94.0995	36.5896	51.3744	38.976	32.1543	61.9373	136.38	182.103	68.3459	119.879	18.6153	51.3909	83.1725	45.3076	14.4815
4.36943e-60	P22792	CPN2	Carboxypeptidase N subunit 2	CPN2_HUMAN	41.2179	48.0724	68.3116	35.7767	46.6608	27.3289	30.4066	63.7442	273.073	47.3255	54.1313	36.9918	40.3918	38.9653	44.0806	42.7692	38.3192	61.5557	60.8723	54.4396	67.0533	94.4042
1.54528e-34	P22891	PROZ	Vitamin K-dependent protein Z	PROZ_HUMAN	32.3044	44.6733	11.4844	14.2631	19.9504	22.3619	12.2722	35.6565	66.7565	88.9827	33.5672	30.4491	77.1277	144.544	25.4246	31.612	109.556	18.3339	15.2579	12.8397	31.9828	15.0572
1.27256e-56	P22897	MRC1	Macrophage mannose receptor 1	MRC1_HUMAN	48.577	55.1011	43.9574	40.0953	48.3556	50.7207	53.3966	40.003	40.1245	52.9813	31.6048	47.5911	31.5451	52.6296	47.9041	39.6851	57.3932	30.7355	29.4679	40.2522	47.5223	33.8999
4.06447e-11	P23083	IGHV1-2	Immunoglobulin heavy variable 1-2	HV102_HUMAN	40.4788	18.8803	28.4012	23.6447	82.6973	37.22	22.4778	74.6613	461.858	241.241	114.435	47.4503	39.2787	37.5233	29.4354	25.7125	38.3615	57.2332	16.6158	143.818	17.1251	13.6808
7.12631e-96	P23142	FBLN1	Fibulin-1	FBLN1_HUMAN	240.212	355.946	280.499	261.606	318.408	330.603	445.252	321.078	107.599	262.574	293.717	293.586	305.955	243.924	277.963	223.271	322.415	234.321	270.49	288.526	297.473	209.976
8.27329e-69	P23284	PPIB	Peptidyl-prolyl cis-trans isomerase B	PPIB_HUMAN	148.594	121.649	54.5088	145.887	169.904	136.558	171.74	218.474	22.5681	88.2568	125.684	173.453	261.207	203.298	152.726	94.3811	135.484	135.926	125.312	181.499	21.0996	118.652
0.00292733	P23381	WARS1	Tryptophan--tRNA ligase, cytoplasmic	SYWC_HUMAN	22.2315	23.6694	24.4968	23.9221	21.4318	20.1844	22.2463	21.6162	143.134	29.3428	22.6066	17.7158	18.3467	25.6376	25.5621	25.9075	28.6283	14.9561	19.1037	20.7113	14.566	16.9096
1.01073e-85	P23468	PTPRD	Receptor-type tyrosine-protein phosphatase delta	PTPRD_HUMAN	97.6632	74.1296	66.6564	75.104	103.22	85.3377	92.3035	81.8743	30.1895	68.905	52.7952	57.0683	84.902	104.749	130.058	77.3354	102.936	43.7687	62.0821	66.199	51.6043	47.272
1.39771e-98	P23470	PTPRG	Receptor-type tyrosine-protein phosphatase gamma	PTPRG_HUMAN	239.348	166.28	52.8641	180.992	242.621	217.577	197.231	165.538	43.113	134.104	100.372	107.558	146.832	243.881	309.546	259.282	255.936	54.5187	132.222	179.149	113.418	93.5777
2.63896e-79	P23471	PTPRZ1	Receptor-type tyrosine-protein phosphatase zeta	PTPRZ_HUMAN	121.121	98.058	112.101	88.2023	125.489	132.041	159.761	80.7368	27.9864	69.7285	72.4994	76.1984	96.464	126.161	147.422	83.7835	144.932	51.8921	59.3023	86.6816	74.3986	61.4167
1.42585e-67	P23515	OMG	Oligodendrocyte-myelin glycoprotein	OMGP_HUMAN	494.132	345.737	873.628	388.974	378.15	553.433	702.342	197.182	22.1221	179.337	148.829	270.525	240.567	428.083	557.95	116.871	579.047	115.602	162.419	304.994	189.487	186.871
5.96256e-16	P23526	AHCY	Adenosylhomocysteinase	SAHH_HUMAN	27.1377	19.7157	21.91	16.473	33.7217	25.4118	22.7116	25.5098	29.2336	50.6083	21.0699	28.0274	12.3937	35.9012	15.6047	18.0767	30.2647	17.1347	19.3601	17.2848	17.0633	60.6056
7.60776e-102	P23528	CFL1	Cofilin-1	COF1_HUMAN	72.848	165.127	96.829	77.4905	77.5707	137.402	139.214	32.6692	14.7327	317.112	35.2705	98.4852	165.839	125.705	218.895	33.9167	42.4775	18.9714	42.0816	22.4422	17.1925	345.769
3.38699e-51	P24043	LAMA2	Laminin subunit alpha-2	LAMA2_HUMAN	37.7453	48.7558	27.0832	35.6783	37.0404	43.2543	37.3159	37.0953	24.918	41.6763	30.1507	37.6318	37.1289	38.0704	34.7153	30.2601	39.7187	27.9212	31.9229	33.628	23.4623	27.9665
1.39828e-84	P24592	IGFBP6	Insulin-like growth factor-binding protein 6	IBP6_HUMAN	116.174	94.6694	107.085	106.541	103.616	147.314	104.177	191.726	98.326	86.344	184.229	172.225	105.106	83.142	96.0332	72.3883	91.3714	141.52	155.542	179.613	224.438	170.621
3.58822e-80	P24593	IGFBP5	Insulin-like growth factor-binding protein 5	IBP5_HUMAN	65.9167	74.4809	39.7191	65.4887	39.6304	93.6076	57.6781	43.3943	39.0001	52.79	76.2759	87.1849	139.982	97.9137	56.2608	33.7577	53.1531	68.2901	51.793	114.134	39.0253	69.7394
0.00684909	P24666	ACP1	Low molecular weight phosphotyrosine protein phosphatase	PPAC_HUMAN	13.0575	25.8714	38.0544	14.3581	15.0721	17.0888	15.9483	30.8536	12.3489	16.7368	24.1548	18.6648	26.3464	14.9359	21.0084	14.0644	14.6038	28.2261	32.9326	20.3532	30.4807	343.668
0.000275541	P24821	TNC	Tenascin	TENA_HUMAN	29.3657	27.9432	24.609	32.4993	35.038	30.111	33.9124	26.0555	37.1895	33.9779	24.1631	28.477	27.4228	36.643	28.797	32.3563	37.2239	20.7007	22.7886	25.7673	20.4322	22.6068
3.78219e-95	P25311	AZGP1	Zinc-alpha-2-glycoprotein	ZA2G_HUMAN	379.656	423.16	642.26	491.37	387.959	417.035	442.488	355.602	908.423	405.671	503.635	479.246	421.786	371.594	335.691	322.049	379.27	639.237	439.171	437.819	792.099	449.273
2.89415e-41	P25774	CTSS	Cathepsin S	CATS_HUMAN	77.3795	80.9704	49.3529	36.3636	64.1417	60.0473	41.1388	88.9843	47.5519	148.213	59.7506	44.5514	57.9945	60.0764	78.7842	65.9433	67.7755	54.8675	32.8983	67.7911	41.5025	35.0536
0.000550715	P25788	PSMA3	Proteasome subunit alpha type-3	PSA3_HUMAN	20.648	22.0269	18.2813	22.7045	26.3629	75.0193	31.6418	19.5114	78.4231	34.8392	15.2752	29.5148	19.1538	48.7129	13.2854	22.2402	24.8843	17.8498	15.8208	12.8711	19.2756	21.5691
1.06019e-38	P26038	MSN	Moesin	MOES_HUMAN	47.5131	129.864	41.8042	37.1134	120.164	36.8456	27.2005	41.0932	62.1844	197.971	48.3845	43.2078	70.014	57.4426	49.0593	23.6884	47.814	47.5189	41.5954	53.4494	67.0918	66.7945
4.84396e-39	P26447	S100A4	Protein S100-A4	S10A4_HUMAN	25.9721	44.0818	24.8212	24.2797	27.9778	12.7556	13.4278	20.8614	18.364	37.3773	37.1155	17.7569	31.9537	32.0899	94.1127	28.2199	72.1715	13.1542	28.5589	23.4395	12.9106	427.665
9.88929e-28	P26572	MGAT1	Alpha-1,3-mannosyl-glycoprotein 2-beta-N-acetylglucosaminyltransferase	MGAT1_HUMAN	262.618	231.948	141.623	136.419	168.352	190.201	206.936	84.2937	173.548	186.129	159.943	78.2816	94.7013	209.06	161.971	60.1174	28.5871	102.077	109.089	43.5735	130.457	132.094
0.00773458	P26641	EEF1G	Elongation factor 1-gamma	EF1G_HUMAN	13.5773	38.1922	12.0211	14.9296	50.7728	17.769	16.5832	26.8931	11.8761	16.0961	23.2301	19.4078	27.3951	15.5304	20.2041	14.6243	14.0447	27.1455	34.2435	19.5741	29.3138	24.1797
0.00434188	P26885	FKBP2	Peptidyl-prolyl cis-trans isomerase FKBP2	FKBP2_HUMAN	49.8983	64.9269	16.5396	17.541	32.3219	70.7057	16.4097	42.0919	31.6109	24.9569	28.7944	25.826	75.0612	71.0742	61.7237	20.6527	59.9465	18.0186	12.4081	12.8844	14.1703	15.2938
2.28795e-29	P26927	MST1	Hepatocyte growth factor-like protein	HGFL_HUMAN	30.0036	30.0928	37.6901	35.1008	27.1697	22.8532	25.5904	56.2872	133.209	29.1468	27.0299	33.3052	38.7213	31.2777	28.0214	28.6872	35.7448	73.6693	31.2506	39.5341	43.5981	46.9394
2.92271e-27	P26992	CNTFR	Ciliary neurotrophic factor receptor subunit alpha	CNTFR_HUMAN	42.0029	50.7719	35.2459	31.3643	43.2166	41.289	40.74	60.7486	33.2733	32.1471	24.9034	51.4502	43.6451	39.0848	29.7391	21.937	53.4648	16.9832	18.0738	36.8132	37.9406	37.2215
2.71217e-83	P27169	PON1	Serum paraoxonase/arylesterase 1	PON1_HUMAN	83.7892	101.726	26.412	175.438	107.082	63.9219	68.092	258.042	874.023	146.142	270.188	159.528	143.349	120.91	71.4381	66.4399	97.1104	436.398	251.763	145.017	323.778	303.454
1.89499e-19	P27348	YWHAQ	14-3-3 protein theta	1433T_HUMAN	17.4196	103.602	84.3741	33.1866	44.8688	14.9558	19.2062	41.9347	36.6592	617.863	293.663	422.634	23.3812	29.1964	57.2647	18.4943	21.1972	20.0506	12.2317	13.3392	13.8308	87.7814
3.29101e-48	P27797	CALR	Calreticulin	CALR_HUMAN	99.9366	81.271	63.1592	28.2878	66.5935	90.7078	74.206	59.1492	69.782	51.3877	56.8906	82.2823	55.8171	48.7827	76.4711	29.9722	85.9987	37.1389	34.1564	33.4311	66.7594	14.2854
9.82661e-05	P27816	MAP4	Microtubule-associated protein 4	MAP4_HUMAN	30.0344	21.5536	26.5919	33.0258	36.9969	11.9415	36.6838	18.0731	17.6718	33.3171	34.5667	13.0427	102.672	137.415	83.7703	32.3505	20.8988	19.7555	23.0129	64.0847	13.2515	22.1787
0.0077953	P27824	CANX	Calnexin	CALX_HUMAN	129.517	21.3159	16.4965	20.4879	170.457	24.3845	31.8148	22.1154	28.2851	30.3556	16.9326	26.6333	20.7719	25.8587	15.4296	15.7951	21.4946	20.6943	14.2763	14.2677	26.1142	17.6247
3.36623e-42	P27918	CFP	Properdin	PROP_HUMAN	43.7414	48.5298	64.9511	43.3154	35.5501	44.4431	39.1892	58.5915	283.924	47.8957	50.5179	58.6754	44.1594	40.4294	36.9069	24.8893	41.7094	66.8887	44.3465	52.8411	58.2474	66.0239
4.86797e-09	P28799	GRN	Progranulin	GRN_HUMAN	14.5669	95.2856	24.4346	61.7292	29.8201	33.8053	90.6861	24.2623	22.8863	66.0552	27.4636	22.4481	33.691	27.6346	10.2694	16.9921	57.8274	22.1461	19.7334	22.9885	21.7639	19.126
0.00209089	P28827	PTPRM	Receptor-type tyrosine-protein phosphatase mu	PTPRM_HUMAN	83.4408	25.4265	53.773	25.679	43.0637	46.8042	44.7181	35.3122	24.1985	36.6698	44.679	18.9931	40.9008	106.935	46.9344	33.9461	88.1544	12.5153	20.7308	22.3243	11.1686	11.2569
1.79189e-30	P29120	PCSK1	Neuroendocrine convertase 1	NEC1_HUMAN	11.6065	65.672	22.3636	105.97	100.675	88.0313	14.1761	83.9556	13.8927	12.8751	29.3651	13.8519	23.4187	13.2762	120.993	12.5016	88.1474	25.1296	25.8416	34.8499	34.2912	28.2119
1.20647e-05	P29218	IMPA1	Inositol monophosphatase 1	IMPA1_HUMAN	41.9887	20.2614	29.1894	21.1833	67.9399	61.4925	22.8581	39.3141	20.5059	20.3957	21.3341	20.4457	18.1432	69.3372	18.8731	20.8282	53.5869	18.5712	27.6121	21.6011	23.1989	20.8491
3.84478e-49	P29279	CCN2	CCN family member 2	CCN2_HUMAN	74.5431	135.846	98.177	65.866	125.007	89.0639	117.728	68.876	67.5414	91.1525	79.4443	70.2424	74.2133	94.857	93.3299	80.2628	107.773	55.0092	53.4779	74.3723	78.8676	57.3191
0.000596507	P29323	EPHB2	Ephrin type-B receptor 2	EPHB2_HUMAN	39.2268	25.4678	49.4547	44.4259	41.7211	40.2134	32.4078	37.7373	21.3945	40.1175	30.7655	27.5065	27.9394	39.6148	33.4868	27.9826	23.1202	34.4718	18.8352	36.5874	30.1792	20.5997
3.48236e-61	P29401	TKT	Transketolase	TKT_HUMAN	22.6105	55.8712	21.0142	22.4264	28.9238	31.1448	19.277	23.8359	47.6451	128.503	14.0709	20.7148	22.667	20.8229	17.7237	18.3278	25.2735	24.6438	23.6022	20.2603	24.4844	41.2657
0.0089028	P29508	SERPINB3	Serpin B3	SPB3_HUMAN	28.6719	13.2272	23.5697	29.2724	34.2536	70.2532	24.3747	63.7758	39.7832	29.3242	12.8571	39.6801	16.2597	29.5753	30.5455	28.6948	32.3638	13.7503	19.4352	32.5467	14.9224	12.5928
1.9676e-112	P29622	SERPINA4	Kallistatin	KAIN_HUMAN	97.9168	115.209	64.3958	141.178	153.364	113.244	84.4739	139.682	218.228	89.5257	161.811	156.307	190.045	97.5718	76.4425	84.6769	90.9634	191.425	158.658	134.937	190.4	94.931
2.23726e-32	P29762	CRABP1	Cellular retinoic acid-binding protein 1	RABP1_HUMAN	38.87	52.4987	133.929	25.2143	11.7143	29.9892	33.5237	152.805	21.2138	107.228	34.1194	60.9894	72.4954	22.0198	34.2231	23.3652	71.3012	19.4902	22.2064	23.7858	15.8828	32.7002
6.89214e-54	P30041	PRDX6	Peroxiredoxin-6	PRDX6_HUMAN	66.5285	104.803	67.7198	66.0424	92.0755	65.9365	61.0891	53.1896	35.7319	108.984	41.3678	33.0107	48.8215	71.9891	48.0872	79.8521	63.1901	69.9256	45.2369	39.5578	47.6093	831.191
1.6396e-55	P30043	BLVRB	Flavin reductase (NADPH)	BLVRB_HUMAN	36.4536	30.0721	32.7453	31.7449	22.6393	20.1176	26.1325	28.3684	26.5226	40.2115	32.2379	20.1863	25.4649	32.2101	33.0265	36.5501	28.5362	46.3843	25.1297	27.6758	27.9299	758.682
0.000420343	P30044	PRDX5	Peroxiredoxin-5, mitochondrial	PRDX5_HUMAN	30.7405	36.1728	27.2171	33.8023	21.0735	12.2222	21.2534	13.1055	13.3102	92.6268	33.7727	13.3494	18.8434	13.5827	29.3735	33.111	37.0475	11.9895	41.5082	28.4575	12.9472	35.1532
0.000902814	P30048	PRDX3	Thioredoxin-dependent peroxide reductase, mitochondrial	PRDX3_HUMAN	66.0101	170.049	60.7412	156.048	115.389	63.434	18.9691	22.5469	79.2901	68.3979	25.0959	16.2083	37.7966	61.1623	67.3636	21.5099	67.2147	21.4761	30.2377	29.7833	19.8876	24.1104
1.24221e-86	P30086	PEBP1	Phosphatidylethanolamine-binding protein 1	PEBP1_HUMAN	303.079	182.412	79.3395	143.194	172.593	201.85	124.172	234.941	44.4078	129.981	103.74	196.947	89.3267	132.021	275.665	91.1136	229.349	84.6227	94.3311	122.11	88.5453	112.991
6.03856e-55	P30101	PDIA3	Protein disulfide-isomerase A3	PDIA3_HUMAN	97.3866	91.6954	56.4291	86.411	61.0992	112.087	32.0057	59.1922	20.0013	31.8929	50.45	50.8017	80.3021	130.433	118.973	61.9069	76.1918	27.2684	39.2235	77.2355	40.8337	29.8708
4.20479e-67	P30530	AXL	Tyrosine-protein kinase receptor UFO	UFO_HUMAN	135.998	135.023	203.136	126.422	212.07	127.805	232.352	135.374	88.9097	203.728	117.748	104.172	96.5536	152.169	154.815	146.773	144.68	56.2184	113.882	102.749	71.6389	58.9927
0.00570933	P30626	SRI	Sorcin	SORCN_HUMAN	20.4231	28.4591	34.5941	13.0525	16.5797	15.535	16.7212	33.9396	16.9178	18.4108	26.5708	16.9677	33.3176	17.8547	32.7335	18.9609	14.3056	31.0493	29.9381	22.389	22.5611	78.8333
1.79995e-14	P30740	SERPINB1	Leukocyte elastase inhibitor	ILEU_HUMAN	37.181	27.3783	23.8837	37.0491	47.2996	39.0344	32.1354	23.1334	27.3396	55.7921	20.1668	49.8379	21.9781	34.9597	23.8884	22.1618	42.238	20.1419	23.6071	28.7106	32.7053	67.5609
4.2464e-12	P31025;Q5VSP4	LCN1;LCN1P1	Lipocalin-1;Putative lipocalin 1-like protein 1	LCN1_HUMAN;LC1L1_HUMAN	81.9696	76.5601	271.55	98.5819	101.425	57.0227	143.515	74.0732	27.5687	84.1376	14.0942	49.4439	74.162	72.568	16.2051	168.588	129.549	19.0537	16.3568	85.4787	36.7648	50.5381
1.55516e-45	P31150	GDI1	Rab GDP dissociation inhibitor alpha	GDIA_HUMAN	58.3121	118.478	59.2853	68.7178	87.4144	64.483	61.9163	53.4636	14.655	54.3528	77.9995	62.4428	69.0388	104.501	127.715	78.5072	81.3629	54.2324	64.6227	69.8537	50.153	49.7177
2.51364e-58	P31151	S100A7	Protein S100-A7	S10A7_HUMAN	69.3671	106.536	68.4949	112.768	81.0698	76.3074	89.5222	65.4197	175.762	20.2625	92.1841	52.2891	57.0671	124.079	22.6971	84.6922	104.463	46.0455	94.365	107.96	30.0273	63.9545
2.30717e-22	P31431	SDC4	Syndecan-4	SDC4_HUMAN	16.2871	11.6881	14.4203	17.9093	12.0834	21.3155	19.893	32.2605	32.5879	890.179	19.3651	23.2813	32.8628	18.6301	16.8426	17.5431	11.708	22.6291	12.4795	16.3174	24.4366	20.1567
2.63235e-09	P31946	YWHAB	14-3-3 protein beta/alpha	1433B_HUMAN	32.3572	107.614	40.7509	19.818	23.578	50.2147	93.4337	25.0162	53.5248	23.5536	16.0856	61.3957	65.7224	39.2954	55.6072	49.4034	42.4637	23.8653	22.1116	39.3061	21.1043	125.199
4.84729e-85	P32004	L1CAM	Neural cell adhesion molecule L1	L1CAM_HUMAN	68.5562	50.0992	55.2421	65.1675	75.7958	63.2955	65.349	48.5252	29.4103	39.7152	36.782	32.2261	45.566	76.25	67.1207	60.1847	71.1004	33.0604	48.8698	51.3509	32.2451	35.6058
9.21639e-55	P32119	PRDX2	Peroxiredoxin-2	PRDX2_HUMAN	64.7059	47.4702	56.8417	45.9177	29.9696	41.7467	42.2813	75.5488	41.2022	40.5588	21.3171	65.5162	98.7607	68.8397	42.0315	37.4849	45.2362	34.8869	11.4434	12.8965	44.1685	104.402
0.000786074	P32247	BRS3	Bombesin receptor subtype-3	BRS3_HUMAN	87.7219	68.9217	131.833	134.771	11.744	86.061	11.6446	18.8841	250.383	34.8121	69.8129	108.744	333.531	97.8075	47.1934	33.8021	20.0013	176.239	24.0455	144.497	285.256	23.1739
3.60837e-37	P33151	CDH5	Cadherin-5	CADH5_HUMAN	101.16	103.014	94.9336	51.2413	105.136	76.4211	71.2202	138.976	211.23	61.0842	59.6799	85.7395	89.8569	107.529	107.518	23.3787	94.7172	41.6811	48.0938	86.4044	87.1817	24.6982
9.81538e-81	P33908	MAN1A1	Mannosyl-oligosaccharide 1,2-alpha-mannosidase IA	MA1A1_HUMAN	166.368	116.471	57.7807	65.1995	78.6903	75.9344	30.824	137.639	59.7816	38.8326	40.4724	53.9914	89.3142	63.684	43.0622	41.9979	76.3157	37.8259	27.9634	43.3757	23.4286	31.0039
4.42884e-08	P34059	GALNS	N-acetylgalactosamine-6-sulfatase	GALNS_HUMAN	68.7397	43.7173	19.1838	68.0045	76.4508	51.4418	15.3313	84.644	64.3698	58.01	49.6128	63.6489	94.0744	76.3217	48.7068	88.019	65.4693	11.0136	8.70909	33.2067	10.399	24.6956
1.28669e-77	P34096	RNASE4	Ribonuclease 4	RNAS4_HUMAN	107.827	132.307	100.069	116.964	74.5918	116.296	90.9526	120.31	48.3539	102.763	140.469	168.501	177.79	122.55	141.889	98.6565	123.415	133.419	108.832	121.649	48.445	105.461
0.00963883	P34932	HSPA4	Heat shock 70 kDa protein 4	HSP74_HUMAN	128.027	54.4793	30.9814	33.474	32.2769	16.0644	14.9923	23.6683	169.877	42.9063	32.9886	21.3099	22.4596	41.9107	35.0817	38.7655	23.9543	15.5685	18.1355	23.3984	10.6455	132.977
2.12239e-15	P35030	PRSS3	Trypsin-3	TRY3_HUMAN	32.0636	102.81	112.605	87.0278	87.8718	71.1121	57.6558	41.885	37.8614	94.6129	84.5272	13.4153	91.6741	66.1138	51.1919	17.8034	87.1466	25.9473	25.0272	108.509	24.028	72.3309
1.77571e-32	P35052	GPC1	Glypican-1	GPC1_HUMAN	50.6831	50.6386	44.1678	45.3518	60.5235	51.9458	48.2893	33.4051	20.6422	38.8511	24.2272	33.05	34.3688	66.7259	63.4619	45.5586	81.1511	22.3715	27.9854	30.0118	26.4236	22.4364
1.20169e-07	P35080	PFN2	Profilin-2	PROF2_HUMAN	73.9773	52.4269	32.4651	21.9815	72.1408	26.1622	126.885	58.6402	26.5508	22.1754	15.7776	26.4729	98.47	107.487	78.8176	21.532	85.9252	13.149	15.3171	13.2945	19.9096	14.7618
9.51219e-75	P35237	SERPINB6	Serpin B6	SPB6_HUMAN	44.6143	30.5781	31.593	33.8176	39.9214	44.7082	30.6334	46.4767	28.2199	33.3434	34.6054	36.9412	53.0529	44.384	68.0301	34.2015	63.479	32.8437	42.6531	37.385	33.9839	39.7717
1.30564e-48	P35247	SFTPD	Pulmonary surfactant-associated protein D	SFTPD_HUMAN	19.8778	33.9445	45.627	19.6748	37.0112	58.5851	39.2706	35.1113	19.6157	825.494	39.2199	19.2213	21.0021	108.987	30.3655	18.9832	14.1918	26.463	19.9182	18.9213	18.2023	22.5947
1.8814e-46	P35442	THBS2	Thrombospondin-2	TSP2_HUMAN	40.1982	88.8163	43.5666	42.7512	41.288	40.461	122.513	53.4746	22.0416	51.0434	35.2999	45.2055	43.5864	43.8011	34.7623	28.3872	58.6221	22.5834	24.5664	34.969	21.0966	23.9868
3.5853e-14	P35443	THBS4	Thrombospondin-4	TSP4_HUMAN	38.4831	43.7708	19.0124	37.7946	30.907	35.9275	26.8067	45.0478	36.1012	26.3308	21.1262	37.1272	33.372	35.2967	51.5489	25.4775	32.3008	19.646	17.9951	21.3062	22.4223	18.2547
3.34986e-101	P35527	KRT9	Keratin, type I cytoskeletal 9	K1C9_HUMAN	139.574	120.455	188.097	164.69	117.892	1314.85	188.374	123.15	120.01	265.286	103.623	99.1076	124.281	184.414	181.483	153.004	173.227	186.087	115.925	229.541	85.2131	128.126
1.04926e-89	P35542	SAA4	Serum amyloid A-4 protein	SAA4_HUMAN	54.1192	45.3725	60.3387	57.4588	71.3148	46.2328	59.6244	218.813	471.234	71.6161	45.1106	130.13	36.0932	62.7461	67.9424	44.4475	53.2775	67.8186	101.525	46.4143	52.8452	139.513
1.87438e-56	P35555	FBN1	Fibrillin-1	FBN1_HUMAN	42.4075	58.1493	30.3417	37.4152	36.2131	51.5882	41.1275	45.3225	25.7614	37.714	40.3952	38.7643	49.2206	44.3427	32.0797	33.0584	35.692	30.7472	31.7594	40.6127	21.5254	24.081
0.00128649	P35579;P35749;Q7Z406	MYH9;MYH11;MYH14	Myosin-9;Myosin-11;Myosin-14	MYH9_HUMAN;MYH11_HUMAN;MYH14_HUMAN	36.7421	11.7179	62.4004	17.955	20.1139	50.862	19.9437	32.3428	32.505	18.1133	19.3158	32.4096	32.9466	18.6776	16.7997	17.5878	11.6782	35.3535	12.5113	16.2759	24.3745	12.0578
0.00382439	P35590	TIE1	Tyrosine-protein kinase receptor Tie-1	TIE1_HUMAN	35.4817	18.2483	20.533	23.5815	31.6146	17.3583	17.1899	27.2757	34.6023	24.4393	22.6877	29.9041	37.642	27.7834	16.4625	24.9221	17.7886	15.6478	17.7285	15.6461	11.791	14.7741
0.00122987	P35613	BSG	Basigin	BASI_HUMAN	47.9982	30.6425	24.0045	12.722	16.3526	22.158	21.3117	36.4195	16.0836	19.9968	37.1873	15.7407	35.4985	37.5109	27.1323	18.5581	14.0773	25.3434	22.7098	14.3542	18.8107	25.0045
6.34178e-90	P35754	GLRX	Glutaredoxin-1	GLRX1_HUMAN	83.751	53.4891	46.7785	31.4137	62.4533	80.4045	70.1888	59.0614	55.2402	53.7964	35.9369	70.4215	59.8572	98.1641	44.4074	39.7151	59.3987	27.5792	15.7273	30.8249	22.1797	29.7335
1.33573e-95	P35858	IGFALS	Insulin-like growth factor-binding protein complex acid labile subunit	ALS_HUMAN	61.2562	75.429	117.765	101.126	73.443	62.2496	85.4687	99.7803	127.51	69.0333	105.89	112.304	125.913	99.6271	52.1824	74.8673	82.5929	163.923	59.1391	94.6111	140.217	106.529
9.99227e-96	P35908	KRT2	Keratin, type II cytoskeletal 2 epidermal	K22E_HUMAN	202.525	145.7	198.715	201.648	157.795	1012.18	243.687	141.219	262.01	258.267	155.287	164.239	190.185	299.996	124.921	146.469	243.205	287.248	94.3837	294.206	86.8405	187.463
2.29031e-81	P36222	CHI3L1	Chitinase-3-like protein 1	CH3L1_HUMAN	207.601	182.116	117.931	114.83	232.512	116.976	67.3309	85.6511	131.086	572.294	172.395	163.473	180.373	253.775	274.988	97.6933	339.365	352.364	228.884	268.585	406.812	316.484
1.9676e-112	P36955	SERPINF1	Pigment epithelium-derived factor	PEDF_HUMAN	1122.64	1183.03	1822.19	1423.46	1333.44	1599.23	2576.32	1483.75	856.073	943.17	1493.59	1212.04	1621.74	998.219	1404.78	1319.28	1393.7	1532.37	1288.51	1736.18	1333.03	1157.57
2.56757e-54	P36957	DLST	Dihydrolipoyllysine-residue succinyltransferase component of 2-oxoglutarate dehydrogenase complex, mitochondrial	ODO2_HUMAN	41.7583	64.9718	53.5472	55.5789	119.555	106.721	39.8896	44.7482	26.4756	56.6835	43.929	37.859	107.594	152.17	183.82	47.3357	27.4038	20.002	36.3104	40.9456	10.1953	34.1381
1.98394e-74	P36980	CFHR2	Complement factor H-related protein 2	FHR2_HUMAN	79.6808	230.059	179.67	233.034	95.4955	158.721	98.9423	174.184	700.838	54.4297	128.622	180.438	147.388	139.697	80.0054	116.732	101.836	298.631	116.687	224.573	185.274	192.602
0.00819298	P37173	TGFBR2	TGF-beta receptor type-2	TGFR2_HUMAN	25.6981	22.3469	28.0243	34.8048	20.4665	12.5847	11.7448	12.728	13.705	22.7269	32.7999	13.7453	19.4023	36.2055	28.5274	34.0931	19.8305	11.6441	24.2525	27.6378	12.5742	34.1407
7.43764e-65	P37802	TAGLN2	Transgelin-2	TAGL2_HUMAN	24.3156	45.5021	18.9249	16.7378	34.971	17.0526	10.5987	41.8923	72.9003	89.1698	40.5607	21.0229	34.23	42.5448	20.426	17.4846	28.5962	26.7736	19.1165	15.8335	16.4217	15.987
1.62434e-76	P37837	TALDO1	Transaldolase	TALDO_HUMAN	52.4105	51.5156	42.0541	42.4272	51.8858	38.2023	35.0928	43.9928	66.6809	67.4776	30.3505	42.9779	33.0681	50.9794	67.1456	54.731	76.8022	22.5543	35.0813	56.6632	34.4661	43.9998
8.57391e-41	P37840	SNCA	Alpha-synuclein	SYUA_HUMAN	20.7233	26.8658	20.4375	19.3986	17.4058	15.7274	18.263	27.6607	24.7698	20.898	33.4349	22.9217	26.5894	20.344	19.0363	20.4827	27.0668	14.3082	17.3085	17.5758	15.9805	132.423
5.12203e-08	P38571	LIPA	Lysosomal acid lipase/cholesteryl ester hydrolase	LICH_HUMAN	85.3971	95.7642	212.138	67.5832	52.323	98.6691	88.3453	26.2221	19.9037	14.6855	33.4943	106.103	28.3195	57.1888	11.6995	16.1165	16.8304	28.6631	22.6559	78.2724	26.5429	32.1789
1.62434e-76	P39059	COL15A1	Collagen alpha-1(XV) chain	COFA1_HUMAN	130.414	170.581	234.863	128.38	112.876	133.892	82.0679	217.973	73.759	36.0198	91.2337	392.599	130.402	90.8911	51.1575	64.9529	137.296	49.095	31.8378	122.11	41.8308	35.5559
6.31991e-88	P39060	COL18A1	Collagen alpha-1(XVIII) chain	COIA1_HUMAN	141.174	168.443	92.0911	129.545	103.392	138.719	134.484	177.548	105.823	98.5139	140.697	160.347	136.139	137.247	123.636	91.4184	117.587	153	71.8125	139.868	88.7855	141.939
2.25448e-06	P40121	CAPG	Macrophage-capping protein	CAPG_HUMAN	16.4467	72.4691	18.4169	17.2703	52.1249	28.5998	41.3899	38.4349	33.5284	42.4868	17.2739	37.6121	23.4275	16.8239	18.5168	15.3727	32.4215	33.988	18.9322	18.1147	34.0877	17.0732
6.10201e-70	P40189	IL6ST	Interleukin-6 receptor subunit beta	IL6RB_HUMAN	62.427	52.8807	52.7584	41.9965	59.3308	57.0076	41.2144	70.3507	23.8923	42.0712	38.669	46.6437	45.0346	53.085	57.8695	42.8011	51.236	38.4806	43.5728	58.4754	29.2824	42.1974
1.134e-30	P40199	CEACAM6	Carcinoembryonic antigen-related cell adhesion molecule 6	CEAM6_HUMAN	17.5212	24.4153	19.7894	15.9341	16.1569	13.3879	14.3452	29.1171	19.7199	1152.21	33.1849	12.2574	28.5835	15.3177	11.5915	16.2668	16.675	26.6375	22.8671	11.9646	26.2978	31.8817
2.38921e-93	P40925	MDH1	Malate dehydrogenase, cytoplasmic	MDHC_HUMAN	157.347	127.75	99.74	122.61	161.125	120.995	151.601	126.607	28.698	95.3199	95.4955	99.1443	148.071	201.935	248.251	132.45	208.023	98.6158	106.954	193.928	98.9702	158.995
8.32338e-65	P40926	MDH2	Malate dehydrogenase, mitochondrial	MDHM_HUMAN	51.016	339.138	51.5985	371.068	101.882	128.641	58.207	68.3194	26.3016	69.3791	24.327	42.253	34.8414	100.181	80.8334	49.6251	51.3034	36.5943	43.7916	66.3368	43.3336	42.1498
3.30894e-64	P41222	PTGDS	Prostaglandin-H2 D-isomerase	PTGDS_HUMAN	710.319	648.497	835.702	672.021	740.686	1011.07	1057.1	614.325	120.567	601.397	830.502	572.568	642.954	411.953	689.958	754.746	602.116	828.121	702.28	772.322	793.714	483.23
2.49917e-50	P41271	NBL1	Neuroblastoma suppressor of tumorigenicity 1	NBL1_HUMAN	169.32	127.615	73.2162	194.151	176.034	187.368	186.951	112.514	31.7976	18.5163	12.8299	31.7043	127.392	107.438	16.4341	17.9791	188.366	89.0102	12.7896	155.499	163.182	98.777
2.62234e-08	P42262	GRIA2	Glutamate receptor 2	GRIA2_HUMAN	25.3952	15.5247	11.9983	23.788	26.6482	28.3122	26.4227	18.3925	24.5346	23.9978	16.628	24.4625	13.2608	24.7453	37.2149	23.3015	29.0146	14.2296	16.5758	19.7337	18.3977	15.975
1.34906e-55	P42658	DPP6	Dipeptidyl aminopeptidase-like protein 6	DPP6_HUMAN	50.1984	23.153	21.7827	42.1389	36.3253	33.5087	31.7201	29.8259	31.1293	29.1874	23.8712	29.2682	30.3707	49.6133	57.0865	32.4717	42.5122	20.5691	20.8754	31.0517	31.3128	21.3497
1.75963e-70	P42785	PRCP	Lysosomal Pro-X carboxypeptidase	PCP_HUMAN	101.645	103.767	36.4843	62.2952	80.2627	91.7418	50.6103	72.2586	22.521	27.2328	39.3484	109.504	95.0172	102	61.1906	48.8821	66.553	37.5826	26.3011	30.042	33.6322	36.9644
2.65512e-95	P43121	MCAM	Cell surface glycoprotein MUC18	MUC18_HUMAN	219.079	147.129	93.0247	128.019	164.26	233.009	142.3	156.51	52.0757	109.478	93.2665	153.483	214.364	186.081	251.637	200.006	217.62	68.4784	141.101	193.999	157.84	85.5987
4.57596e-71	P43146	DCC	Netrin receptor DCC	DCC_HUMAN	138.843	92.2023	84.0437	132.261	163.372	114.896	109.139	102.11	19.847	30.3144	59.8944	57.2994	63.8194	108.536	128.942	70.6969	156.009	21.9535	46.2091	79.8048	48.8497	39.5686
0.00412965	P43234	CTSO	Cathepsin O	CATO_HUMAN	83.858	24.1845	118.766	56.7534	14.0894	13.2613	14.2096	28.8419	19.9081	15.6455	33.5016	32.937	28.3133	15.1729	11.7021	16.113	16.8341	26.3857	22.6509	12.0788	26.5488	23.5029
1.06114e-78	P43251	BTD	Biotinidase	BTD_HUMAN	465.194	483.929	618.539	484.172	587.421	539.56	688.061	438.629	321.579	284.445	457.496	469.287	651.58	618.416	605.881	494.252	757.339	569.445	431.874	602.647	673.769	358.717
1.66599e-87	P43652	AFM	Afamin	AFAM_HUMAN	123.516	127.454	125.715	198.274	208.33	122.548	146.916	279.461	494.73	148.031	337.963	198.184	205.723	169.203	129.672	90.6109	157.383	369.167	187.924	303.472	320.49	189.818
0.00350808	P45877	PPIC	Peptidyl-prolyl cis-trans isomerase C	PPIC_HUMAN	15.9089	22.1687	13.4918	126.649	12.915	12.156	13.0253	72.5346	21.7183	14.3414	20.6978	142.856	161.936	13.9082	130.756	166.763	125.705	24.1864	141.083	128.803	28.9628	136.386
0.000189498	P46459	NSF	Vesicle-fusing ATPase	NSF_HUMAN	54.1188	18.4043	25.622	30.6673	37.2715	41.9228	34.5986	59.9164	23.4039	35.5213	21.2971	22.7227	33.9457	44.4327	60.8841	29.747	36.7931	15.5646	20.4612	24.2285	12.3635	16.7852
7.81878e-11	P47755;P52907	CAPZA2;CAPZA1	F-actin-capping protein subunit alpha-2;F-actin-capping protein subunit alpha-1	CAZA2_HUMAN;CAZA1_HUMAN	19.7717	92.2458	131.074	29.8062	148.576	42.9591	33.0441	20.3762	28.1793	141.552	15.9522	28.2623	20.0027	22.6159	13.8742	21.2964	23.8282	18.6409	15.1494	13.4416	20.1299	110.596
5.47723e-58	P47972	NPTX2	Neuronal pentraxin-2	NPTX2_HUMAN	271.299	169.083	230.242	347.648	314.249	332.19	576.118	187.157	17.3567	28.5966	108.175	81.3215	127.494	233.715	296.22	238.655	292.311	23.3862	53.4903	144.65	45.5073	100.317
3.95957e-94	P48058	GRIA4	Glutamate receptor 4	GRIA4_HUMAN	61.4612	42.091	44.8715	53.8467	81.3013	68.722	38.8893	49.0133	24.6383	31.1306	43.2781	42.0578	49.9347	93.055	86.6391	47.7387	71.3626	22.3951	40.2419	41.73	35.1449	34.9087
0.00434455	P48506	GCLC	Glutamate--cysteine ligase catalytic subunit	GSH1_HUMAN	34.5858	32.1511	30.6217	38.0306	18.7305	13.7511	12.8333	11.6484	14.9752	20.7992	30.0178	15.0192	21.2005	12.0186	26.1077	37.2529	18.1485	35.0773	26.5003	25.2935	37.8792	200.294
9.56129e-25	P48551	IFNAR2	Interferon alpha/beta receptor 2	INAR2_HUMAN	156.372	54.3328	24.4305	82.7667	86.7593	112.861	23.6775	83.5959	11.9475	26.0701	37.6248	11.9826	16.9141	66.454	125.981	29.721	94.1165	13.357	21.1424	100.658	14.4239	83.0105
0.00370469	P48637	GSS	Glutathione synthetase	GSHB_HUMAN	39.0484	32.3869	28.6463	20.2477	21.3977	26.7595	19.1705	39.0735	19.2998	15.4413	33.6494	20.026	40.0639	22.6861	39.6716	20.4387	22.4544	29.9905	33.4065	38.5974	27.9186	35.1771
0.000169089	P48668	KRT6C	Keratin, type II cytoskeletal 6C	K2C6C_HUMAN	24.0595	22.5632	27.1741	21.8802	11.7661	90.78	11.6666	99.7224	16.8811	34.8778	24.1667	16.8315	11.9241	55.9739	27.7862	22.337	19.9636	20.681	67.1888	28.6805	19.1512	23.2177
2.25051e-61	P48723	HSPA13	Heat shock 70 kDa protein 13	HSP13_HUMAN	41.1099	54.9104	37.0548	46.9702	48.8577	27.6137	29.6003	50.3079	21.5868	37.6329	35.2837	22.7337	28.0865	27.3737	36.1309	42.6504	32.6554	35.9129	38.4837	36.03	17.3346	45.5937
8.01129e-70	P48740	MASP1	Mannan-binding lectin serine protease 1	MASP1_HUMAN	73.1311	116.67	79.8547	72.1303	94.5672	105.021	72.944	117.144	111.321	33.3302	78.3853	138.354	68.8905	74.7625	93.0187	58.9915	77.4666	48.015	42.3147	70.2023	46.0503	68.6298
9.97028e-11	P48741	HSPA7	Putative heat shock 70 kDa protein 7	HSP77_HUMAN	363.128	412.467	387.492	365.465	366.228	382.695	368.189	379.006	995.062	379.681	410.624	305.567	396.238	355.792	343.919	13.2847	390.585	293.049	31.1068	287.135	258.794	610.267
1.03996e-59	P48745	CCN3	CCN family member 3	CCN3_HUMAN	100.668	74.6349	39.0064	59.9313	84.976	96.0923	49.2687	118.876	24.1967	65.8785	87.5234	133.651	96.5556	129.393	90.5932	57.2641	69.5863	70.558	67.4786	117.38	57.1705	62.1413
0.000807597	P48960	ADGRE5	Adhesion G protein-coupled receptor E5	AGRE5_HUMAN	64.7321	87.2402	17.8696	137.13	102.674	26.4141	32.3708	91.2655	115.818	73.7099	104.747	90.2295	12.3718	83.2614	13.5915	21.7394	55.6994	119.164	103.644	79.7511	109.464	92.2186
2.50748e-08	P49257	LMAN1	Protein ERGIC-53	LMAN1_HUMAN	37.228	26.7214	26.109	27.2664	28.1496	32.4039	28.8833	39.4209	22.9571	37.4214	28.4996	30.0495	33.7452	29.4409	32.7647	24.3855	33.8641	22.1101	23.8113	21.6927	21.6964	22.9432
0.00801513	P49588	AARS1	Alanine--tRNA ligase, cytoplasmic	SYAC_HUMAN	12.1789	16.971	16.2402	25.2524	38.6871	24.7095	30.6673	23.6643	30.6388	42.1548	18.4827	30.5841	48.3949	44.6284	58.4471	11.3337	22.2106	17.3001	13.5333	12.3918	32.3574	15.2713
1.40204e-110	P49641	MAN2A2	Alpha-mannosidase 2x	MA2A2_HUMAN	98.7516	64.2889	47.0697	59.1257	88.2262	70.881	47.305	58.7422	23.0413	47.0765	57.7803	46.7037	73.0016	86.1975	110.716	55.7977	78.1812	37.3476	53.2406	37.4777	45.0679	42.7953
0.00713712	P49721	PSMB2	Proteasome subunit beta type-2	PSB2_HUMAN	14.825	22.7869	13.1258	16.3016	13.2752	43.4336	18.1071	27.1751	21.1291	14.7414	21.275	21.1913	29.9127	16.9576	18.5037	15.9682	12.8627	24.8609	37.3904	17.9267	26.8467	22.1446
0.000695475	P49747	COMP	Cartilage oligomeric matrix protein	COMP_HUMAN	43.0751	59.4873	38.4969	23.3959	31.424	31.172	26.4346	19.7374	31.7291	20.1409	18.7597	17.2544	31.4208	31.3151	47.5443	24.0898	39.4607	22.101	16.6224	21.3397	33.9257	32.3711
4.09083e-17	P49756	RBM25	RNA-binding protein 25	RBM25_HUMAN	158.193	162.068	485.961	285.016	220.18	87.9675	250.969	99.4247	373.737	335.512	296.719	283.508	195.828	196.443	151.897	303.575	116.026	177.471	304.625	260.542	360.571	331.204
2.77901e-43	P49862	KLK7	Kallikrein-7	KLK7_HUMAN	57.7787	36.804	33.418	30.0047	39.9516	65.1693	61.9198	34.1007	22.6331	24.1185	27.9561	22.4784	32.4803	31.6265	34.409	23.4789	44.844	36.8877	23.3535	32.3748	38.8492	41.35
6.71585e-49	P49908	SELENOP	Selenoprotein P	SEPP1_HUMAN	349.053	307.742	161.881	260.62	181.81	453.49	644.354	187.676	524.962	265.411	270.657	306.422	413.965	352.688	293.65	58.9773	200.355	178.552	201.155	352.385	86.3641	372.562
2.92313e-13	P50281	MMP14	Matrix metalloproteinase-14	MMP14_HUMAN	42.2161	62.516	16.9292	16.2447	15.6001	48.6012	51.6674	93.2146	31.6766	34.5927	29.1233	399.174	26.192	65.6884	25.0455	23.6333	204.201	14.2398	13.7051	10.0663	12.8329	12.8011
1.69393e-38	P50395	GDI2	Rab GDP dissociation inhibitor beta	GDIB_HUMAN	31.9353	35.0732	33.3469	37.2383	39.5316	39.9232	32.5122	31.0526	27.5174	51.4368	36.1109	34.3883	30.7933	43.9472	64.4149	42.1426	41.0012	26.0112	36.6982	36.3202	25.5804	74.4147
1.3105e-89	P50895	BCAM	Basal cell adhesion molecule	BCAM_HUMAN	68.7657	90.2653	36.9832	35.3306	82.7623	54.8621	38.3332	23.3316	22.8406	393.381	19.6723	29.3293	50.158	74.8691	77.3023	32.0518	92.3016	17.9539	27.8934	49.1519	18.2179	22.1421
0.00090227	P50897	PPT1	Palmitoyl-protein thioesterase 1	PPT1_HUMAN	149.514	195.041	14.3585	395.864	312.802	161.076	12.239	24.842	23.1135	276.852	199.679	194.689	90.6604	132.602	142.971	17.4679	84.1172	22.7264	12.426	16.3876	24.5418	20.2434
4.78826e-20	P51523	ZNF84	Zinc finger protein 84	ZNF84_HUMAN	355.391	301.535	375.119	200.563	68.0824	254.016	617.847	16.3632	109.002	191.447	33.2677	13.552	177.511	103.876	28.9342	33.6137	254.824	80.6559	23.9115	234.397	183.302	34.6276
0.00115668	P51674	GPM6A	Neuronal membrane glycoprotein M6-a	GPM6A_HUMAN	24.8598	298.402	454.541	253.274	335.827	18.9953	383.135	12.5508	13.8986	33.755	23.3887	194.31	183.688	21.7334	26.8916	23.08	164.651	37.7944	32.4448	177.786	18.5347	22.4702
0.00114027	P51688	SGSH	N-sulphoglucosamine sulphohydrolase	SPHM_HUMAN	35.7645	24.2032	17.7416	18.2777	41.4626	23.5162	26.6746	36.866	27.6191	26.321	29.4873	25.4972	22.4788	24.037	18.9809	21.6505	128.731	13.9162	13.9133	8.846	16.7405	14.8286
8.08657e-84	P51693	APLP1	Amyloid-like protein 1	APLP1_HUMAN	406.16	245.567	245.691	362.963	316.128	424.607	396.806	350.797	19.548	225.77	272.483	205.249	276.968	349.343	486.044	247.596	427.769	158.12	264.909	285.714	292.438	231.047
3.00651e-82	P51884	LUM	Lumican	LUM_HUMAN	478.074	523.195	1214.64	553.806	490.873	602.305	822.966	643.314	1200.15	423.757	632.389	692.533	694.259	586.97	330.285	357.06	528.625	945.003	553.762	554.701	923.52	380.415
1.71082e-51	P51888	PRELP	Prolargin	PRELP_HUMAN	37.0275	30.2414	18.4955	26.4081	30.4251	57.0423	27.8331	29.6992	23.6173	34.4085	19.81	41.0195	22.6619	18.2638	22.0365	18.309	27.7108	28.8341	25.9242	18.0482	25.3342	34.9651
0.000766601	P52179	MYOM1	Myomesin-1	MYOM1_HUMAN	21.6984	30.2362	32.5609	115.567	102.088	96.5929	17.7653	81.5587	15.9235	19.5605	28.23	15.9704	35.3981	152.327	30.8096	20.145	80.4884	150.414	28.1785	109.355	21.2351	29.384
0.00163793	P52209	PGD	6-phosphogluconate dehydrogenase, decarboxylating	6PGD_HUMAN	21.2785	30.378	22.8149	28.7155	23.9979	14.1703	15.605	30.5262	18.4634	66.3263	34.1823	16.6592	25.5511	19.721	36.0663	20.2883	14.2124	18.1249	23.3554	13.6411	15.4025	18.673
9.19828e-21	P52565	ARHGDIA	Rho GDP-dissociation inhibitor 1	GDIR1_HUMAN	28.1705	176.215	22.8421	16.2282	31.3505	31.5183	16.1526	28.295	32.6491	128.751	23.4493	29.9688	20.1599	22.7174	36.6448	37.6788	22.74	15.4546	17.6126	12.6764	18.984	19.8123
0.0087046	P52566	ARHGDIB	Rho GDP-dissociation inhibitor 2	GDIR2_HUMAN	12.448	103.912	167.987	13.6878	15.8102	16.2911	15.2038	32.3644	12.9536	17.5563	25.3376	17.7935	149.864	14.2386	22.0371	13.4079	15.3189	29.6082	31.3952	21.3499	31.9733	26.3733
5.42027e-06	P52797	EFNA3	Ephrin-A3	EFNA3_HUMAN	76.0526	12.4521	24.0197	34.5541	33.6358	45.9716	24.0825	56.5695	11.7465	26.516	19.7673	55.3474	14.5779	34.2757	142.49	27.3083	32.6953	13.5854	39.0697	40.0598	15.6648	12.1011
4.8136e-74	P52799	EFNB2	Ephrin-B2	EFNB2_HUMAN	59.6753	46.0146	40.3234	54.2026	53.7191	61.4757	42.4399	31.8121	27.8105	38.7197	32.9532	37.691	37.7932	69.639	71.5992	48.9097	72.4994	26.7173	38.152	57.3124	28.6177	25.5125
0.000723493	P52823	STC1	Stanniocalcin-1	STC1_HUMAN	15.1838	83.5843	16.0729	13.4092	14.173	15.2678	11.2346	28.2598	133.042	16.3144	32.9666	32.6771	25.0844	13.4426	14.0923	14.1858	20.1453	20.8614	14.0717	12.4136	26.9306	20.6178
0.00463425	P53041	PPP5C	Serine/threonine-protein phosphatase 5	PPP5_HUMAN	12.0643	13.6701	13.6261	36.1143	23.4649	30.3433	32.5132	37.7312	27.863	21.1311	14.6416	27.7812	19.6813	64.8782	16.8345	36.8683	24.2174	12.5298	15.7452	58.8368	11.6029	14.0666
0.00166605	P53396	ACLY	ATP-citrate synthase	ACLY_HUMAN	34.5176	56.3684	11.844	30.9585	38.4637	26.3749	26.7671	13.1874	24.2189	24.3105	16.8447	24.1478	17.1073	30.1767	19.3675	32.0464	28.6413	14.415	13.686	19.9909	13.3488	16.1831
1.68351e-73	P53634	CTSC	Dipeptidyl peptidase 1	CATC_HUMAN	36.0376	57.2259	46.984	46.6702	38.1528	43.9241	53.4577	55.614	36.3145	114.609	37.9603	42.4428	39.8007	36.5976	36.543	27.0691	42.0519	26.2526	14.6326	27.2445	25.9204	15.3139
0.000948687	P53801	PTTG1IP	Pituitary tumor-transforming gene 1 protein-interacting protein	PTTG_HUMAN	26.4747	37.4378	16.3775	17.4274	19.5228	20.7419	19.3576	27.045	33.4891	17.5811	12.1819	26.0336	31.9785	18.1287	33.7802	17.071	12.0318	34.3147	12.1437	16.7686	25.1124	11.7035
1.46818e-85	P54289	CACNA2D1	Voltage-dependent calcium channel subunit alpha-2/delta-1	CA2D1_HUMAN	166.354	101.75	130.97	149.735	184.176	167.131	189.086	131.349	20.0417	101.028	93.1938	68.8091	96.2401	155.438	238.389	106.903	218.35	53.6734	107.022	130.408	110.371	74.0626
1.10978e-60	P54578	USP14	Ubiquitin carboxyl-terminal hydrolase 14	UBP14_HUMAN	21.0133	17.3042	17.63	21.8955	27.7197	25.2626	29.0961	26.1137	29.409	31.4151	19.0421	30.3453	28.7672	24.2423	14.6555	19.0171	25.4056	25.7945	14.1142	11.7567	18.1039	45.748
0.0003923	P54725;P54727	RAD23A;RAD23B	UV excision repair protein RAD23 homolog A;UV excision repair protein RAD23 homolog B	RD23A_HUMAN;RD23B_HUMAN	33.6805	12.8785	14.4637	11.6459	8.03882	32.2085	34.5118	35.5461	29.5758	19.9073	13.7937	29.4889	20.8911	36.8512	15.8596	11.8891	19.5107	47.474	16.7131	16.3701	35.981	35.3173
8.64683e-09	P54756	EPHA5	Ephrin type-A receptor 5	EPHA5_HUMAN	42.8068	40.068	52.0575	23.0347	38.6448	27.1642	25.7959	28.3878	25.4581	24.5928	35.5869	25.9692	36.657	23.8286	42.7131	19.5685	25.3971	41.7514	45.8207	34.3624	44.9068	37.0416
1.76208e-05	P54760	EPHB4	Ephrin type-B receptor 4	EPHB4_HUMAN	28.516	27.546	22.2586	17.9223	23.7426	11.1055	16.1352	7.17377	13.8275	47.3239	29.5036	13.7869	32.15	17.2289	33.9223	18.2965	14.8252	25.2481	25.7203	18.307	23.3805	28.3449
1.63267e-77	P54764	EPHA4	Ephrin type-A receptor 4	EPHA4_HUMAN	169.386	68.9132	70.6763	128.358	92.1097	133.099	101.513	113.715	31.008	72.316	86.4262	67.2273	58.5566	96.887	178.173	70.1132	110.1	48.4428	86.6951	120.825	84.4173	67.793
8.30849e-57	P54802	NAGLU	Alpha-N-acetylglucosaminidase	ANAG_HUMAN	96.1388	96.367	19.9916	99.3998	160.357	76.2265	43.5216	99.0987	27.1817	33.0672	99.8345	97.1598	111.126	92.9377	86.2979	149.342	111.681	31.267	33.1528	91.7647	39.6253	27.7878
1.4732e-26	P54803	GALC	Galactocerebrosidase	GALC_HUMAN	162.379	272.644	51.4726	48.7874	131.899	172.383	238.789	340.454	37.3582	77.7336	147.784	262.118	327.33	270.558	234.291	69.4603	288.811	21.3832	33.4431	47.3306	35.8056	14.7509
2.18514e-16	P54920	NAPA	Alpha-soluble NSF attachment protein	SNAA_HUMAN	67.446	30.4049	15.4917	45.9238	46.0699	19.1659	13.1493	28.2824	21.992	150.604	36.9982	19.5608	26.5073	68.0382	75.7341	22.0996	40.3652	14.1793	21.6945	15.8893	14.4224	134.657
7.39666e-23	P55001	MFAP2	Microfibrillar-associated protein 2	MFAP2_HUMAN	27.621	24.2661	28.8852	34.962	25.0457	18.5442	31.8825	36.138	35.1249	36.7257	25.8435	32.3201	37.9811	46.4123	32.0468	26.8871	47.9299	18.3181	21.3384	22.7544	15.6593	19.9802
0.00705978	P55056	APOC4	Apolipoprotein C-IV	APOC4_HUMAN	13.9872	24.1519	12.384	15.3803	14.0704	18.3055	17.0838	27.7049	183.037	15.6244	22.5494	19.9937	28.2222	15.9992	19.6121	15.0658	13.6332	77.6703	35.2773	19.0005	28.4548	38.1193
1.75767e-81	P55058	PLTP	Phospholipid transfer protein	PLTP_HUMAN	228.822	275.921	144.713	276.232	223.519	294.36	214.035	241.432	304.846	185.399	193.789	226.869	246.355	187.012	223.674	109.902	204.982	220.055	198.364	180.378	194.377	132.903
0.000788465	P55072	VCP	Transitional endoplasmic reticulum ATPase	TERA_HUMAN	26.1315	26.0612	25.851	14.0139	13.6436	13.5089	11.3141	79.6616	17.546	35.9742	65.5712	16.1362	31.3596	17.0216	28.6943	27.4397	17.7502	23.4546	23.884	23.5529	21.1897	104.029
3.09119e-47	P55268	LAMB2	Laminin subunit beta-2	LAMB2_HUMAN	61.3921	47.3342	33.9737	42.0712	56.3577	52.9055	47.9305	42.4176	23.014	44.4779	27.5226	36.8196	37.5258	61.3239	45.4111	41.0578	61.3189	27.4418	27.7922	36.329	29.6052	29.5675
4.76412e-27	P55283	CDH4	Cadherin-4	CADH4_HUMAN	58.5545	51.4197	48.8791	72.3518	75.1634	66.8937	73.1897	72.8635	45.0482	42.6372	37.8414	62.7518	67.8603	104.884	145.617	24.7029	106.699	32.4733	16.3618	54.5859	30.1959	36.6691
4.36594e-90	P55285	CDH6	Cadherin-6	CADH6_HUMAN	108.915	84.4532	106.25	83.1501	125.762	93.3653	156.408	94.3821	21.6725	62.5505	66.3093	51.3837	83.8893	125.003	169.115	59.4973	122.332	34.0783	50.2234	73.8792	62.1199	50.0713
3.77738e-17	P55286	CDH8	Cadherin-8	CADH8_HUMAN	48.6005	34.5221	23.7317	66.0222	37.0137	61.124	77.5384	73.2135	28.9604	20.9245	13.3063	28.914	20.0382	55.5121	58.5139	24.8323	67.53	20.8822	16.2002	51.1065	29.0935	13.0028
1.26642e-31	P55287	CDH11	Cadherin-11	CAD11_HUMAN	57.8281	58.0406	25.5341	46.1906	21.2888	50.2425	51.3338	40.324	99.7783	91.4682	32.9563	67.8065	51.8071	36.5808	84.2519	56.5941	98.9378	18.9707	26.3991	49.8148	54.001	22.1943
5.75249e-101	P55290	CDH13	Cadherin-13	CAD13_HUMAN	179.958	108.125	97.4257	141.601	164.024	150.892	133.946	134.416	42.1961	132.693	118.98	91.8105	121.364	203.315	358.906	186.126	235.936	60.361	110.283	133.335	97.1024	94.0165
4.97243e-76	P55291	CDH15	Cadherin-15	CAD15_HUMAN	74.16	44.5629	36.3022	41.3155	59.7079	75.8056	33.6429	58.9832	28.7146	24.4354	28.3511	45.855	54.5959	81.8475	51.0119	44.9193	62.4994	22.5974	28.9615	27.1873	24.0273	27.4666
4.08273e-34	P55786	NPEPPS	Puromycin-sensitive aminopeptidase	PSA_HUMAN	33.7965	23.4744	17.769	27.1073	43.1894	30.562	27.9373	27.7816	24.5172	48.3707	21.4137	24.1244	32.427	40.6449	44.2598	31.0808	45.9381	18.0798	20.1376	20.8983	17.0726	24.4936
0.000755386	P55854;P61956;Q6EEV6	SUMO3;SUMO2;SUMO4	Small ubiquitin-related modifier 3;Small ubiquitin-related modifier 2;Small ubiquitin-related modifier 4	SUMO3_HUMAN;SUMO2_HUMAN;SUMO4_HUMAN	49.0882	91.8597	136.166	22.024	105.073	61.4544	154.02	124.5	269.535	306.216	15.7471	257.692	229.839	103.903	165.477	21.5736	125.139	13.1744	15.3467	183.142	19.8712	16.3909
0.000968098	P56817	BACE1	Beta-secretase 1	BACE1_HUMAN	42.8429	28.3247	29.742	23.8249	45.8375	42.7928	41.5511	26.2851	33.7168	46.7304	20.4889	37.8868	25.1135	46.3467	24.4908	18.6527	27.044	15.1968	14.7542	20.8959	13.1221	9.73155
2.96402e-29	P57087	JAM2	Junctional adhesion molecule B	JAM2_HUMAN	49.3543	52.9119	29.2772	70.9089	77.1904	78.9882	38.6407	91.122	19.6339	45.3704	38.529	41.2945	39.0587	57.3779	79.5131	28.2007	80.2807	26.1474	31.6469	59.6563	40.4303	20.6513
0.00451611	P58215	LOXL3	Lysyl oxidase homolog 3	LOXL3_HUMAN	33.4936	33.6175	37.8296	30.4598	51.4788	25.5924	27.4225	16.9096	33.9561	25.0538	17.3597	23.4314	16.5997	29.2814	19.9596	31.0957	28.7131	49.2518	23.2167	20.6021	13.7569	16.6779
0.000810782	P58400	NRXN1	Neurexin-1-beta	NRX1B_HUMAN	53.2406	28.1498	22.8163	18.3713	99.3001	15.4356	16.5394	33.5707	17.1038	18.2107	28.7825	17.1541	32.9555	70.3322	33.0932	18.7548	45.4144	30.7118	26.3647	34.1584	22.809	27.3563
3.87408e-13	P58546	MTPN	Myotrophin	MTPN_HUMAN	14.637	30.6652	16.5318	13.3112	15.9458	36.8141	19.1768	31.0992	33.8048	15.6427	12.0681	33.7056	31.6798	13.3068	13.8755	13.5891	12.1452	33.9942	19.1029	14.3222	31.4797	81.8898
0.000430275	P59665;P59666	DEFA1;DEFA3	Neutrophil defensin 1;Neutrophil defensin 3	DEF1_HUMAN;DEF3_HUMAN	89.9243	18.7303	58.4024	70.4838	53.4012	22.1458	31.8787	15.7058	359.662	28.953	20.0614	20.2758	88.22	50.4586	23.066	26.9079	24.0488	90.199	37.8259	23.8085	201.366	141.978
4.3858e-83	P60174	TPI1	Triosephosphate isomerase	TPIS_HUMAN	133.267	113.999	88.8289	103.882	134.612	115.721	91.2722	117.6	44.8229	76.1158	74.5599	98.368	87.4133	113.709	131.225	98.1573	132.081	68.0828	90.0049	130.942	75.7444	139.125
0.000255002	P60331;P60368;P60369;P60370;P60372;P60409;P60410;P60411;P60413	KRTAP10-1;KRTAP10-2;KRTAP10-3;KRTAP10-5;KRTAP10-4;KRTAP10-7;KRTAP10-8;KRTAP10-9;KRTAP10-12	Keratin-associated protein 10-1;Keratin-associated protein 10-2;Keratin-associated protein 10-3;Keratin-associated protein 10-5;Keratin-associated protein 10-4;Keratin-associated protein 10-7;Keratin-associated protein 10-8;Keratin-associated protein 10-9;Keratin-associated protein 10-12	KR101_HUMAN;KR102_HUMAN;KR103_HUMAN;KR105_HUMAN;KR104_HUMAN;KR107_HUMAN;KR108_HUMAN;KR109_HUMAN;KR10C_HUMAN	42.8776	20.7704	14.4001	17.8843	12.1004	21.2857	70.2507	24.7702	23.1805	13.4368	240.833	23.2487	32.8168	18.604	16.8662	17.5185	19.6013	22.6608	12.462	16.3402	24.4709	20.1849
0.000991355	P60520	GABARAPL2	Gamma-aminobutyric acid receptor-associated protein-like 2	GBRL2_HUMAN	23.6321	11.5306	12.288	26.6445	17.6873	11.1269	24.6483	19.6733	25.8804	35.0764	32.9448	32.6079	23.7859	104.095	33.9103	34.3742	84.5843	13.0832	15.8141	21.794	9.91549	10.1199
0.000690455	P60660	MYL6	Myosin light polypeptide 6	MYL6_HUMAN	31.6659	35.9466	63.5691	15.8944	45.6719	18.9695	18.4264	18.0983	19.8481	32.6172	30.937	19.1868	19.5353	18.8386	31.6962	32.4111	18.9197	19.7014	26.3642	22.453	17.1808	19.6792
2.86855e-83	P60709	ACTB	Actin, cytoplasmic 1	ACTB_HUMAN	81.6698	161.021	128.828	99.8977	119.217	102.538	85.7233	77.6796	186.707	174.174	100.76	86.0088	105.091	75.8555	85.5926	70.4915	70.9647	68.9099	60.8161	57.1671	82.3306	105.023
0.00148575	P60900	PSMA6	Proteasome subunit alpha type-6	PSA6_HUMAN	26.7408	20.8102	22.9897	24.0493	35.3879	49.0773	30.2744	17.7692	76.7455	30.7738	25.5673	18.3525	16.834	24.0653	25.2265	24.0928	21.1881	19.2455	31.8499	25.284	17.2926	24.7374
0.000960512	P60983	GMFB	Glia maturation factor beta	GMFB_HUMAN	50.5346	34.5933	13.6953	22.7544	21.1097	28.2894	20.6211	37.0487	45.4749	22.6662	25.1106	33.2058	34.9364	22.2606	22.4097	18.6854	34.7024	23.7148	16.0897	11.9403	22.0504	10.1273
0.000817762	P61204;P84077;P84085	ARF3;ARF1;ARF5	ADP-ribosylation factor 3;ADP-ribosylation factor 1;ADP-ribosylation factor 5	ARF3_HUMAN;ARF1_HUMAN;ARF5_HUMAN	34.4535	14.5855	20.5065	31.3327	27.9697	7.59165	28.2084	17.3943	3.64584	25.2582	13.6177	33.1072	17.0755	30.1206	19.4035	31.9869	27.9131	15.913	17.7465	37.77	13.3736	12.4614
1.80375e-19	P61604	HSPE1	10 kDa heat shock protein, mitochondrial	CH10_HUMAN	25.0466	14.7449	11.758	14.6029	18.3212	17.3802	16.2203	11.943	18.9274	34.1683	23.7498	18.9831	26.7957	15.1906	17.4259	14.3043	14.3589	27.7528	33.4942	20.012	29.9697	24.7206
8.52425e-27	P61626	LYZ	Lysozyme C	LYSC_HUMAN	79.9953	58.6594	73.2407	52.3864	61.5669	86.7345	107.368	47.3055	152.938	82.6219	73.5214	76.3974	73.0418	55.7108	54.2191	72.793	59.9846	97.1228	62.0201	72.8241	104.044	60.4888
9.06363e-78	P61769	B2M	Beta-2-microglobulin	B2MG_HUMAN	1095.09	1284.37	1510.8	1214.61	1269.12	1492.94	1371.39	1224.24	684.131	1831.07	1098.69	968.458	1242.49	1148.94	1003.11	1951.43	1417.63	1115.99	1414.5	1564.34	1127.71	923.461
0.000880821	P61812	TGFB2	Transforming growth factor beta-2 proprotein	TGFB2_HUMAN	14.7229	24.0176	13.0354	22.7093	14.7544	19.2683	17.9824	11.4229	36.0502	14.8436	21.4225	21.0453	29.7067	16.8408	18.632	15.8582	18.5683	25.0333	37.1329	8.32849	27.0329	22.2982
2.61269e-60	P61916	NPC2	NPC intracellular cholesterol transporter 2	NPC2_HUMAN	153.225	157.974	186.261	152.286	173.988	221.398	200.862	209.98	58.374	129.556	115.671	74.0533	144.17	174.42	152.24	156.932	199.612	119.422	88.0378	193.813	160.864	134.707
0.00954788	P61960	UFM1	Ubiquitin-fold modifier 1	UFM1_HUMAN	23.1272	32.2273	30.5492	21.0324	18.7749	13.7185	18.9352	11.6761	14.9397	20.8485	2.3693	8.13329	37.7291	20.2187	28.9062	21.4715	12.6329	35.1604	26.4376	25.3535	19.9232	31.3189
0.000981295	P61970	NUTF2	Nuclear transport factor 2	NTF2_HUMAN	15.0481	19.4726	24.0245	29.8373	23.8739	35.512	33.142	16.3282	19.5604	26.5107	11.6236	11.7835	16.633	31.038	33.2768	29.2271	23.1321	13.5827	20.7911	32.2391	14.6677	43.7242
1.2867e-05	P61981	YWHAG	14-3-3 protein gamma	1433G_HUMAN	97.592	294.234	109.356	93.8643	199.173	11.8215	109.831	29.4224	119.915	16.4778	37.582	35.6266	25.2392	13.5255	238.836	14.3636	195.098	32.1612	20.1916	169.183	29.7823	178.986
1.11661e-46	P62258	YWHAE	14-3-3 protein epsilon	1433E_HUMAN	37.231	69.0288	53.3626	31.594	55.2525	47.8827	55.1964	29.5504	92.6132	63.5728	45.3481	54.5436	52.1481	58.2061	71.2516	35.4906	47.2846	30.0036	22.6393	42.8342	34.0207	101.486
4.06329e-09	P62714;P67775	PPP2CB;PPP2CA	Serine/threonine-protein phosphatase 2A catalytic subunit beta isoform;Serine/threonine-protein phosphatase 2A catalytic subunit alpha isoform	PP2AB_HUMAN;PP2AA_HUMAN	33.3073	33.3852	29.4897	36.6247	19.4495	13.2427	19.6155	12.0956	14.4216	21.5976	31.17	14.464	11.8739	20.9452	27.9036	22.243	12.1948	36.4237	25.5207	26.2644	19.2322	182.157
1.16477e-29	P62736;P63267	ACTA2;ACTG2	Actin, aortic smooth muscle;Actin, gamma-enteric smooth muscle	ACTA_HUMAN;ACTH_HUMAN	79.5763	153.849	47.6099	47.8779	82.2794	44.3672	21.7102	157.568	289.382	242.937	85.5309	73.3789	75.7394	45.6251	123.96	53.4597	50.7228	67.8928	47.5787	51.7118	45.3314	100.959
6.72901e-63	P62805	H4C1	Histone H4	H4_HUMAN	49.6923	212.939	528.328	158.24	295.03	62.0757	34.7253	37.5587	44.0424	65.6782	361.603	41.9672	57.3341	48.5912	49.3242	89.2515	72.5284	29.8505	12.4461	64.2866	24.0981	28.1434
3.0101e-62	P62826	RAN	GTP-binding nuclear protein Ran	RAN_HUMAN	23.1665	32.6353	20.4867	18.4532	18.4907	15.9609	16.9953	22.8503	105.025	18.4278	25.234	14.7878	33.2048	17.9313	17.0553	18.6914	18.9201	23.4307	22.1501	17.2808	22.9262	218.562
0.00484611	P62829	RPL23	60S ribosomal protein L23	RL23_HUMAN	22.1233	15.2697	19.5875	24.3268	29.2818	28.9535	27.0212	18.2103	23.9912	32.5159	22.3873	31.6237	13.5612	25.3058	12.3995	23.8293	28.372	16.6595	16.9513	12.0128	17.9902	14.8393
2.54341e-71	P62937	PPIA	Peptidyl-prolyl cis-trans isomerase A	PPIA_HUMAN	103.283	268.335	279	129.194	258.106	151.225	176.999	89.7195	219.729	251.745	96.6165	130.251	83.2346	166.381	132.309	138.61	162.778	78.5904	85.8574	112.463	79.5733	173.037
3.09498e-67	P62942	FKBP1A	Peptidyl-prolyl cis-trans isomerase FKBP1A	FKB1A_HUMAN	120.57	152.589	96.5219	80.3772	99.0248	71.6537	86.5214	144.988	298.137	315.69	98.2624	92.9143	88.1028	119.846	118.102	94.3472	130.652	47.1718	7.54004	91.1055	13.6164	144.607
0.00416208	P62993	GRB2	Growth factor receptor-bound protein 2	GRB2_HUMAN	28.3229	20.9629	33.1431	29.5109	35.7715	26.7621	28.762	19.2396	30.1119	43.2065	17.7232	25.3563	26.461	32.4184	26.0438	31.0567	32.5732	16.0889	14.195	25.7356	15.1104	17.3401
0.00834838	P63010	AP2B1	AP-2 complex subunit beta	AP2B1_HUMAN	23.9807	18.9538	23.1977	17.0535	32.5578	19.1908	18.4771	30.2701	29.1767	29.8902	24.6323	27.2266	25.3871	43.535	78.2388	24.1736	21.5719	15.7855	38.39	9.87003	11.9464	13.3524
1.9676e-112	P63104	YWHAZ	14-3-3 protein zeta/delta	1433Z_HUMAN	47.2628	143.559	48.4242	47.2908	93.6296	34.6492	42.6263	49.3131	95.2868	102.356	48.6138	44.999	87.7184	117.331	67.5256	33.7479	95.5317	28.5143	22.5093	54.7907	50.8082	65.5209
0.00276143	P63313	TMSB10	Thymosin beta-10	TYB10_HUMAN	50.4895	21.5681	17.4816	14.076	18.2897	56.1939	12.6724	52.7242	22.3231	16.4706	37.5657	35.6421	25.2502	39.0868	13.1217	14.3698	18.8762	23.5311	20.2004	13.544	29.7694	36.0904
7.47699e-90	P68104;Q5VTE0	EEF1A1;EEF1A1P5	Elongation factor 1-alpha 1;Putative elongation factor 1-alpha-like 3	EF1A1_HUMAN;EF1A3_HUMAN	29.0681	26.2825	29.287	27.7326	45.8103	25.128	25.6938	28.0412	43.668	28.9441	121.644	32.1593	29.0704	27.3176	19.8956	25.9394	27.573	18.1845	16.913	18.5732	15.0963	21.6679
8.38603e-13	P68363	TUBA1B	Tubulin alpha-1B chain	TBA1B_HUMAN	33.5208	29.6777	20.035	44.1866	66.3316	35.585	33.3106	31.1957	80.612	82.5004	67.4675	38.5832	24.8075	33.9835	32.27	41.7358	31.0288	18.8323	20.431	27.8637	16.407	16.1841
2.63585e-101	P68871	HBB	Hemoglobin subunit beta	HBB_HUMAN	410.877	34.3018	455.154	41.3762	42.2623	41.4543	47.9241	111.574	23.1516	104.118	98.3231	74.7537	107.779	45.2787	34.7192	850.977	33.7466	1800.59	147.985	29.7441	1528.92	6448.74
0.000832706	P69849;Q15155;Q5JPE7	NOMO3;NOMO1;NOMO2	Nodal modulator 3;Nodal modulator 1;Nodal modulator 2	NOMO3_HUMAN;NOMO1_HUMAN;NOMO2_HUMAN	25.9074	32.0224	22.1362	24.5394	19.3314	13.0434	14.0767	16.2839	19.9544	17.4195	28.6944	14.1831	25.517	35.3124	25.0509	32.2711	22.371	30.8809	18.0254	23.4376	20.8347	29.3284
6.30594e-60	P69891	HBG1	Hemoglobin subunit gamma-1	HBG1_HUMAN	41.0137	37.4148	43.4151	35.2641	35.9958	33.5963	33.0747	30.8555	27.4872	44.3336	37.2157	30.9662	40.0809	36.8163	27.3529	48.3232	31.848	55.7165	46.0116	37.2229	45.957	714.561
2.67089e-95	P69905	HBA1	Hemoglobin subunit alpha	HBA_HUMAN	47.2898	27.9418	47.326	32.2071	29.6961	31.249	29.7023	30.5453	25.6128	37.6314	34.2706	30.9315	40.6584	33.3815	31.0237	50.8147	28.2598	233.446	37.5185	36.5182	175.005	2356.16
5.90789e-08	P78310	CXADR	Coxsackievirus and adenovirus receptor	CXAR_HUMAN	101.812	163.73	79.8335	119.244	114.544	189.666	117.651	89.8077	65.2919	99.5532	87.2896	53.1379	51.1824	112.809	132.498	52.0795	95.5756	157.779	102.046	126.831	47.9054	72.5009
3.71051e-106	P78324	SIRPA	Tyrosine-protein phosphatase non-receptor type substrate 1	SHPS1_HUMAN	144.948	73.3081	103.451	126.358	144.84	145.607	147.825	175.019	41.9745	80.2769	77.0454	103.265	83.7631	135.904	150.483	115.674	118.489	48.7533	99.7946	103.435	64.2277	66.0109
0.000687905	P78333	GPC5	Glypican-5	GPC5_HUMAN	34.2491	62.938	23.3253	28.9689	54.075	34.4785	24.7994	15.2922	37.5477	27.3054	11.972	23.7778	24.7739	96.3242	72.8478	28.3765	28.1421	13.9899	20.186	33.2055	15.1074	12.4614
0.000986825	P78371	CCT2	T-complex protein 1 subunit beta	TCPB_HUMAN	15.9873	21.1303	14.1548	17.5796	12.3101	20.9231	12.4151	25.1995	22.7856	13.6697	17.1054	22.8527	32.2578	18.2871	17.1585	17.2201	19.2674	23.0535	12.2497	16.6234	24.8949	20.5347
7.88631e-46	P78385	KRT83	Keratin, type II cuticular Hb3	KRT83_HUMAN	18.1271	18.2149	15.3025	19.005	19.2802	22.473	20.9732	32.0958	28.5288	27.4267	1354.8	28.8755	23.8362	21.8886	17.1755	19.6523	20.1091	15.558	17.7157	22.9122	15.812	13.0426
1.69946e-50	P78386	KRT85	Keratin, type II cuticular Hb5	KRT85_HUMAN	21.4828	23.1242	23.5783	20.458	16.2799	18.2039	16.2422	19.4949	17.1955	26.2088	633.336	27.8237	19.7606	19.8952	24.6483	20.6834	19.5802	21.1951	26.6012	24.8622	15.4362	23.7949
2.00627e-73	P78417	GSTO1	Glutathione S-transferase omega-1	GSTO1_HUMAN	61.9528	55.1118	25.5376	33.0387	68.0705	18.0606	24.7144	30.6229	52.921	25.4618	33.4625	23.8313	42.4072	43.9109	34.5648	45.0429	37.5389	22.8719	18.4675	28.0843	18.5886	44.0884
1.7135e-81	P78509	RELN	Reelin	RELN_HUMAN	96.0808	60.6357	50.6043	78.6231	120.265	117.842	65.8614	105.487	29.5679	37.8131	52.1022	48.4239	69.9371	98.6556	74.9929	78.834	83.1037	34.4569	63.9478	58.491	38.1154	50.1338
1.59991e-36	P78539	SRPX	Sushi repeat-containing protein SRPX	SRPX_HUMAN	37.9188	90.2139	18.9826	23.5754	17.6134	37.3707	11.0495	32.8465	17.0413	39.0267	33.7304	86.1254	48.4114	50.987	31.6754	24.3296	17.3292	29.9415	26.1062	20.5856	11.0846	14.4732
5.6227e-68	P80108	GPLD1	Phosphatidylinositol-glycan-specific phospholipase D	PHLD_HUMAN	51.3646	62.3234	36.04	55.2059	53.2584	57.3642	46.1577	83.4325	229.98	39.2157	53.7	47.6497	57.9893	76.169	37.3974	45.5672	58.1182	105.322	59.9502	34.2047	97.6832	43.5158
1.21248e-08	P80188	LCN2	Neutrophil gelatinase-associated lipocalin	NGAL_HUMAN	61.2056	133.356	22.1131	16.8165	22.8082	12.3097	17.3799	25.3033	158.083	179.915	33.4847	41.4441	23.6692	17.0071	18.4725	16.6961	24.9372	75.8809	41.2029	67.6648	113.964	67.5827
5.27962e-21	P80303	NUCB2	Nucleobindin-2	NUCB2_HUMAN	19.6373	29.2871	24.8318	20.1401	21.3629	15.7317	22.5734	17.8954	21.5121	17.6501	31.1127	18.3791	24.9936	18.5911	28.5307	19.1379	19.5917	22.4193	26.5383	24.4363	21.1494	21.3598
2.84919e-73	P80748	IGLV3-21	Immunoglobulin lambda variable 3-21	LV321_HUMAN	192.442	176.589	91.709	80.8675	85.6177	94.4158	41.9202	110.668	442.403	107.357	79.6724	121.354	50.2463	66.6171	45.3801	82.7359	80.3456	187.653	88.5409	130.239	128.916	81.9175
5.52244e-41	P98095	FBLN2	Fibulin-2	FBLN2_HUMAN	61.0161	59.5567	46.7024	51.271	52.6184	49.1323	70.2878	43.3117	39.3685	71.3133	42.9365	73.3151	58.1789	80.6521	63.1771	52.3817	75.6664	33.1648	41.098	37.2015	30.3361	21.5511
2.51812e-13	P98153	DGCR2	Integral membrane protein DGCR2/IDD	IDD_HUMAN	44.5494	22.0532	23.2329	30.0602	25.0997	50.3311	46.5672	18.6111	20.4102	30.106	28.7157	16.481	23.6494	55.789	25.5571	36.7303	30.0387	17.3824	27.4443	41.9194	17.6224	38.6369
0.00085326	P98155	VLDLR	Very low-density lipoprotein receptor	VLDLR_HUMAN	78.3693	94.2704	13.2185	35.0342	31.2739	103.319	258.911	19.4491	29.5225	34.728	15.093	29.6094	74.8509	33.6788	77.2605	35.7656	70.6245	17.7928	15.2743	17.9121	11.9607	15.8488
7.5395e-87	P98160	HSPG2	Basement membrane-specific heparan sulfate proteoglycan core protein	PGBM_HUMAN	77.686	92.5309	69.1547	62.0677	81.9572	68.6382	76.337	71.6719	71.2172	68.2742	68.6815	65.4595	56.952	74.507	71.4867	60.7719	81.9127	55.0584	65.1956	59.2449	55.981	54.1139
0.00112392	P98172	EFNB1	Ephrin-B1	EFNB1_HUMAN	29.2418	29.4401	19.1873	18.1994	22.9178	24.0471	17.9133	20.5783	15.5779	19.0454	28.3217	54.0881	22.7561	18.1155	28.7573	18.2949	19.3195	36.9133	30.8375	22.5917	27.7219	28.6103
6.1074e-58	P99999	CYCS	Cytochrome c	CYC_HUMAN	371.056	552.855	529.752	445.217	516.317	436.557	699.879	296.301	36.6383	264.064	184.299	154.469	300.204	363.295	332.83	370.589	385.028	153.352	216.096	347.179	251.733	205.263
0.00114357	Q00013	MPP1	55 kDa erythrocyte membrane protein	EM55_HUMAN	13.8124	24.4575	12.2292	15.1881	14.2484	18.0767	14.37	29.1675	19.6858	15.8221	22.8347	19.7438	27.8694	15.7993	19.8603	14.8775	16.6462	26.6835	34.8364	19.241	28.8149	21.8723
6.89214e-54	Q01459	CTBS	Di-N-acetylchitobiase	DIAC_HUMAN	54.2768	36.8777	43.1377	32.2995	32.5937	32.3477	33.7057	69.3339	36.179	31.194	29.9898	39.9741	36.2911	44.4957	23.2683	31.8445	41.2307	37.1691	22.2108	29.4822	30.3261	37.0207
5.17687e-44	Q01469	FABP5	Fatty acid-binding protein 5	FABP5_HUMAN	29.2099	48.0079	35.8735	26.5144	30.4098	40.6799	27.7895	48.1909	52.8959	122.793	22.0976	29.7302	42.018	30.0041	42.2523	21.7424	34.3354	40.2151	30.3724	30.9381	33.8174	53.0001
0.00599415	Q01518	CAP1	Adenylyl cyclase-associated protein 1	CAP1_HUMAN	24.7971	41.3396	28.0072	22.551	37.5779	18.9474	20.3023	18.357	17.3986	61.798	23.4479	17.3475	12.2897	21.6786	25.6637	23.0218	11.7822	20.0658	32.363	27.8274	18.5815	41.6513
3.7506e-74	Q01995	TAGLN	Transgelin	TAGL_HUMAN	61.6829	332.165	36.5107	34.7513	83.0141	40.4527	48.3514	36.6922	30.8203	87.3241	64.5173	76.4744	44.1692	92.3253	141.749	104.619	82.6116	29.6094	43.4603	35.3516	48.6491	42.6111
2.29229e-101	Q02246	CNTN2	Contactin-2	CNTN2_HUMAN	152.31	162.685	182.261	192.699	226.275	174.822	186.38	158.18	16.1599	63.4329	127.887	128.254	172.453	262.701	164.221	151.34	210.901	97.3281	141.888	170.497	118.651	105.913
1.18628e-57	Q02413	DSG1	Desmoglein-1	DSG1_HUMAN	36.8301	27.6746	23.1753	27.8434	24.7969	325.038	24.1543	28.1526	31.5505	113.027	25.6801	29.6223	22.8369	74.7797	42.5196	30.6604	43.5296	23.379	21.1676	42.3175	21.1247	28.4067
1.39395e-36	Q02487	DSC2	Desmocollin-2	DSC2_HUMAN	40.8948	72.4314	55.078	49.9681	51.1174	44.7584	48.1478	73.1176	34.9009	59.921	71.4494	46.4323	44.0656	65.8279	56.4535	66.5804	93.2219	54.1942	44.712	46.4565	38.1624	47.9057
0.00174297	Q02809	PLOD1	Procollagen-lysine,2-oxoglutarate 5-dioxygenase 1	PLOD1_HUMAN	19.7963	22.8394	15.744	18.8575	26.1935	24.7276	18.8278	12.6834	30.5765	18.1559	18.3303	29.935	36.3669	20.6165	18.1165	19.1696	29.797	27.4042	14.3625	14.7611	23.0662	12.4035
4.33132e-101	Q02818	NUCB1	Nucleobindin-1	NUCB1_HUMAN	54.7117	72.4839	63.9796	71.2802	71.6339	88.885	84.4703	80.5276	24.205	75.4576	69.9152	94.5283	68.1392	69.8675	66.2096	62.3173	76.2152	41.5018	44.3291	56.9518	40.4325	56.5977
0.00109548	Q03001	DST	Dystonin	DYST_HUMAN	264.841	373.672	15.2448	264.628	346.143	33.9479	36.3755	51.1705	25.5986	241.628	13.087	25.6739	22.0193	11.8	229.357	75.505	198.613	67.7627	105.481	15.5313	147.625	60.5662
5.55805e-32	Q03167	TGFBR3	Transforming growth factor beta receptor type 3	TGBR3_HUMAN	54.7495	34.6601	17.6803	35.3446	68.5822	36.1842	20.7995	31.0849	27.2167	27.5312	31.4182	45.1627	44.1452	48.7337	48.7156	32.3438	56.6339	14.3438	21.6954	21.4369	17.5907	15.6164
1.52174e-58	Q04695	KRT17	Keratin, type I cytoskeletal 17	K1C17_HUMAN	43.6241	31.55	197.192	45.8935	42.0539	107.19	52.7832	36.7075	68.3004	96.0132	93.3357	56.0122	31.8011	67.6637	34.6171	46.312	54.5824	31.3816	38.6522	83.8746	32.0727	25.825
0.00164939	Q04721	NOTCH2	Neurogenic locus notch homolog protein 2	NOTC2_HUMAN	21.7023	20.5213	14.0733	14.054	19.9547	25.0397	28.7006	45.5944	42.6309	25.0136	21.9425	41.5105	50.6129	103.388	21.9238	33.7088	24.1761	38.465	12.1369	11.634	24.5544	9.04808
1.23725e-20	Q04756	HGFAC	Hepatocyte growth factor activator	HGFA_HUMAN	72.493	83.5621	65.8901	82.5621	59.6822	73.5366	28.8542	99.1788	241.207	58.2615	70.7552	66.0791	67.9235	54.5303	59.7426	31.7813	49.7477	152.283	31.693	114.627	173.483	95.7757
3.66645e-61	Q04760	GLO1	Lactoylglutathione lyase	LGUL_HUMAN	96.1454	229.072	26.0048	123.705	160.662	80.0575	12.1912	46.6219	54.1029	212.047	25.2534	16.1072	20.1396	210.073	96.0646	35.3887	221.558	75.7007	25.1742	109.97	12.1138	192.336
0.00229659	Q04917	YWHAH	14-3-3 protein eta	1433F_HUMAN	69.3671	248.882	14.0994	17.5108	118.86	20.8412	12.4639	25.2985	22.6964	13.7234	19.8058	22.7632	32.1315	18.2155	17.2259	17.1527	19.1919	23.1441	12.2018	16.6887	24.9928	20.6154
0.00545343	Q05193	DNM1	Dynamin-1	DYN1_HUMAN	27.543	23.124	12.9345	16.064	49.5707	19.1192	17.8432	21.1933	20.8211	14.9594	21.5897	20.8824	29.4767	16.7104	103.043	15.7355	13.0529	25.2286	36.8454	18.1918	27.2438	22.4722
9.17663e-21	Q05707	COL14A1	Collagen alpha-1(XIV) chain	COEA1_HUMAN	25.5939	32.9066	27.8212	18.991	31.2193	32.0551	30.8863	21.8217	24.8011	27.5643	27.9909	29.3869	20.3512	28.8505	24.5496	19.5206	25.2719	21.5679	27.9776	21.3067	24.7202	22.9555
3.51714e-20	Q06033	ITIH3	Inter-alpha-trypsin inhibitor heavy chain H3	ITIH3_HUMAN	37.886	50.3224	76.8833	54.9666	32.0076	33.7115	25.6128	37.8502	128.474	28.6555	45.3854	36.6961	28.2732	35.2063	32.0704	30.0153	35.5412	53.8297	29.1274	39.6815	72.8933	117.854
1.07129e-36	Q06323	PSME1	Proteasome activator complex subunit 1	PSME1_HUMAN	22.179	34.0258	24.5165	27.4457	26.3237	15.5755	21.2962	25.0981	21.1516	126.462	34.6279	14.4804	36.3497	19.6932	24.0154	19.4225	18.4714	26.5901	28.503	23.4009	28.3741	48.6206
6.35822e-86	Q06418	TYRO3	Tyrosine-protein kinase receptor TYRO3	TYRO3_HUMAN	60.5127	65.5714	59.0208	50.9839	70.978	56.1074	75.0875	49.4335	17.1572	36.18	54.2363	28.4207	60.7047	54.7315	66.4856	37.3596	83.119	15.33	31.7821	40.0676	46.0963	37.8127
5.82862e-62	Q06481	APLP2	Amyloid-like protein 2	APLP2_HUMAN	81.4976	47.142	30.7204	34.4892	56.6613	62.9993	42.6894	54.1841	22.3815	28.5996	33.2059	32.7208	45.6673	61.4994	67.4033	36.356	54.7847	32.3227	25.9589	33.8422	39.3233	31.6593
1.36262e-105	Q06828	FMOD	Fibromodulin	FMOD_HUMAN	129.073	231.164	278.971	234.946	152.555	204.801	388.554	294.372	37.0885	158.15	324.277	361.921	214.511	161.86	140.528	139.831	180.899	154.674	97.4271	86.5842	88.964	136.084
2.91806e-67	Q06830	PRDX1	Peroxiredoxin-1	PRDX1_HUMAN	133.243	132.812	154.057	126.006	144.73	204.671	156.831	86.0341	40.5764	182.684	64.473	97.2968	100.515	159.096	126.288	104.613	132.101	110.427	66.3049	78.3665	69.7463	393.213
4.62919e-77	Q07954	LRP1	Prolow-density lipoprotein receptor-related protein 1	LRP1_HUMAN	60.247	54.199	53.5219	48.1567	79.1117	57.524	54.0131	44.2672	24.8137	37.8426	37.0796	47.5412	45.0716	69.0055	51.0826	47.0551	71.4677	36.4906	34.3559	46.3838	32.2907	36.9263
3.38319e-79	Q08174	PCDH1	Protocadherin-1	PCDH1_HUMAN	180.188	116.652	126.738	153.007	188.776	177.959	226.787	107.048	23.6648	78.5624	49.7656	69.0006	105.128	152.821	212.998	128.924	146.089	27.2621	74.317	87.5289	58.587	55.8393
3.76859e-61	Q08188	TGM3	Protein-glutamine gamma-glutamyltransferase E	TGM3_HUMAN	24.4743	25.9951	31.7561	22.076	20.6597	135.64	23.6326	26.4797	21.474	50.8115	25.6724	21.9008	18.0375	30.6641	30.5437	22.3263	20.527	26.9299	26.7793	35.3946	21.645	25.7755
5.01634e-21	Q08345	DDR1	Epithelial discoidin domain-containing receptor 1	DDR1_HUMAN	47.839	25.4556	21.5043	41.5969	38.4007	41.1229	39.9416	31.3438	28.429	45.5012	26.7322	37.3122	30.0141	39.9349	30.6017	23.2716	40.9455	26.4263	21.203	40.966	23.4803	28.1925
5.90288e-104	Q08380	LGALS3BP	Galectin-3-binding protein	LG3BP_HUMAN	135.557	153.003	171.258	156.775	125.109	159.364	209.608	154.005	191.742	501.279	170.733	141.402	164.949	123.65	114.94	116.331	169.599	169.153	135.346	194.572	185.382	131.512
1.45629e-32	Q08431	MFGE8	Lactadherin	MFGM_HUMAN	75.6686	46.8987	15.3487	25.8381	33.7318	51.9034	15.203	68.4926	30.1239	20.8022	53.7661	32.5901	55.9996	81.2867	66.6666	30.4152	84.8907	22.3656	19.2991	14.8274	29.1102	19.5649
1.90829e-54	Q08554	DSC1	Desmocollin-1	DSC1_HUMAN	50.9778	31.1103	63.1351	58.714	37.2393	273.038	57.4976	31.3191	28.3873	63.3887	46.89	42.6757	33.3202	74.3082	54.4944	53.0251	54.3851	30.1665	14.9392	47.1986	24.7964	32.0116
2.23438e-92	Q08629	SPOCK1	Testican-1	TICN1_HUMAN	91.3239	83.8136	60.7105	50.2107	110.339	81.5779	53.5769	50.3136	25.7203	35.7164	31.5298	49.2232	54.9639	73.2243	82.2474	39.8547	111.02	26.5408	32.3537	58.6276	30.0717	28.2908
0.00144409	Q09328	MGAT5	Alpha-1,6-mannosylglycoprotein 6-beta-N-acetylglucosaminyltransferase A	MGT5A_HUMAN	66.7481	63.1474	12.2674	15.2356	17.0675	114.17	16.923	30.6287	11.6376	15.3699	22.7635	146.442	97.5399	162.062	80.7669	14.924	48.9842	29.999	34.9453	19.181	28.7251	33.6786
0.00386799	Q0P6D2	DIPK1C	Divergent protein kinase domain 1C	DIK1C_HUMAN	154.089	12.8567	188.595	135.901	115.412	82.3078	76.2453	35.486	29.6259	19.8736	13.7704	29.5389	154.079	171.82	15.3117	19.2971	35.0356	11.7842	16.7414	16.3424	22.2155	13.2296
0.00188637	Q10469	MGAT2	Alpha-1,6-mannosyl-glycoprotein 2-beta-N-acetylglucosaminyltransferase	MGAT2_HUMAN	151.261	38.255	11.8837	22.2163	42.7012	44.7527	19.1754	214.12	40.3065	32.7209	18.7118	39.1632	84.5345	73.0671	153.848	26.6158	79.7801	10.6138	10.1093	11.9465	9.30743	9.82855
4.24839e-90	Q10471	GALNT2	Polypeptide N-acetylgalactosaminyltransferase 2	GALT2_HUMAN	67.109	57.3819	53.7996	52.1175	81.1485	73.2194	67.4714	29.2979	26.7553	56.2855	32.6087	38.6087	48.4241	67.7162	61.7587	48.4459	67.4733	27.5133	36.0251	60.4436	42.3149	35.4211
1.96411e-18	Q10472	GALNT1	Polypeptide N-acetylgalactosaminyltransferase 1	GALT1_HUMAN	42.294	39.1889	25.2509	32.4537	56.5632	45.2586	21.6152	45.9539	18.8129	20.551	35.2033	25.832	47.6381	63.3306	37.9313	23.6578	63.6652	23.3341	24.5623	28.1938	26.9842	28.2498
5.11831e-10	Q10588	BST1	ADP-ribosyl cyclase/cyclic ADP-ribose hydrolase 2	BST1_HUMAN	24.1969	40.6896	27.0242	34.376	56.9439	16.1471	20.4149	37.2543	48.2679	24.8593	25.5588	16.1526	15.8708	21.0524	34.5987	21.7103	58.9726	14.8823	29.8597	36.886	28.879	28.4952
1.64035e-93	Q12805	EFEMP1	EGF-containing fibulin-like extracellular matrix protein 1	FBLN3_HUMAN	289.063	320.605	216.342	222.846	281.546	320.578	224.423	247.502	79.0746	191.848	278.161	298.607	310.475	276.154	289.667	274.6	272.811	264.806	242.974	273.353	343.36	244.513
5.20596e-104	Q12841	FSTL1	Follistatin-related protein 1	FSTL1_HUMAN	110.877	256.497	239.693	149.849	120.282	166.414	325.353	101.408	37.8072	180.684	112.24	120.56	155.492	122.14	93.1996	131.45	139.344	61.6898	47.2672	142.202	129.301	66.8599
6.2434e-103	Q12860	CNTN1	Contactin-1	CNTN1_HUMAN	200.599	176.965	156.129	167.668	203.621	230.933	185.226	183.817	19.6034	103.717	134.55	160.331	176.69	193.565	209.886	167.016	246.504	108.892	165.597	182.865	162.797	125.729
8.8973e-67	Q12907	LMAN2	Vesicular integral-membrane protein VIP36	LMAN2_HUMAN	171.705	68.9194	53.6169	112.532	131.721	122.252	117.532	90.7833	59.9457	75.3202	76.0433	93.843	85.0088	99.7068	148.985	94.3862	152.453	65.4706	73.9403	135.118	72.8809	72.4729
0.000437867	Q12913	PTPRJ	Receptor-type tyrosine-protein phosphatase eta	PTPRJ_HUMAN	22.164	46.5566	25.4859	20.029	22.6075	37.1765	19.4998	31.0514	28.2037	18.8078	29.7248	60.8099	33.4732	20.4783	18.4984	21.6505	54.4424	29.721	27.1382	17.3661	41.1959	27.6911
0.00610523	Q13103	SPP2	Secreted phosphoprotein 24	SPP24_HUMAN	20.7955	20.0326	27.6647	30.3191	18.983	18.168	18.652	25.2614	114.467	22.6219	27.0957	20.237	23.1961	21.8731	23.8596	21.1353	21.7873	14.8477	13.1128	17.2315	13.9183	15.8356
7.52309e-15	Q13214	SEMA3B	Semaphorin-3B	SEM3B_HUMAN	33.8641	48.3642	24.7226	36.404	25.7148	30.414	26.4535	49.1953	24.5826	24.8443	33.38	46.4968	37.4242	30.6305	23.1593	23.9658	35.2366	23.9949	22.2591	19.0933	16.9439	33.2537
0.00988443	Q13217	DNAJC3	DnaJ homolog subfamily C member 3	DNJC3_HUMAN	29.6062	35.1455	17.7028	18.6298	14.5697	20.0527	20.1914	37.873	42.1189	25.9192	35.4332	48.4145	58.2084	37.3258	28.7707	20.2089	21.3379	13.9714	14.1798	10.0941	18.8439	13.6705
1.19569e-64	Q13228	SELENBP1	Methanethiol oxidase	SBP1_HUMAN	55.6788	54.1644	71.1824	57.2122	83.4485	80.6521	64.0318	45.5109	26.1778	83.3725	36.2193	33.8654	42.1201	105.074	113.21	78.4743	62.3981	35.3809	29.8465	41.365	56.5514	244.465
0.00120933	Q13275	SEMA3F	Semaphorin-3F	SEM3F_HUMAN	38.652	25.1618	31.0436	11.7129	13.1212	57.0942	13.0102	38.2839	15.1377	11.8161	59.3029	15.0933	21.4926	12.1842	78.0993	37.7661	43.5724	23.0627	26.8654	41.1091	37.3644	25.8915
7.68609e-85	Q13332	PTPRS	Receptor-type tyrosine-protein phosphatase S	PTPRS_HUMAN	61.0034	45.2625	47.5238	45.12	44.207	45.9493	39.4974	49.5597	27.3173	33.0046	38.8111	39.574	40.3831	50.3581	63.7219	44.0345	60.6795	29.3981	45.9135	45.2593	34.3369	30.6572
5.04183e-08	Q13361	MFAP5	Microfibrillar-associated protein 5	MFAP5_HUMAN	7.4326	9.92023	10.2081	5.34516	11.0945	19.472	11.542	4.68718	15.3479	20.294	25.8278	15.749	36.7256	19.681	29.696	20.9004	12.9781	34.2253	29.3808	30.6519	18.5517	30.4859
4.41748e-17	Q13404;Q15819	UBE2V1;UBE2V2	Ubiquitin-conjugating enzyme E2 variant 1;Ubiquitin-conjugating enzyme E2 variant 2	UB2V1_HUMAN;UB2V2_HUMAN	172.79	185.543	36.4007	29.3093	169.668	125.849	149.988	111.046	22.6128	26.0372	18.0411	22.5464	14.3878	202.757	252.173	25.2818	151.863	15.4389	12.7784	21.4108	16.9566	386.364
1.41539e-70	Q13421	MSLN	Mesothelin	MSLN_HUMAN	29.2041	24.8182	90.9	45.7394	62.6361	40.9001	74.4657	23.7316	32.1508	512.015	31.7801	43.7702	27.5024	50.4313	52.1538	41.4071	46.5444	14.3166	28.8336	33.876	26.2137	21.3151
0.00772194	Q13438	OS9	Protein OS-9	OS9_HUMAN	11.9644	13.7843	13.5132	35.8152	23.6609	24.6562	23.4606	38.0463	34.4642	59.257	14.7639	27.5511	21.491	32.724	16.9751	36.5629	32.6779	12.6344	15.6148	17.5215	11.6998	14.1841
1.20575e-17	Q13443	ADAM9	Disintegrin and metalloproteinase domain-containing protein 9	ADAM9_HUMAN	22.2912	30.1769	22.9822	27.0867	31.2294	30.8435	33.7761	28.4228	29.3567	20.207	17.8775	31.9951	32.9792	24.4722	19.5763	19.9243	27.6611	16.7851	23.4331	27.241	23.5157	25.8681
6.67224e-33	Q13444	ADAM15	Disintegrin and metalloproteinase domain-containing protein 15	ADA15_HUMAN	27.2757	35.6371	27.4693	26.2774	28.8388	31.8479	27.9051	31.3729	27.9147	35.0423	28.4968	54.7036	48.3253	29.8896	30.5135	21.586	29.4046	22.0048	27.6124	22.3786	27.9642	19.4569
4.09871e-68	Q13449	LSAMP	Limbic system-associated membrane protein	LSAMP_HUMAN	331.585	274.393	217.529	303.363	343.906	347.371	290.664	302.869	20.5395	203.286	189.225	200.172	219.936	319.238	375.472	179.567	415.762	177.652	229.893	337.423	272.834	173.579
1.01008e-50	Q13508	ART3	Ecto-ADP-ribosyltransferase 3	NAR3_HUMAN	121.756	62.2348	67.4931	72.8425	85.0739	65.9655	37.231	55.0205	28.4664	61.0189	43.7151	60.5236	51.3414	71.4135	89.4896	57.7152	76.2474	33.6197	40.3926	55.3336	49.47	34.0827
2.34713e-32	Q13510	ASAH1	Acid ceramidase	ASAH1_HUMAN	86.4132	46.2155	76.664	38.1004	34.5633	52.8734	88.1534	87.0943	29.9456	43.8765	30.8441	44.4961	39.386	109.758	29.6539	43.0114	76.0687	15.1312	24.6182	21.543	9.95728	16.1656
1.66761e-28	Q13519	PNOC	Prepronociceptin	PNOC_HUMAN	370.606	170.065	14.6466	229.563	231.935	184.39	34.9483	71.1957	26.644	19.6587	13.6214	29.8619	21.1554	263.384	86.8522	12.0394	185.172	19.7151	16.9245	128.359	35.5316	13.0865
5.43463e-24	Q13554	CAMK2B	Calcium/calmodulin-dependent protein kinase type II subunit beta	KCC2B_HUMAN	89.3263	58.7212	53.6881	50.0765	91.8521	49.5905	33.4641	81.6499	34.5938	47.6503	37.2493	40.4332	81.3732	80.3289	130.792	62.0244	140.244	15.2488	14.099	10.1502	14.227	18.2607
0.00259713	Q13555	CAMK2G	Calcium/calmodulin-dependent protein kinase type II subunit gamma	KCC2G_HUMAN	28.0043	16.5318	37.0883	16.4735	28.377	18.9086	28.1368	13.8623	23.0399	25.5545	17.7067	22.9723	16.2745	28.7076	47.3803	30.4864	44.3128	15.1527	13.0197	36.4657	14.0319	17.0113
4.92672e-20	Q13557	CAMK2D	Calcium/calmodulin-dependent protein kinase type II subunit delta	KCC2D_HUMAN	160.746	113.252	20.1372	63.5343	188.534	117.734	200.617	71.1867	19.3793	84.6724	63.1666	83.3892	90.5343	164.316	161.346	158.483	137.121	27.9079	23.269	11.7579	100.353	31.331
2.3806e-34	Q13641	TPBG	Trophoblast glycoprotein	TPBG_HUMAN	71.2019	55.2081	18.2178	66.7801	64.0337	70.9989	25.1317	30.7601	29.326	30.9613	28.6409	29.4123	12.6129	89.3467	115.48	49.4407	170.894	17.912	15.7659	56.6618	19.3428	15.955
1.29313e-62	Q13740	ALCAM	CD166 antigen	CD166_HUMAN	153.919	163.347	159.37	167.153	226.866	173.848	217.273	147.654	54.3274	154.069	164.642	139.613	172.262	190.218	238.233	225.229	244.099	83.2498	112.942	186.397	116.954	83.1261
0.00995411	Q13790	APOF	Apolipoprotein F	APOF_HUMAN	11.9514	28.2657	34.8308	13.1418	16.467	15.6413	16.6075	33.709	80.2732	18.2857	26.3902	17.0837	24.1147	13.6707	22.9527	12.8731	14.4035	30.8383	30.143	22.2369	33.3016	27.469
4.24395e-101	Q13822	ENPP2	Ectonucleotide pyrophosphatase/phosphodiesterase family member 2	ENPP2_HUMAN	131.974	168.097	256.6	203.45	192.772	187.958	203.926	203.41	27.0889	118.446	210.546	175.1	162.037	143.946	119.332	185.034	191.007	136.539	121.677	256.02	144.387	166.839
3.36913e-63	Q13835	PKP1	Plakophilin-1	PKP1_HUMAN	41.0182	32.8072	51.7699	20.4871	21.2578	169.904	23.4683	28.7855	23.9989	95.081	67.5134	25.8429	48.9573	46.1777	40.0813	22.888	29.8157	27.8062	34.4894	49.0415	15.7606	28.674
5.65666e-42	Q13867	BLMH	Bleomycin hydrolase	BLMH_HUMAN	113.249	38.5556	17.9407	26.2831	71.2922	404.395	14.5279	54.4135	32.4027	27.1629	36.2843	26.7838	36.7274	143.769	75.1114	16.4396	137.849	26.9767	71.2411	112.413	30.596	55.7453
1.00203e-77	Q14112	NID2	Nidogen-2	NID2_HUMAN	50.1716	64.5588	60.4608	47.293	54.2548	45.6218	47.9996	54.6039	30.0351	43.5648	46.5054	47.1082	45.8609	48.9898	43.5962	47.1	62.2531	46.0398	45.9143	41.5079	44.6677	36.7582
2.28139e-90	Q14118	DAG1	Dystroglycan	DAG1_HUMAN	86.2806	81.589	64.4456	81.5296	87.8701	78.3628	78.3385	71.3235	34.2289	58.8682	69.9185	77.7196	78.7061	83.984	84.591	59.0881	79.5702	58.0015	68.1907	61.5284	62.6971	57.7755
1.09759e-27	Q14126	DSG2	Desmoglein-2	DSG2_HUMAN	35.5739	38.4208	36.9469	29.8563	41.3644	39.0161	38.679	34.0028	57.2023	27.3042	44.0373	42.2562	24.6998	34.7131	37.7497	29.8517	33.715	42.5569	32.1259	33.2758	33.8306	34.0271
0.000879494	Q14165	MLEC	Malectin	MLEC_HUMAN	261.096	149.084	149.942	267.058	259.582	280.795	4.7117	321.459	129.167	264.671	194.555	269.142	236.383	617.511	249.029	209.503	313.529	6.05823	110.429	133.092	96.7716	5.29524
4.81031e-49	Q14314	FGL2	Fibroleukin	FGL2_HUMAN	70.8937	156.143	119.534	94.8846	80.8801	71.9598	159.588	110.053	26.3567	96.8969	51.3873	27.3912	83.6564	59.1226	17.0742	36.3507	57.7104	71.1875	15.5242	35.3313	69.362	14.2669
0.000943945	Q14315	FLNC	Filamin-C	FLNC_HUMAN	18.2013	24.2433	23.5115	20.2656	17.8689	22.593	20.9787	26.5148	20.0344	17.4523	25.1187	26.9246	26.8563	23.4505	25.3568	18.5006	17.6266	23.9828	20.9499	28.057	28.6348	24.2518
2.43848e-46	Q14376	GALE	UDP-glucose 4-epimerase	GALE_HUMAN	34.0312	181.179	189.069	537.976	355.125	16.9848	12.6275	428.665	15.5964	165.952	99.0171	15.5506	178.495	382.456	26.5332	36.6554	82.6877	22.3844	29.0107	324.133	1468.56	973.538
1.3296e-77	Q14393	GAS6	Growth arrest-specific protein 6	GAS6_HUMAN	154.764	146.348	60.3165	44.6486	125.544	142.104	113.204	129.558	28.738	66.3409	78.9963	122.063	147.95	169.773	113.387	92.2366	167.312	15.8102	14.3739	26.7255	26.2802	15.7018
2.28072e-68	Q14508	WFDC2	WAP four-disulfide core domain protein 2	WFDC2_HUMAN	34.2823	26.7283	24.448	37.7971	41.7706	48.1485	29.083	82.7657	31.0677	385.287	29.5204	46.6377	16.3017	31.0343	65.0226	36.5973	31.0049	13.0854	19.7124	26.2204	12.7365	11.1333
4.8986e-88	Q14515	SPARCL1	SPARC-like protein 1	SPRL1_HUMAN	246.63	213.597	240.331	226.741	290.463	322.326	280.149	273.088	22.2299	123.709	245.999	269.262	214.992	199.36	352.664	210.427	287.729	96.9351	147.273	166.143	148.523	140.774
0.00465064	Q14517	FAT1	Protocadherin Fat 1	FAT1_HUMAN	22.2358	30.985	31.774	20.2217	18.0512	16.9903	18.2053	4.56377	15.5387	20.0449	28.9291	15.5844	36.2747	19.4394	30.0651	20.6438	13.1394	33.8051	27.4975	24.3762	20.7219	30.1117
8.95836e-79	Q14520	HABP2	Hyaluronan-binding protein 2	HABP2_HUMAN	116.869	145.88	91.9385	113.455	105.143	79.1063	72.4349	123.295	340.91	125.069	170.99	188.245	157.188	120.829	78.9877	60.8758	88.3689	186.092	31.3862	47.5209	212.67	176.651
1.49408e-13	Q14525	KRT33B	Keratin, type I cuticular Ha3-II	KT33B_HUMAN	13.7994	14.9094	13.7588	24.2593	25.1008	23.2005	30.6932	26.7597	129.309	19.335	592.809	28.8577	23.1961	24.7952	15.7219	25.1841	21.6314	12.8932	12.1986	13.2852	29.1795	12.533
1.06071e-80	Q14532	KRT32	Keratin, type I cuticular Ha2	K1H2_HUMAN	32.3644	15.5414	58.4466	36.7641	56.7192	19.8113	21.2281	87.8032	44.8203	28.0075	826.823	41.1731	23.5593	87.4711	22.5571	23.3312	31.54	11.9752	10.2802	25.0727	11.2115	9.36008
6.36952e-58	Q14533	KRT81	Keratin, type II cuticular Hb1	KRT81_HUMAN	18.7693	20.8578	17.7642	22.3087	18.1339	22.4937	20.1099	22.5392	22.6068	20.3257	814.763	22.9336	26.5787	23.6727	21.5726	23.1492	25.2654	17.0841	16.4851	19.3277	15.5428	14.2342
7.55916e-41	Q14574	DSC3	Desmocollin-3	DSC3_HUMAN	72.5666	52.4544	20.3659	27.3461	18.648	31.3395	19.9775	65.4524	24.4353	30.1622	39.9356	97.6833	63.179	69.2952	18.3572	27.3152	32.9473	48.47	14.6946	42.9578	12.693	33.5268
1.70636e-56	Q14586	ZNF267	Zinc finger protein 267	ZN267_HUMAN	1135.11	1331.89	1635.15	1732.49	1272.58	1445.24	2442.76	1044.54	712.059	1327.03	1279.67	1416.19	843.721	1205.56	1417.12	1022.48	1217.7	574.094	1052.23	1307.43	2611.5	725.316
1.9676e-112	Q14624	ITIH4	Inter-alpha-trypsin inhibitor heavy chain H4	ITIH4_HUMAN	137.174	206.365	176.972	180.246	129.479	109.964	103.097	206.954	787.098	182.026	208.768	181.89	177.835	139.576	120.445	108.76	130.91	378.369	153.544	193.725	322.162	418.362
5.53338e-57	Q14697	GANAB	Neutral alpha-glucosidase AB	GANAB_HUMAN	62.3315	50.507	29.6999	48.271	93.5392	65.5154	47.223	96.2256	25.9356	37.1925	33.2393	28.5873	28.4556	51.2038	38.0522	48.6312	59.8944	17.4396	28.6597	25.488	16.7695	32.8128
2.49703e-28	Q14766	LTBP1	Latent-transforming growth factor beta-binding protein 1	LTBP1_HUMAN	55.8101	98.9712	21.5706	34.2246	33.8663	96.3209	24.999	33.3976	20.0141	50.126	38.0452	72.0981	145.101	68.529	55.0595	23.0126	37.3279	30.5554	25.2736	16.9692	23.074	26.2187
1.9676e-112	Q14767	LTBP2	Latent-transforming growth factor beta-binding protein 2	LTBP2_HUMAN	81.8687	109.325	44.1807	35.2063	42.4754	79.4886	81.4837	35.6651	63.0946	118.928	54.2034	78.9935	91.9163	88.827	31.9121	30.8672	79.7075	34.9876	27.5105	26.2353	45.0484	48.7281
0.00104125	Q14894	CRYM	Ketimine reductase mu-crystallin	CRYM_HUMAN	99.8459	81.7952	29.2391	41.0733	40.0973	72.6273	8.96803	106.135	20.7115	18.6113	40.2577	21.2222	114.188	126.321	52.7823	23.998	89.1422	15.8973	18.5186	15.2246	22.8001	17.6237
3.89953e-77	Q14982	OPCML	Opioid-binding protein/cell adhesion molecule	OPCM_HUMAN	129.835	92.1463	58.7329	81.1428	112.81	128.357	76.2982	144.013	31.6446	102.712	97.4917	73.2276	109.594	140.725	278.432	99.2088	148.195	56.6185	115.53	111.278	92.8413	74.7638
1.19175e-30	Q14CN4;Q3SY84;Q7RTS7;Q86Y46	KRT72;KRT71;KRT74;KRT73	Keratin, type II cytoskeletal 72;Keratin, type II cytoskeletal 71;Keratin, type II cytoskeletal 74;Keratin, type II cytoskeletal 73	K2C72_HUMAN;K2C71_HUMAN;K2C74_HUMAN;K2C73_HUMAN	208.637	71.5764	192.73	130.43	152.532	1416.78	240.287	60.7361	22.9715	25.6307	133.782	906.98	110.648	280.797	304.071	1100.01	224.162	1465.67	643.124	154.024	17.2255	871.592
0.00858957	Q14DG7	TMEM132B	Transmembrane protein 132B	T132B_HUMAN	12.1345	27.8393	35.3644	13.3431	13.41	15.8808	16.357	33.2004	17.2945	18.0098	25.9921	17.3454	32.5919	17.4658	14.623	18.548	14.6241	30.3731	30.6047	21.9014	23.0635	27.0546
2.66542e-07	Q15063	POSTN	Periostin	POSTN_HUMAN	19.8361	24.9519	21.677	21.3954	22.2865	22.2933	17.755	29.228	108.506	25.2122	30.3452	24.6925	28.5805	20.3589	21.792	21.5143	21.2966	25.9875	19.0883	20.8201	84.8832	22.0316
1.28874e-06	Q15084	PDIA6	Protein disulfide-isomerase A6	PDIA6_HUMAN	66.2395	62.1334	34.3661	41.9747	83.4339	53.1362	17.9095	31.2913	17.595	35.5296	24.8145	39.4622	22.344	45.3678	65.9713	48.2898	65.1611	23.9958	28.2001	37.6945	23.8452	24.4994
1.42952e-100	Q15113	PCOLCE	Procollagen C-endopeptidase enhancer 1	PCOC1_HUMAN	298.228	278.428	81.032	146.453	142.93	352.954	208.178	249.247	80.3881	193.611	266.794	347.444	356.514	288.45	249.35	63.9271	148.051	290.754	274.372	303.507	184.551	137.533
2.32293e-78	Q15223	NECTIN1	Nectin-1	NECT1_HUMAN	88.2237	58.1985	24.6305	61.9141	83.9979	71.2329	25.2703	45.8823	59.8709	54.6601	66.3595	46.7093	46.8287	61.4604	73.5524	55.2535	96.1292	26.9651	41.6041	57.1468	47.8912	33.1939
1.4559e-24	Q15256	PTPRR	Receptor-type tyrosine-protein phosphatase R	PTPRR_HUMAN	65.9445	16.4867	25.9303	64.4034	56.6995	69.5668	76.2875	87.3089	32.4504	40.5748	48.8055	28.6357	67.6483	96.6762	90.77	50.5929	30.0735	22.8803	17.0607	22.4401	13.262	29.1008
6.19475e-64	Q15257	PTPA	Serine/threonine-protein phosphatase 2A activator	PTPA_HUMAN	32.7472	48.6518	36.9865	29.781	66.8894	25.022	26.8114	13.9004	13.1285	72.4775	17.7554	22.9093	16.2298	28.6288	20.4146	30.4027	29.3675	15.1944	12.984	21.0717	14.0705	135.946
3.31526e-29	Q15262	PTPRK	Receptor-type tyrosine-protein phosphatase kappa	PTPRK_HUMAN	104.219	40.7579	30.2206	34.7454	53.6445	40.5595	27.7947	36.7915	35.9018	37.99	38.8366	31.94	36.1915	55.6009	32.4877	44.6234	68.1664	21.2886	24.6801	37.47	24.0677	24.2166
0.0013083	Q15293	RCN1	Reticulocalbin-1	RCN1_HUMAN	86.8193	33.6225	45.4982	38.444	53.2733	42.5972	29.7833	73.0892	25.3216	61.5114	38.5066	120.152	16.7628	39.9924	18.8801	30.5849	36.1338	20.345	23.7391	37.3205	20.4806	19.645
0.00272117	Q15303	ERBB4	Receptor tyrosine-protein kinase erbB-4	ERBB4_HUMAN	30.7532	28.4957	26.2087	35.4432	32.0902	35.4218	39.457	20.3454	21.3124	22.3983	25.3141	20.9036	25.2422	41.5434	97.8394	36.0779	33.2886	21.8688	25.2394	23.9173	26.4666	25.6004
4.7268e-63	Q15323	KRT31	Keratin, type I cuticular Ha1	K1H1_HUMAN	21.7341	28.3398	21.2191	19.9506	20.4754	17.7758	18.4932	29.2107	22.5476	17.7586	2175.55	20.8808	29.5765	18.6963	20.2662	19.961	34.9575	25.8909	24.8788	20.0379	27.1688	28.6715
1.99711e-09	Q15365	PCBP1	Poly(rC)-binding protein 1	PCBP1_HUMAN	12.6942	25.6872	20.9171	16.8421	19.8026	14.118	17.2536	29.4858	39.98	29.3818	35.0724	33.7489	25.977	24.0242	10.9724	14.2353	19.9611	19.7398	22.5532	14.7246	13.7739	22.9722
1.44197e-61	Q15375	EPHA7	Ephrin type-A receptor 7	EPHA7_HUMAN	82.8592	50.1305	51.3633	26.5526	31.7137	30.7377	32.9773	54.5786	31.0209	33.1597	51.194	33.4264	57.5337	29.4622	65.7189	36.1704	48.0575	41.0006	50.2919	45.8686	40.5142	34.7854
0.00512755	Q15459	SF3A1	Splicing factor 3A subunit 1	SF3A1_HUMAN	21.9235	42.9606	24.7616	60.2707	12.9125	61.9658	17.9496	46.456	15.76	11.6282	26.5213	15.3372	35.7653	90.9691	96.7977	20.3539	47.7013	22.6959	28.6126	31.4749	21.0171	25.4797
4.28263e-41	Q15517	CDSN	Corneodesmosin	CDSN_HUMAN	25.6737	35.7758	155.382	34.1774	20.8422	1267.22	21.0201	12.9617	13.4579	23.1441	33.402	13.4975	12.7241	221.312	138.713	99.3165	213.962	94.5011	23.8153	113.6	17.947	34.7674
3.11473e-65	Q15582	TGFBI	Transforming growth factor-beta-induced protein ig-h3	BGH3_HUMAN	117.557	121.412	62.2421	71.5283	99.0398	79.2592	94.6622	83.9473	88.7542	91.849	68.411	89.453	77.6668	94.4971	68.2979	41.6273	67.3214	61.3033	53.4958	74.1809	107.757	66.0967
4.46574e-60	Q15782	CHI3L2	Chitinase-3-like protein 2	CH3L2_HUMAN	38.6755	181.359	31.521	29.0881	36.5936	34.1046	63.6437	25.8422	36.0597	75.5681	35.9796	35.5024	35.6801	37.7541	29.6977	36.4077	27.4691	45.8147	32.067	29.4132	25.2652	29.7512
3.71563e-94	Q15818	NPTX1	Neuronal pentraxin-1	NPTX1_HUMAN	761.693	489.198	456.665	701.025	744.149	893.417	758.799	598.974	17.7877	328.212	435.928	462.568	748.506	823.743	856.109	749.885	827.162	169.467	574.94	504.725	331.592	336.545
0.00677702	Q15825	CHRNA6	Neuronal acetylcholine receptor subunit alpha-6	ACHA6_HUMAN	18.9452	28.6541	21.3978	17.2292	14.9424	14.476	14.8159	24.0271	16.5195	13.4562	30.6905	13.2537	24.4757	13.8753	22.6141	13.0658	15.72	26.2637	24.7256	36.4228	32.8104	29.4852
1.0419e-43	Q15828	CST6	Cystatin-M	CYTM_HUMAN	191.372	163.363	36.4986	170.656	168.648	131.19	15.2963	167.491	219.323	345.615	163.738	180.528	104.593	187.13	147.713	106.181	188.703	160.811	101.336	163.478	158.117	144.777
0.00130131	Q15847	ADIRF	Adipogenesis regulatory factor	ADIRF_HUMAN	55.9355	107.264	14.3519	17.8243	12.1411	21.2143	12.2447	24.8535	23.1028	13.482	19.4574	406.38	24.398	74.3342	101.221	13.8848	19.5355	22.737	12.4202	16.3952	30.8091	20.2528
0.00100633	Q15848	ADIPOQ	Adiponectin	ADIPO_HUMAN	41.792	12.3669	10.0895	16.6654	13.4313	23.7546	10.9008	53.3941	535.022	44.1213	34.7854	16.4211	53.0718	15.7812	33.3394	27.5042	11.9044	33.4601	12.3357	22.6147	18.1321	31.111
3.99022e-101	Q15904	ATP6AP1	V-type proton ATPase subunit S1	VAS1_HUMAN	268.035	178.402	160.758	222.362	330.328	245.463	229.897	170.481	12.8278	127.543	109.931	151.983	171.031	220.953	267.637	294.674	303.732	57.2164	175.359	110.835	74.6301	130.202
1.9676e-112	Q16270	IGFBP7	Insulin-like growth factor-binding protein 7	IBP7_HUMAN	320.375	414.008	268.031	399.904	388.444	490.015	670.704	434.676	37.7847	333.652	324.563	348.099	381.706	306.314	322.952	245.067	299.521	386.783	277.433	621.933	201.72	413.319
0.000748053	Q16288	NTRK3	NT-3 growth factor receptor	NTRK3_HUMAN	56.7743	71.7977	106.911	52.6086	64.6093	60.2873	66.7528	345.873	42.7957	47.3103	50.5602	41.4141	43.7509	67.0795	83.0017	49.3863	71.2237	9.24423	7.23571	44.8714	8.01735	8.50432
5.57242e-26	Q16363	LAMA4	Laminin subunit alpha-4	LAMA4_HUMAN	36.1469	60.2814	22.4869	37.5703	51.8883	29.1661	13.5796	47.3249	31.1589	41.44	31.2972	45.9966	27.5492	40.9636	49.6862	36.2192	37.4461	19.9542	12.913	27.2632	9.9903	22.3872
2.38957e-07	Q16394	EXT1	Exostosin-1	EXT1_HUMAN	61.9762	64.2746	28.7095	49.7952	159.112	12.8924	12.032	32.0397	16.3684	54.4877	32.0171	16.3204	19.8766	37.0907	27.8466	72.8911	122.087	21.3287	24.8455	41.5715	58.2963	17.4383
0.000556428	Q16531	DDB1	DNA damage-binding protein 1	DDB1_HUMAN	14.5624	23.1979	12.8933	16.0128	22.1136	19.0583	13.6299	20.3067	20.7548	15.0072	21.6587	20.8159	27.1582	14.5539	12.1998	15.4556	17.5501	25.3092	36.728	18.25	27.6779	22.544
1.00451e-14	Q16568	CARTPT	Cocaine- and amphetamine-regulated transcript protein	CART_HUMAN	23.8053	34.3994	28.6202	35.5449	20.0403	12.8523	20.2114	12.463	13.9964	22.2537	32.1169	14.0376	12.2346	10.8207	27.9334	34.818	11.8352	37.5302	24.7682	27.0623	12.3124	33.4298
6.59224e-89	Q16610	ECM1	Extracellular matrix protein 1	ECM1_HUMAN	274.903	223.33	213.686	263.635	366.127	325.577	286.858	185.25	165.468	177.392	198.123	159.124	215.079	263.668	305.639	241.072	333.512	211.647	202.311	251.87	278.108	178.277
2.72057e-42	Q16620	NTRK2	BDNF/NT-3 growth factors receptor	NTRK2_HUMAN	104.812	56.6905	68.4737	93.7899	99.2597	81.0786	75.2515	64.0759	41.6732	64.1618	45.631	67.2053	46.8273	100.84	111.185	62.8389	95.4898	14.8587	41.8422	61.4185	38.7412	42.4685
4.26197e-10	Q16627	CCL14	C-C motif chemokine 14	CCL14_HUMAN	43.7022	34.5814	43.4005	45.0438	49.1194	52.5048	86.1454	53.401	40.3188	30.5515	21.169	73.2905	69.171	39.7787	24.3395	25.5001	39.9451	77.903	35.8468	63.9445	37.4596	20.3377
4.52394e-52	Q16651	PRSS8	Prostasin	PRSS8_HUMAN	56.0634	44.5502	28.5208	22.9645	70.7874	13.165	20.6746	10.0082	17.7176	288.942	23.0256	17.6656	12.515	16.7156	17.2779	47.5033	69.5132	19.7045	10.8256	24.2974	18.2469	22.1214
6.26244e-40	Q16653	MOG	Myelin-oligodendrocyte glycoprotein	MOG_HUMAN	239.971	297.386	97.9802	258.715	253.664	271.106	64.4109	265.268	65.6235	190.37	262.435	198.067	400.213	482.234	465.054	356.623	364.793	165.666	259.272	233.141	158.616	142.304
1.77514e-11	Q16658	FSCN1	Fascin	FSCN1_HUMAN	43.277	61.0547	17.2335	14.5872	50.301	31.9078	25.2499	41.3951	59.7111	15.8507	65.4079	40.8981	33.8436	30.9929	122.855	14.8509	19.3563	20.7221	16.795	11.9985	22.0434	19.2179
2.67164e-80	Q16674	MIA	Melanoma-derived growth regulatory protein	MIA_HUMAN	791.559	1331.71	2413.27	62.3537	1160.09	302.472	1585.95	1754.92	289.783	1231.28	506.195	1830.94	2197.35	1706.55	802.673	838.98	1293.12	48.7939	645.811	752.05	404.455	384.959
1.82043e-88	Q16706	MAN2A1	Alpha-mannosidase 2	MA2A1_HUMAN	60.7447	83.8952	49.3341	57.5455	80.6929	64.0799	59.9293	44.2022	28.5152	54.8874	41.6461	56.9293	62.2767	88.6236	80.7185	58.1908	75.0329	30.0656	36.9972	42.1801	40.3932	36.7705
3.87011e-81	Q16769	QPCT	Glutaminyl-peptide cyclotransferase	QPCT_HUMAN	106.425	61.9412	65.6348	66.2359	90.237	54.2654	35.6803	57.4924	34.2771	49.0707	71.2631	44.6989	48.9581	92.8475	90.3491	68.3759	106.359	42.047	48.7654	49.0246	32.5614	63.7207
1.65992e-76	Q16849	PTPRN	Receptor-type tyrosine-protein phosphatase-like N	PTPRN_HUMAN	40.9791	29.7372	26.3298	36.2244	47.2745	45.6732	36.048	30.5405	23.7794	27.3231	28.1254	31.2288	27.7124	36.3914	73.069	34.8306	36.2292	20.7044	21.6322	23.6013	18.7904	21.3348
0.00984975	Q16853	AOC3	Membrane primary amine oxidase	AOC3_HUMAN	30.5417	16.2054	29.0121	29.8157	28.4133	13.6247	27.1479	17.7331	16.7562	33.0555	25.1358	16.5789	18.0571	32.7331	29.3913	32.1872	27.4507	15.0902	23.1493	24.2307	11.9747	41.0565
3.77238e-67	Q24JP5	TMEM132A	Transmembrane protein 132A	T132A_HUMAN	78.2893	29.9206	33.2274	57.5271	35.2018	37.9489	32.9122	74.5272	23.1293	41.4129	34.4516	30.6389	38.9685	49.7692	91.6047	31.2471	55.3527	30.8862	32.6055	37.8398	32.7934	40.7854
0.000191228	Q495W5	FUT11	Alpha-(1,3)-fucosyltransferase 11	FUT11_HUMAN	29.3723	36.2402	36.6023	46.2854	63.0135	36.6066	19.6673	26.9415	43.8946	63.435	24.9603	49.6898	23.9387	80.9764	40.9393	75.6233	55.5326	12.6461	11.2568	13.9584	10.6301	16.5507
1.4432e-66	Q53EL9	SEZ6	Seizure protein 6 homolog	SEZ6_HUMAN	178.07	116.03	119.32	150.909	174.626	182.831	163.839	153.35	15.3814	104.79	122.323	128.481	168.501	189.612	153.269	169.708	200.411	88.5497	105.61	138.154	168.739	121.945
3.76709e-08	Q53RD9	FBLN7	Fibulin-7	FBLN7_HUMAN	39.0526	27.0579	23.7299	22.1164	25.8992	31.8003	25.2391	49.5443	37.8605	43.2054	20.1516	23.0049	35.7042	37.2187	52.6061	25.7151	25.1731	14.7443	25.3116	14.4959	11.6169	12.9672
2.07956e-60	Q5BLP8	C4orf48	Neuropeptide-like protein C4orf48	CD048_HUMAN	146.316	85.1432	92.5247	137.798	142.621	139.785	162.396	111.861	14.6751	71.4837	72.2178	62.2925	73.6727	151.773	148.02	84.2878	185.205	49.5482	73.755	121.967	125.556	73.193
0.00140169	Q5D862	FLG2	Filaggrin-2	FILA2_HUMAN	81.5172	12.2094	15.2562	12.2841	20.9576	323.711	20.7803	33.6995	31.1964	18.8731	13.0771	31.1049	34.3287	161.721	16.1234	18.3256	36.893	36.8365	17.6289	120.907	23.3932	12.5636
8.11457e-49	Q5FWE3	PRRT3	Proline-rich transmembrane protein 3	PRRT3_HUMAN	309.719	190.157	13.4631	229.375	386.045	362.821	298.323	297.277	25.7091	260.491	219.879	176.96	354.291	452.268	553.389	323.078	271.757	123.377	252.972	245.333	183.194	82.5936
6.58967e-24	Q5IJ48	CRB2	Protein crumbs homolog 2	CRUM2_HUMAN	21.7107	19.6933	31.7292	12.8877	34.3237	19.2041	15.5543	19.2803	17.2739	30.9989	36.7918	17.4611	21.9563	50.9894	26.4142	22.4641	54.4942	15.295	20.41	14.0684	16.1507	12.3248
1.56315e-28	Q5JRA6	MIA3	Transport and Golgi organization protein 1 homolog	TGO1_HUMAN	59.6047	89.0221	27.0015	42.6545	50.8654	53.8	40.768	33.4622	29.3451	49.3712	26.9244	50.5945	27.2149	48.4293	55.4609	45.5018	58.6109	14.9824	24.5779	26.6628	15.2347	17.8984
4.59498e-12	Q5JU00	TCTE1	Dynein regulatory complex subunit 5	DRC5_HUMAN	120.742	129.571	553.543	111.237	311.674	118.572	32.9571	80.465	213.487	143.005	118.98	11.7177	16.5402	244.929	168.348	204.894	197.173	13.6589	75.4791	80.3049	14.75	171.058
8.12268e-41	Q5JZY3	EPHA10	Ephrin type-A receptor 10	EPHAA_HUMAN	78.3537	29.6443	30.7579	64.8659	47.5404	43.6995	49.3621	82.7597	25.1767	17.4858	19.8108	25.2036	91.7374	66.6362	106.156	17.2886	94.9301	23.2384	27.8149	68.3729	40.4429	29.385
8.02263e-74	Q5KU26	COLEC12	Collectin-12	COL12_HUMAN	117.778	110.018	165.901	96.1327	126.722	135.825	152.696	89.9005	23.8803	74.4342	83.5194	98.1933	80.4527	86.4713	114.823	32.6361	122.498	67.1325	52.7156	124.861	64.8278	42.1648
1.04268e-55	Q5R3F8	ELFN2	Protein phosphatase 1 regulatory subunit 29	PPR29_HUMAN	58.5437	71.4983	30.9975	76.9125	60.4978	78.7124	53.0049	81.9914	680.262	47.1479	71.5552	29.4392	81.0066	224.254	90.2502	66.4235	89.2791	7.74007	41.7335	35.2279	39.3818	9.12096
0.00152694	Q5SZK8	FREM2	FRAS1-related extracellular matrix protein 2	FREM2_HUMAN	21.0045	39.904	18.597	23.0965	101.163	27.4893	31.1048	25.7902	29.9363	11.9014	15.0159	30.0244	12.8754	24.026	31.3566	22.6242	25.3139	17.5468	16.094	12.6527	18.9484	15.6297
7.48001e-62	Q5T749	KPRP	Keratinocyte proline-rich protein	KPRP_HUMAN	99.8169	92.7396	171.505	100.075	100.095	427.695	111.611	101.425	86.3732	515.383	76.6721	83.7566	133.027	149.234	66.0725	86.3431	119.79	114.617	32.2412	131.551	50.0633	59.46
0.00509835	Q5T750	XP32	Skin-specific protein 32	XP32_HUMAN	25.3838	21.3861	28.6698	23.0845	36.7094	262.191	20.7827	12.8153	13.6116	33.0582	22.9059	17.758	12.5804	22.1915	26.3365	23.5665	37.8866	19.602	33.1286	27.1842	18.1521	22.0064
0.000586101	Q5TA45	INTS11	Integrator complex subunit 11	INT11_HUMAN	19.6153	12.373	30.9252	35.0243	12.6127	11.2	116.571	15.811	15.1956	20.5951	29.7232	15.1681	21.4106	9.29323	25.8514	37.6221	8.28169	24.2206	26.763	22.5239	12.1758	30.9382
1.48502e-26	Q5VSG8	MANEAL	Glycoprotein endo-alpha-1,2-mannosidase-like protein	MANEL_HUMAN	46.8111	43.8133	14.7766	62.4213	75.8708	32.9055	35.2585	31.2557	30.2157	19.4857	12.2599	33.4126	35.2905	65.4691	52.8828	12.1463	48.5942	38.0321	44.183	37.7229	35.2189	12.9713
2.05225e-72	Q5VU97	CACHD1	VWFA and cache domain-containing protein 1	CAHD1_HUMAN	47.005	42.7092	35.9647	39.7323	61.1072	56.0661	32.1139	38.4651	22.7601	30.7591	25.316	33.1671	35.0888	60.1614	44.0228	41.9107	54.8672	28.7933	31.0804	33.2531	27.7986	22.417
2.13963e-31	Q5VV43	KIAA0319	Dyslexia-associated protein KIAA0319	K0319_HUMAN	48.9162	16.6778	19.7675	28.9283	26.4677	32.0654	35.7031	21.137	35.6026	28.9333	18.3974	33.6334	21.8658	38.5707	58.7214	37.1091	34.7124	13.8366	18.0729	19.6008	16.3656	14.1909
0.00354784	Q5VWW1;Q7Z5L3	C1QL3;C1QL2	Complement C1q-like protein 3;Complement C1q-like protein 2	C1QL3_HUMAN;C1QL2_HUMAN	58.717	17.014	22.9259	18.4596	38.3472	24.5894	14.3357	63.2991	36.9725	27.2794	18.9018	34.0218	24.1024	22.6147	53.8932	22.8032	91.9806	13.5974	12.0606	13.1212	13.2913	10.062
2.755e-05	Q641Q3	METRNL	Meteorin-like protein	METRL_HUMAN	76.2841	111.547	20.0415	65.7472	58.366	119.532	62.8458	128.461	43.3349	38.9853	161.96	219.05	241.964	80.5697	72.2733	108.446	72.1525	8.20895	83.0054	31.9907	6.67109	54.7262
3.35933e-26	Q68BL7	OLFML2A	Olfactomedin-like protein 2A	OLM2A_HUMAN	128.49	113.134	126.782	108.293	141.501	100.401	110.243	113.643	14.6187	158.806	149.079	128.435	114.2	124.526	172.264	11.8807	97.7308	23.8815	27.8192	74.9564	73.7139	72.3531
1.48423e-08	Q68CZ6	HAUS3	HAUS augmin-like complex subunit 3	HAUS3_HUMAN	122.185	47.7241	819.668	21.7829	35.9338	52.6004	57.8838	57.3673	115.089	552.12	785.557	455.225	33.4488	32.3778	562.779	517.161	167.786	28.922	34.7701	8.19594	21.5508	12.6877
0.00116113	Q6E0U4	DMKN	Dermokine	DMKN_HUMAN	34.3788	32.3447	30.4384	37.803	18.8433	13.6688	19.0041	11.7186	14.8855	20.9245	30.1985	14.9293	37.8665	15.0429	26.2649	37.0299	19.0248	35.2885	26.3417	25.4458	38.1072	31.433
1.9676e-112	Q6EMK4	VASN	Vasorin	VASN_HUMAN	105.724	105.559	93.4967	98.368	138.998	129.308	119.718	113.226	93.082	87.2347	92.791	106.13	93.1786	110.728	191.318	91.9589	157.981	76.2738	93.832	107.259	144.202	83.5065
6.82211e-37	Q6FHJ7	SFRP4	Secreted frizzled-related protein 4	SFRP4_HUMAN	45.5761	48.3399	19.3395	41.3523	31.0975	55.131	51.7333	83.2069	42.5914	81.7274	86.3371	75.6728	80.6908	63.7594	28.7178	29.6592	30.4901	32.0586	13.2232	41.6129	13.8228	23.6577
5.07301e-09	Q6KB66	KRT80	Keratin, type II cytoskeletal 80	K2C80_HUMAN	30.4565	22.1915	17.1033	19.9949	21.4806	81.1756	22.668	16.1258	23.4728	29.8363	18.8672	25.9582	25.7317	24.9838	18.5601	23.6362	14.7246	15.6656	14.0652	23.4529	13.9991	12.7705
5.69318e-97	Q6MZW2	FSTL4	Follistatin-related protein 4	FSTL4_HUMAN	92.4108	55.7872	57.2736	61.7969	84.5589	70.0696	41.9978	68.7053	24.9569	41.9106	38.0727	39.6235	75.1841	66.1597	84.6364	48.2231	75.7719	25.9183	46.671	49.8374	28.9332	45.6006
0.000704367	Q6NUJ2	C11orf87	Uncharacterized protein C11orf87	CK087_HUMAN	68.4906	27.3737	22.3987	18.0351	77.671	24.1977	33.1359	22.9534	13.9145	12.8549	29.319	13.8737	44.7554	44.9917	130.712	18.4116	36.4532	25.0901	25.8822	34.7952	23.2342	28.1676
1.36323e-54	Q6NW40	RGMB	RGM domain family member B	RGMB_HUMAN	84.4328	71.2127	83.0829	102.212	93.855	101.293	107.926	86.9283	21.2272	69.3398	72.4435	43.749	61.6367	97.006	136.038	82.2415	135.796	38.3795	104.886	67.5893	60.7113	68.5076
2.14821e-30	Q6P4E1	GOLM2	Protein GOLM2	GOLM2_HUMAN	101.565	58.0883	64.1332	14.6678	56.92	79.4442	49.8697	26.232	20.7503	35.5865	50.4572	45.8353	59.9453	164.982	147.677	79.5116	155.279	14.2413	21.8846	39.653	16.7612	34.7543
0.000582275	Q6P9A2	GALNT18	Polypeptide N-acetylgalactosaminyltransferase 18	GLT18_HUMAN	28.7104	32.0522	16.4397	13.237	28.7367	20.174	11.6924	49.3171	41.3887	19.656	37.4106	42.5497	33.9127	26.057	27.9986	17.1849	28.3119	21.3481	16.0706	15.8806	21.4367	27.3781
0.00866649	Q6PCB0	VWA1	von Willebrand factor A domain-containing protein 1	VWA1_HUMAN	28.2399	11.5295	25.0031	31.0526	22.9395	36.9585	34.492	16.9933	18.7948	25.4731	36.7632	12.2635	17.3105	32.3023	31.9745	30.4176	22.2268	13.0511	21.6379	30.9774	14.0936	11.6252
3.69252e-23	Q6UVK1	CSPG4	Chondroitin sulfate proteoglycan 4	CSPG4_HUMAN	48.8519	43.5898	39.5831	34.0989	53.684	40.7062	27.353	30.0421	19.2744	29.16	40.2575	40.4682	26.478	46.6918	50.2005	33.4266	46.6499	30.8472	31.8557	34.4359	26.8153	38.1089
8.21451e-79	Q6UW01	CBLN3	Cerebellin-3	CBLN3_HUMAN	435.586	321.53	183.738	244.23	442.189	408.348	321.963	482.572	17.8667	23.2757	123.869	216.465	596.271	547.733	331.133	426.739	341.406	114.561	230.082	231.168	171.139	105.108
1.66624e-09	Q6UWR7	ENPP6	Glycerophosphocholine cholinephosphodiesterase ENPP6	ENPP6_HUMAN	71.4871	96.2209	123.046	57.769	123.881	53.8052	21.3192	78.8232	18.3806	19.408	40.2502	105.357	37.7363	70.6952	36.7013	26.3423	60.2354	31.7117	27.3317	62.819	28.3478	41.6442
0.000448816	Q6UX15	LAYN	Layilin	LAYN_HUMAN	65.4743	84.6409	36.7088	24.3452	87.1763	96.5497	33.4083	52.1167	31.5548	32.4912	14.2457	31.6477	17.863	69.4731	12.3901	23.8474	138.224	16.6468	16.9641	123.059	17.9765	14.8281
2.53999e-87	Q6UX71	PLXDC2	Plexin domain-containing protein 2	PXDC2_HUMAN	111.257	192.701	88.4592	107.994	187.915	158.619	132.752	150.818	41.8393	111.677	111.953	83.8476	146.914	184.022	112.416	87.7932	149.774	66.5602	54.4529	173.403	115.72	55.5958
2.35584e-48	Q6UX73	C16orf89	UPF0764 protein C16orf89	CP089_HUMAN	151.696	69.7974	61.2394	83.4936	122.304	200.042	90.773	75.0505	15.4021	84.3322	71.5501	106.068	62.3366	111.292	99.9299	86.173	123.557	81.3093	120.58	93.6636	85.8997	57.6564
4.96409e-79	Q6UXB8	PI16	Peptidase inhibitor 16	PI16_HUMAN	63.9524	50.9916	83.8584	64.712	79.9804	88.3078	57.7791	76.6664	48.3037	63.5239	62.1099	89.3618	65.4716	78.4748	56.672	43.071	107.445	65.4752	44.107	90.5926	108.479	50.6163
1.22351e-41	Q6UXD5	SEZ6L2	Seizure 6-like protein 2	SE6L2_HUMAN	180.215	100.613	49.8859	113.387	159.746	159.68	100.379	137.866	25.9798	98.3694	46.0451	79.0201	123.614	158.351	336.782	157.668	133.674	24.5195	79.3561	79.8145	53.8512	56.0508
6.75015e-65	Q6UXK2	ISLR2	Immunoglobulin superfamily containing leucine-rich repeat protein 2	ISLR2_HUMAN	64.3427	39.9448	32.4599	47.2008	109.06	17.627	13.6038	19.2877	14.4772	39.7379	32.8168	22.0888	18.4035	97.5425	85.6854	60.1473	186.534	33.0908	25.458	55.5096	35.734	19.1292
3.38858e-08	Q6UXK5	LRRN1	Leucine-rich repeat neuronal protein 1	LRRN1_HUMAN	45.1913	33.5377	15.8048	45.9744	53.0504	49.923	23.8677	59.5536	33.9985	56.2699	27.0077	46.5572	50.4614	51.9878	66.4727	63.8421	67.1054	13.323	13.2519	12.8313	22.4982	11.0849
2.59904e-19	Q6UY11	DLK2	Protein delta homolog 2	DLK2_HUMAN	233.504	191.82	271.988	246.131	255.183	22.0598	427.513	15.767	20.2566	29.0658	20.1396	20.1972	230.426	274.313	34.4613	273.93	329.671	17.2347	37.6791	228.111	15.1898	19.3487
4.06281e-70	Q6YHK3	CD109	CD109 antigen	CD109_HUMAN	40.7259	49.0609	45.7728	34.581	54.5541	43.5065	45.5575	26.7084	32.4332	32.9562	27.5083	49.7673	29.6816	46.0711	39.8239	38.232	65.1142	31.3825	27.2191	32.7533	41.5891	27.8065
6.527e-68	Q6ZMI3	GLDN	Gliomedin	GLDN_HUMAN	96.7624	87.3632	125.15	66.6971	105.521	99.4836	89.3217	76.7135	25.1571	65.758	61.6157	116.645	55.9501	124.575	130.805	20.7776	130.551	21.7933	68.7454	104.198	58.5683	59.2465
1.58638e-10	Q6ZQQ6	WDR87	WD repeat-containing protein 87	WDR87_HUMAN	141.563	74.6021	11.7272	109.552	181.948	163.586	382.751	67.5178	23.9802	82.5371	133.039	74.1638	160.431	173.768	303.415	184.645	244.183	14.5585	85.6811	118.169	13.4817	16.3443
4.30067e-13	Q6ZRP7	QSOX2	Sulfhydryl oxidase 2	QSOX2_HUMAN	24.3504	18.0424	21.3226	27.4838	29.8825	29.4105	28.1245	21.5845	19.75	25.3255	19.8994	24.8134	16.2367	23.4402	22.9718	22.904	29.7656	20.3259	19.3476	21.0407	21.2884	23.5066
0.00020434	Q6ZVL6	KIAA1549L	UPF0606 protein KIAA1549L	K154L_HUMAN	86.8999	11.6286	14.3469	17.8181	19.9606	96.8819	19.7917	32.0963	32.7547	17.9753	72.231	32.6586	32.6955	18.5352	136.613	17.4538	11.7679	35.0841	12.4159	16.4009	24.5617	11.9659
0.000318737	Q76KP1	B4GALNT4	N-acetyl-beta-glucosaminyl-glycoprotein 4-beta-N-acetylgalactosaminyltransferase 1	B4GN4_HUMAN	80.6003	132.98	18.5478	96.1028	133.314	81.2653	31.1873	37.8828	29.857	34.3388	15.0558	29.9449	12.8413	262.694	13.0946	22.5643	158.304	17.5934	16.0514	12.6863	18.9987	18.8202
1.83793e-11	Q7KYR7;Q8WVV5	BTN2A1;BTN2A2	Butyrophilin subfamily 2 member A1;Butyrophilin subfamily 2 member A2	BT2A1_HUMAN;BT2A2_HUMAN	313.484	325.981	464.706	330.204	587.776	431.045	961.89	222.443	31.4874	288.76	160.489	216.106	387.105	525.69	411.015	556.362	393.871	151.485	218.531	330.052	241.711	152.308
2.56213e-74	Q7Z3B1	NEGR1	Neuronal growth regulator 1	NEGR1_HUMAN	347.625	170.176	60.7485	224.072	141.088	271.875	210.767	254.435	28.9618	190.736	159.34	251.568	124.205	295.363	520.868	125.706	292.695	79.1234	169.018	148.042	137.406	79.9212
1.58101e-19	Q7Z553	MDGA2	MAM domain-containing glycosylphosphatidylinositol anchor protein 2	MDGA2_HUMAN	31.3161	22.9667	24.6153	19.8734	39.4545	24.4577	25.5533	39.2736	17.0357	24.4606	22.6392	18.595	34.1727	20.9361	34.3791	21.5566	38.3397	19.9803	26.9318	32.8133	18.9007	21.9091
2.66064e-32	Q7Z5A7	TAFA5	Chemokine-like protein TAFA-5	TAFA5_HUMAN	326.454	193.602	122.735	137.497	180.34	324.463	148.691	191.612	19.0712	131.01	32.0934	164.983	175.768	173.853	258.514	16.82	155.515	132.262	23.6448	294.271	25.4328	155.78
1.82718e-27	Q7Z5L0	VMO1	Vitelline membrane outer layer protein 1 homolog	VMO1_HUMAN	129.206	162.448	165.346	75.1788	61.8783	15.2527	132.126	98.6602	13.8355	220.725	111.948	94.9163	100.58	99.1841	96.4322	106.605	175.926	129.855	29.3941	22.8034	34.15	28.3286
4.81919e-15	Q7Z794	KRT77	Keratin, type II cytoskeletal 1b	K2C1B_HUMAN	23.0365	25.6527	119.937	22.5622	30.8846	61.7884	22.6472	31.389	29.1728	19.747	17.3818	29.1261	26.0993	27.5409	16.6059	16.9583	44.863	25.1711	81.5129	33.804	26.1058	15.2546
2.15192e-100	Q7Z7G0	ABI3BP	Target of Nesh-SH3	TARSH_HUMAN	39.9869	53.203	28.6087	22.4765	28.0952	39.4558	33.5401	54.1024	49.7687	21.8225	32.5117	58.4	38.3416	33.2192	29.6912	23.8367	28.4377	38.5607	28.5588	32.339	49.3347	32.4955
3.66311e-66	Q7Z7M0	MEGF8	Multiple epidermal growth factor-like domains protein 8	MEGF8_HUMAN	82.6685	60.1499	51.1583	67.67	88.0515	81.4561	58.4339	71.2623	29.1815	50.0573	48.3349	55.713	55.2802	84.7476	78.841	60.397	100.688	38.3602	48.9133	60.9909	60.7855	49.0183
5.67098e-35	Q86SF2	GALNT7	N-acetylgalactosaminyltransferase 7	GALT7_HUMAN	49.0152	38.7568	24.2106	33.0297	31.0391	34.3392	26.9568	53.4927	29.0277	27.1686	29.7022	38.8621	54.2738	44.4922	29.3372	24.0965	39.5532	31.8352	21.3073	34.2639	35.48	27.5565
9.2543e-05	Q86TH1	ADAMTSL2	ADAMTS-like protein 2	ATL2_HUMAN	23.4956	23.1047	23.6323	28.0128	45.4475	31.0269	43.8966	11.862	14.7055	35.7149	24.7467	16.437	16.3191	20.5407	28.453	21.8135	32.3599	21.1773	30.6644	29.3689	19.6108	13.4887
0.00152418	Q86TY3	ARMH4	Armadillo-like helical domain-containing protein 4	ARMD4_HUMAN	38.777	19.8133	24.4448	30.0305	23.4634	35.7222	33.7218	24.9151	19.2241	26.0549	37.6029	11.9896	16.924	31.581	68.8462	58.1367	33.1616	13.3492	21.1548	31.6848	24.62	11.8907
1.9676e-112	Q86UD1	OAF	Out at first protein homolog	OAF_HUMAN	285.321	249.004	160.576	256.491	168.249	203.027	428.586	159.184	160.133	241.727	461.73	410.618	376.828	350.215	282.748	292.411	328.191	108.524	121.071	112.437	121.432	62.5127
2.19482e-49	Q86UN2	RTN4RL1	Reticulon-4 receptor-like 1	R4RL1_HUMAN	126.771	63.2886	28.1356	73.8425	105.611	85.2773	32.1919	40.9795	12.8475	27.4496	36.894	40.5441	50.4629	129.429	135.927	42.1613	137.857	15.4927	52.0168	93.3347	25.3465	22.2254
6.54008e-79	Q86UN3	RTN4RL2	Reticulon-4 receptor-like 2	R4RL2_HUMAN	260.713	96.5592	133.959	186.671	227.751	211.161	159.196	141.889	22.9194	61.1346	124.203	101.309	110.142	269.206	292.016	182.574	297.644	35.233	74.7105	169.453	74.0219	77.7301
0.000566538	Q86UW8	HAPLN4	Hyaluronan and proteoglycan link protein 4	HPLN4_HUMAN	20.1186	28.0349	35.1177	18.2963	22.6068	16.4984	16.4719	33.4337	17.1739	18.1364	26.1747	17.2244	32.8209	17.5885	49.3929	18.6783	14.5221	30.5864	26.2571	22.0553	22.9025	27.2447
2.88195e-92	Q86UX2	ITIH5	Inter-alpha-trypsin inhibitor heavy chain H5	ITIH5_HUMAN	77.294	56.0452	57.3503	64.9709	76.2502	70.9875	75.6075	85.0129	33.9233	43.78	56.7541	75.4754	69.4939	74.1837	59.7981	51.9422	69.3248	53.3313	47.3679	57.2485	43.4299	49.9923
2.76219e-88	Q86VB7	CD163	Scavenger receptor cysteine-rich type 1 protein M130	C163A_HUMAN	66.779	73.5072	65.7202	43.3167	58.1959	56.6274	66.2048	53.3628	102.609	92.2078	42.3828	48.7071	42.4709	51.682	56.1441	47.0793	69.0741	54.7525	30.9359	59.9108	82.3897	50.3918
2.85903e-82	Q86VP6	CAND1	Cullin-associated NEDD8-dissociated protein 1	CAND1_HUMAN	19.2297	22.7324	16.8455	20.0732	17.8194	22.0858	20.7807	27.9012	24.8089	51.5504	20.6421	24.9717	25.6929	21.5954	23.9345	20.5689	19.3456	16.5973	20.0211	19.8333	16.5628	21.803
5.46201e-14	Q86VZ4	LRP11	Low-density lipoprotein receptor-related protein 11	LRP11_HUMAN	19.3248	20.5341	20.9965	64.642	17.8823	9.94562	27.1514	20.9761	31.9103	29.8631	33.5238	28.3961	25.577	26.8377	16.6593	24.7534	23.6654	14.9023	14.601	15.4821	12.4417	13.7501
0.000528152	Q86WC4	OSTM1	Osteopetrosis-associated transmembrane protein 1	OSTM1_HUMAN	25.841	13.0729	22.8791	28.4147	24.0266	33.8189	31.5619	25.9396	36.8294	27.8379	12.2055	36.9378	15.84	55.5699	47.1369	27.8337	49.5744	14.2627	19.7998	33.8531	15.402	12.7044
1.23609e-33	Q86X29	LSR	Lipolysis-stimulated lipoprotein receptor	LSR_HUMAN	28.9427	24.0746	47.2673	17.342	43.0038	45.5856	43.4108	93.5785	47.4481	475.542	29.8052	76.1087	39.9358	82.9904	19.9532	63.5891	51.1007	15.5355	22.3199	17.172	18.6893	6.88338
1.86068e-06	Q86Y38	XYLT1	Xylosyltransferase 1	XYLT1_HUMAN	55.0137	51.6264	20.9238	18.5237	30.4751	94.5537	16.4009	47.2699	22.6292	76.749	34.517	72.34	31.2124	26.6545	34.77	28.0331	21.3779	32.9408	22.5024	22.4588	34.644	42.9821
0.00284955	Q86Y82	STX12	Syntaxin-12	STX12_HUMAN	27.7555	12.6041	23.7301	29.4716	24.1701	35.0768	24.3764	15.0313	11.6049	26.8396	11.7678	11.6391	14.7558	36.7821	22.4538	27.6416	54.0314	13.7512	20.5363	32.6391	15.476	12.2488
2.00734e-81	Q86YT9	JAML	Junctional adhesion molecule-like	JAML_HUMAN	37.8921	29.6229	14.9395	18.3205	36.8936	39.1238	23.7472	17.4719	31.9449	99.9458	26.3246	28.1962	17.1736	31.0756	17.8709	47.987	42.2429	16.7263	13.504	20.0308	20.5871	6.95413
9.77005e-57	Q86YZ3	HRNR	Hornerin	HORN_HUMAN	27.6642	20.2878	21.425	21.6563	19.7916	142.746	23.5657	13.2755	30.02	30.1847	16.9989	29.4979	20.0655	26.2137	20.9513	23.4071	32.2922	28.0373	20.9393	41.4187	20.1304	24.2494
4.50667e-12	Q8IUC8	GALNT13	Polypeptide N-acetylgalactosaminyltransferase 13	GLT13_HUMAN	52.2099	39.1772	36.2678	58.8061	66.1581	64.4066	15.2176	61.5344	20.7419	32.0954	29.6603	49.4244	64.3123	64.3136	54.9058	28.2868	58.2606	26.1591	17.2021	39.9015	23.6898	25.6982
1.99037e-47	Q8IUK5	PLXDC1	Plexin domain-containing protein 1	PLDX1_HUMAN	44.6935	23.8354	31.8662	40.8677	46.7346	35.742	33.7772	28.7514	28.0342	30.9065	22.3097	26.867	23.6049	47.173	38.7651	31.2519	38.1683	18.0514	19.9603	21.4686	17.495	17.9858
0.000535655	Q8IUK8	CBLN2	Cerebellin-2	CBLN2_HUMAN	45.1259	16.5269	37.0993	29.8718	70.4186	25.0983	28.1285	23.3764	23.0468	25.547	17.7014	22.9791	14.1169	26.3427	69.2476	24.8058	118.216	15.1482	13.0236	40.708	21.7754	17.0062
1.91062e-66	Q8IUX7	AEBP1	Adipocyte enhancer-binding protein 1	AEBP1_HUMAN	56.4832	69.0529	38.2868	42.9549	37.1783	77.5173	49.4432	56.4406	20.6995	49.3722	68.4212	66.1435	71.9441	59.9171	36.2024	38.6721	40.7766	46.5578	32.2122	26.8036	33.1488	40.8867
2.436e-77	Q8IV08	PLD3	5'-3' exonuclease PLD3	PLD3_HUMAN	159.846	94.7313	156.341	117.109	181.295	144.853	162.473	81.2325	22.5853	77.3498	77.9945	103.06	129.136	168.278	161.127	131.173	163.75	46.2535	75.2175	97.6425	61.0807	36.8525
0.00551683	Q8IVN8	SBSPON	Somatomedin-B and thrombospondin type-1 domain-containing protein	SBSPO_HUMAN	16.0917	38.0115	16.1303	12.9878	19.822	35.9198	19.6543	31.8735	32.9836	17.8505	50.6619	32.8868	46.5131	18.4065	17.0471	17.3326	11.8502	34.8405	18.6389	14.6787	24.7334	11.8828
1.59797e-11	Q8IW52	SLITRK4	SLIT and NTRK-like protein 4	SLIK4_HUMAN	45.1446	25.7584	26.8679	21.6336	55.274	26.3355	19.8514	38.3957	22.2181	26.7689	27.4404	22.4966	20.7282	61.2918	30.8481	24.1618	29.6952	17.3498	19.0037	21.0403	15.7453	19.1616
6.42204e-62	Q8IWL1;Q8IWL2	SFTPA2;SFTPA1	Pulmonary surfactant-associated protein A2;Pulmonary surfactant-associated protein A1	SFPA2_HUMAN;SFTA1_HUMAN	20.6709	27.0086	30.4989	18.9717	17.9632	17.3496	17.9565	29.2622	16.8486	623.743	25.9514	17.8602	30.5222	18.6667	28.9398	19.4749	16.2896	28.5354	27.9661	25.5097	22.3342	26.4742
4.81507e-48	Q8IWV2	CNTN4	Contactin-4	CNTN4_HUMAN	64.7517	47.3122	36.5691	44.746	73.8847	52.0073	31.542	48.7468	20.7663	24.6719	25.8635	20.9912	41.3879	67.1019	68.4846	38.6283	58.9355	24.8535	30.507	34.1417	34.2018	26.6731
2.34204e-14	Q8IXL6	FAM20C	Extracellular serine/threonine protein kinase FAM20C	FA20C_HUMAN	21.4174	35.534	26.6404	23.222	22.7355	20.5189	23.9045	54.4642	25.1763	22.4724	32.5615	22.9208	37.7508	30.4134	48.1873	23.2433	32.1578	20.4183	41.4	19.589	32.6297	26.0185
3.34483e-67	Q8IXV7	KLHDC8B	Kelch domain-containing protein 8B	KLD8B_HUMAN	9445.08	15115.1	80446.4	14898.2	22740.5	12036.5	68292.7	4843.69	7219.22	9471.88	16488.4	11732.1	21338.9	23534.7	13552.1	19494.2	17826.6	9943.95	13797.8	14780.8	16140	7878.48
3.59304e-23	Q8IYS5	OSCAR	Osteoclast-associated immunoglobulin-like receptor	OSCAR_HUMAN	77.7898	32.6875	205.315	31.0856	84.354	19.8251	26.8948	24.0997	35.3075	120.728	30.0929	33.5513	30.0392	183.842	54.7312	85.5405	53.7723	13.035	12.3486	21.0464	11.7833	14.2853
0.000199496	Q8IZJ1	UNC5B	Netrin receptor UNC5B	UNC5B_HUMAN	133.743	176.391	293.358	15.6054	293.29	185.537	197.677	99.462	37.3992	108.037	22.2241	20.2862	109.652	237.689	176.873	15.2862	152.961	25.97	35.7935	129.786	69.2591	23.1326
0.000589352	Q8IZP7	HS6ST3	Heparan-sulfate 6-O-sulfotransferase 3	H6ST3_HUMAN	54.2314	38.3633	26.6494	42.7416	39.7526	24.2209	13.9424	46.0247	20.1426	28.2327	33.7202	19.4146	36.8857	28.9478	45.2795	20.1165	35.1517	28.5199	23.1711	22.1056	17.9123	20.5308
5.76775e-05	Q8IZS8	CACNA2D3	Voltage-dependent calcium channel subunit alpha-2/delta-3	CA2D3_HUMAN	22.9457	18.6091	18.4487	20.8793	23.5691	24.9842	21.9506	12.8786	24.4793	21.6339	19.4846	25.1738	21.5169	23.7423	33.5877	20.7363	38.8411	16.5962	17.4156	12.8271	23.1819	14.2844
0.00250786	Q8N114	SHISA5	Protein shisa-5	SHSA5_HUMAN	435.108	344.435	420.281	1341.51	1095.82	19.8865	21.3086	1871.27	13.2757	579.768	1151.84	900.488	762.744	443.097	279.805	24.1628	256.92	2181.55	626.248	26.5133	1570.8	1998.94
9.42971e-102	Q8N126	CADM3	Cell adhesion molecule 3	CADM3_HUMAN	172.116	116.976	99.1493	126.509	181.147	162.827	120.704	142.264	23.5911	88.0471	84.672	73.7787	91.3927	150.878	140.799	82.3779	185.444	53.8572	67.3181	124.411	80.2698	81.8208
1.07379e-38	Q8N1N4	KRT78	Keratin, type II cytoskeletal 78	K2C78_HUMAN	57.9339	33.912	55.6483	44.9677	39.9549	273.104	34.5338	36.9835	34.2828	56.6664	33.8083	31.8446	34.7022	65.5696	49.7807	52.9256	60.7303	36.69	48.8833	64.2986	27.4716	38.0947
2.12464e-64	Q8N2S1	LTBP4	Latent-transforming growth factor beta-binding protein 4	LTBP4_HUMAN	135.591	157.169	85.4549	99.8118	100.393	141.307	135.668	96.8914	25.3993	54.5252	109.632	171.038	174.895	129.731	95.1221	66.9869	125.139	70.1991	65.98	73.297	65.3941	100.807
1.87379e-11	Q8N3H0	TAFA2	Chemokine-like protein TAFA-2	TAFA2_HUMAN	105.617	54.9757	65.3585	76.4112	124.104	81.2858	72.7181	113.058	40.8402	44.4883	79.1765	37.0773	42.9936	115.053	163.201	69.3307	128.088	13.0308	11.1863	69.8757	9.00867	11.2139
4.38356e-70	Q8N3J6	CADM2	Cell adhesion molecule 2	CADM2_HUMAN	62.6693	38.1561	72.7449	55.9994	59.5913	66.6697	54.272	50.7545	35.8561	59.5363	50.3468	49.9213	30.6118	65.9086	76.6857	43.5179	54.3321	27.9719	33.4487	47.6119	33.7035	35.9844
0.00123592	Q8N3T6	TMEM132C	Transmembrane protein 132C	T132C_HUMAN	26.9741	20.3461	16.2104	20.939	26.0994	31.9793	33.4327	21.4987	31.5313	23.2254	17.5091	36.0647	29.0005	24.6457	19.2929	21.5993	29.0549	18.7322	17.9755	19.2818	22.8283	18.949
1.88201e-55	Q8N475	FSTL5	Follistatin-related protein 5	FSTL5_HUMAN	57.2919	44.0021	38.0084	32.231	65.3678	60.2315	33.1481	48.4589	29.389	27.2356	26.4275	24.9309	72.9486	54.3073	35.0395	43.6539	41.4576	17.3569	26.9273	24.2988	21.237	30.1098
2.615e-33	Q8N6C5	IGSF1	Immunoglobulin superfamily member 1	IGSF1_HUMAN	77.0611	32.7891	35.1172	29.6642	38.0811	33.797	26.4795	24.4352	21.8458	25.0365	17.7085	23.2306	28.8053	33.9373	28.9918	31.7326	59.0083	23.2448	22.2891	31.3977	22.2317	27.7045
0.00581361	Q8N6C8	LILRA3	Leukocyte immunoglobulin-like receptor subfamily A member 3	LIRA3_HUMAN	14.2527	23.7019	12.6191	15.6723	13.8082	18.653	13.9261	28.2663	142.241	15.3333	22.1292	20.3732	27.7483	14.8701	11.9404	15.7914	17.1769	25.8591	35.947	18.6465	27.0894	23.0338
0.00770691	Q8N6G6	ADAMTSL1	ADAMTS-like protein 1	ATL1_HUMAN	17.5408	30.9483	19.8116	15.952	16.1388	13.4029	16.0022	25.9508	12.3073	14.5336	33.1477	12.2712	28.6156	21.9255	11.5785	16.285	14.5547	28.3666	22.8927	11.9512	26.6301	31.846
2.43623e-05	Q8N967	LRTM2	Leucine-rich repeat and transmembrane domain-containing protein 2	LRTM2_HUMAN	149.066	14.8336	20.1635	169.76	208.48	171.864	28.6882	17.6901	32.458	31.5871	13.8493	32.5535	13.9599	221.831	287.079	24.5299	285.293	16.1836	17.4497	11.6697	17.4763	14.4155
3.20752e-09	Q8NBI6	XXYLT1	Xyloside xylosyltransferase 1	XXLT1_HUMAN	75.2204	58.1297	12.1395	38.8313	52.0249	48.428	18.9245	61.9086	34.2469	29.964	23.0121	37.305	26.7135	66.7699	50.6935	33.6988	57.5611	11.1802	12.7876	18.4727	15.1544	12.1711
2.34693e-42	Q8NBJ4	GOLM1	Golgi membrane protein 1	GOLM1_HUMAN	100.417	120.837	199.566	120.816	132.607	170.067	252.494	100.554	36.9325	108.694	79.33	92.9687	118.211	128.811	126.731	126.942	137.436	76.6537	58.804	99.3643	117.17	78.0742
7.81691e-07	Q8NBP7	PCSK9	Proprotein convertase subtilisin/kexin type 9	PCSK9_HUMAN	27.2767	18.9818	28.0827	24.9498	25.9702	20.1427	35.2006	16.5684	19.5919	38.978	33.4336	14.4898	17.6662	32.9659	33.3304	31.0425	23.1694	14.6328	25.6925	29.5938	14.6913	20.0574
0.0013565	Q8NBS9	TXNDC5	Thioredoxin domain-containing protein 5	TXND5_HUMAN	55.8101	27.382	35.2653	16.8592	140.476	13.1774	25.5637	15.8475	36.4251	26.8755	22.279	21.8432	64.2296	96.2039	55.1716	28.9879	148.138	15.936	18.4725	42.4208	14.7572	10.688
0.000345877	Q8NCC3	PLA2G15	Phospholipase A2 group XV	PAG15_HUMAN	26.5179	50.816	20.9844	23.3392	49.8512	28.3668	28.0308	48.6615	30.257	28.7642	19.2536	31.0512	22.1572	32.5956	24.18	21.2362	43.5848	19.1051	16.5319	25.1859	22.9755	16.0543
2.43975e-06	Q8NCL4	GALNT6	Polypeptide N-acetylgalactosaminyltransferase 6	GALT6_HUMAN	32.0928	28.926	26.2231	25.2375	47.5639	63.8767	20.4045	20.1673	22.6005	22.817	30.6744	18.7083	29.1174	35.7463	43.2277	26.446	27.7052	19.0304	22.6935	21.7769	28.7201	31.5775
9.86569e-13	Q8NCW5	NAXE	NAD(P)H-hydrate epimerase	NNRE_HUMAN	26.6805	18.177	21.8105	27.0875	20.9629	22.1851	26.1806	17.3887	22.1061	26.1109	16.0549	24.6477	13.7111	25.2605	48.9332	24.4241	20.0613	16.8444	21.6784	22.1805	21.2807	21.9186
0.00031462	Q8NES3	LFNG	Beta-1,3-N-acetylglucosaminyltransferase lunatic fringe	LFNG_HUMAN	46.7649	29.8387	28.4791	54.1787	17.5592	112.931	29.325	22.8797	21.614	41.4334	28.7091	247.261	175.624	162.407	29.9165	26.7938	22.9418	15.35	26.499	21.0722	14.0708	17.0585
0.000617684	Q8NEY3	SPATA4	Spermatogenesis-associated protein 4	SPAT4_HUMAN	181.3	206.377	18.5238	396.055	294.976	116.571	13.4278	480.242	848.679	294.443	491.385	340.424	221.659	294.337	157.447	212.854	252.505	673.645	472.355	525.797	896.223	601.837
2.18597e-15	Q8NFL0	B3GNT7	UDP-GlcNAc:betaGal beta-1,3-N-acetylglucosaminyltransferase 7	B3GN7_HUMAN	11.9762	13.7707	13.5266	35.8507	23.6375	30.1218	32.2758	38.0087	27.6596	250.012	14.7493	27.5784	19.5376	34.4637	16.9583	36.5991	24.3955	12.6219	15.6303	17.5042	11.6883	14.1701
2.5166e-06	Q8NFP4	MDGA1	MAM domain-containing glycosylphosphatidylinositol anchor protein 1	MDGA1_HUMAN	40.1233	20.4276	24.947	33.1792	37.1808	36.0819	33.7502	35.8712	33.2682	42.6739	22.5026	32.5235	20.7881	41.5432	43.2539	28.6204	40.0547	16.8152	16.1995	15.7768	17.485	16.638
9.85535e-75	Q8NFT8	DNER	Delta and Notch-like epidermal growth factor-related receptor	DNER_HUMAN	71.164	52.7382	42.3725	60.7215	64.8498	50.86	86.0037	62.6942	36.6281	69.7746	50.8479	69.5482	64.6604	75.6835	74.3301	60.2464	68.109	38.864	45.1648	52.2178	41.545	43.8791
0.00300475	Q8NFU4	FDCSP	Follicular dendritic cell secreted peptide	FDSCP_HUMAN	17.0628	19.7984	15.1071	18.7623	37.9662	22.3307	20.8404	23.611	439.255	12.808	18.4847	24.3901	34.428	19.5174	16.0769	18.3786	36.7865	21.6003	13.0738	15.5756	23.3257	19.2403
6.26674e-25	Q8NFY4	SEMA6D	Semaphorin-6D	SEM6D_HUMAN	61.6974	40.2705	25.0094	32.3107	40.7028	55.5269	25.5886	48.863	19.7104	20.8781	25.4812	26.1377	29.9556	45.3194	74.0839	24.1242	49.9025	25.3626	31.944	47.4943	22.7374	29.2457
1.37628e-14	Q8NFZ4	NLGN2	Neuroligin-2	NLGN2_HUMAN	70.8234	46.4405	17.9273	33.6644	33.3704	65.9674	23.5015	27.7694	25.8884	23.7451	21.4011	36.0635	31.159	23.9257	67.7235	24.1995	87.8513	18.1141	31.9876	25.9655	16.7334	23.2889
1.10687e-68	Q8NFZ8	CADM4	Cell adhesion molecule 4	CADM4_HUMAN	99.6172	102.205	51.3647	85.176	95.2193	101.036	80.829	99.7373	19.7115	75.1418	96.2321	80.5667	69.6138	92.8344	136.129	92.184	92.1022	59.9887	107.424	103.758	79.7558	66.4476
1.90946e-10	Q8NHJ6	LILRB4	Leukocyte immunoglobulin-like receptor subfamily B member 4	LIRB4_HUMAN	36.1294	31.96	39.0088	37.5653	66.3161	11.6431	15.8854	19.815	47.5839	63.4049	18.5707	35.3443	26.4723	45.527	30.945	26.8408	75.0703	13.0332	29.9174	19.7542	11.8417	12.6051
0.0034931	Q8NHP8	PLBD2	Putative phospholipase B-like 2	PLBL2_HUMAN	49.9243	35.2893	27.8985	34.6485	20.5588	12.5282	20.7343	12.7855	13.6434	22.8294	32.9478	13.6836	12.5511	22.1398	26.398	23.5116	37.975	11.6966	24.1436	27.7624	18.1944	34.2946
9.73913e-77	Q8TAG5	VSTM2A	V-set and transmembrane domain-containing protein 2A	VTM2A_HUMAN	42.7774	52.6415	34.3525	42.1669	34.9763	29.9859	45.5116	57.0409	55.958	35.2386	49.8419	52.5616	68.0173	42.319	44.3679	41.1404	42.3005	56.2824	39.2837	39.3324	63.6877	51.1466
0.000578456	Q8TC29	ENKUR	Enkurin	ENKUR_HUMAN	35.8637	25.7368	31.7531	11.9806	82.438	14.2591	13.3075	21.5809	14.7995	12.0862	28.9482	14.756	21.9838	55.4478	25.1774	11.7356	17.5019	23.5898	27.4794	24.3923	36.5295	26.4833
7.95285e-56	Q8TCZ2	CD99L2	CD99 antigen-like protein 2	C99L2_HUMAN	52.1504	33.551	28.9003	50.4014	54.6256	70.6908	55.0394	54.6306	40.9081	47.4457	33.4407	40.024	39.2693	57.8617	60.2786	51.4836	59.1125	26.3202	32.7136	42.3042	34.9142	29.6178
0.00050301	Q8TDF5	NETO1	Neuropilin and tolloid-like protein 1	NETO1_HUMAN	106.276	143.248	14.232	17.6755	12.2433	68.3519	12.3478	30.5126	22.9099	79.3256	19.6213	22.9773	32.4337	184.067	184.106	17.314	19.3724	22.9284	12.3165	16.5332	24.7599	20.4234
2.78597e-57	Q8TDQ0	HAVCR2	Hepatitis A virus cellular receptor 2	HAVR2_HUMAN	137.193	158.811	224.697	91.5167	217.611	162.73	42.2136	89.6498	94.1085	360.772	115.335	239.293	110.372	231.327	135.323	88.4979	284.618	62.1853	48.5394	87.2791	73.5285	62.3924
1.43909e-44	Q8TER0	SNED1	Sushi, nidogen and EGF-like domain-containing protein 1	SNED1_HUMAN	50.863	40.4695	28.2021	24.3743	23.707	58.3779	21.7475	33.2814	19.6525	29.449	32.9516	38.2253	47.9421	52.4136	35.6122	27.1127	26.3299	43.1849	33.9305	37.2842	25.7368	30.802
2.93887e-94	Q8TEU8	WFIKKN2	WAP, Kazal, immunoglobulin, Kunitz and NTR domain-containing protein 2	WFKN2_HUMAN	136.616	67.869	31.8051	106.504	96.5524	254.642	68.277	184.682	20.6874	50.4867	96.7972	152.007	67.3636	91.919	132.123	52.4506	173.559	42.3545	119.232	127.607	47.1321	98.9438
0.00107989	Q8TF62	ATP8B4	Probable phospholipid-transporting ATPase IM	AT8B4_HUMAN	253.465	123.046	254.545	348.025	183.679	228.256	558.112	272.272	320.641	267.821	423.021	488.967	260.331	165.327	17.1758	221.52	153.859	465.571	785.545	262.105	465.198	186.285
9.63878e-16	Q8WUJ3	CEMIP	Cell migration-inducing and hyaluronan-binding protein	CEMIP_HUMAN	43.6997	32.8224	27.5255	19.9942	28.4323	22.7928	20.4007	22.4132	23.4678	20.093	22.9401	26.9682	34.5385	22.5122	20.1287	19.9897	30.8639	26.4889	17.3061	21.2669	24.0336	23.6641
6.18983e-31	Q8WVN6	SECTM1	Secreted and transmembrane protein 1	SCTM1_HUMAN	27.2759	22.9814	14.1762	17.6062	20.3198	20.8657	19.4731	48.9428	108.041	358.09	20.8866	44.23	25.9498	21.8123	27.5729	19.199	18.5272	23.7836	11.6985	15.6618	21.485	13.9545
1.69922e-59	Q8WVQ1	CANT1	Soluble calcium-activated nucleotidase 1	CANT1_HUMAN	85.0889	50.3919	30.955	47.1394	67.6354	31.4116	31.412	54.8111	33.0674	27.5395	40.1597	43.2791	28.6329	38.9578	48.3544	19.4813	67.2911	23.5754	35.126	64.9591	27.5687	20.8097
0.000879639	Q8WWX9	SELENOM	Selenoprotein M	SELM_HUMAN	63.6431	26.0652	16.7894	41.2801	90.3347	46.037	34.4537	48.5243	27.0265	18.9746	16.6326	27.106	20.8559	36.7892	66.7014	11.869	43.638	19.436	22.751	33.3175	36.0417	35.8526
0.00278649	Q8WX77	IGFBPL1	Insulin-like growth factor-binding protein-like 1	IBPL1_HUMAN	67.9594	43.8333	23.7323	29.4743	24.1679	32.8041	32.7389	29.0971	11.606	10.8655	11.7667	11.6402	149.235	109.995	37.1454	28.8716	23.417	13.75	20.5381	32.6361	14.8483	12.2477
3.03802e-89	Q8WXD2	SCG3	Secretogranin-3	SCG3_HUMAN	237.496	122.225	142.79	190.576	223.784	185.015	331.948	135.097	20.6218	122.24	116.592	100.729	166.372	209.325	277.007	190.751	204.129	68.3355	142.329	141.878	142.641	124.629
8.54782e-86	Q8WY21	SORCS1	VPS10 domain-containing receptor SorCS1	SORC1_HUMAN	73.757	39.5324	24.8049	43.5805	84.4407	47.9563	52.2405	61.5765	32.2573	25.1456	24.6609	41.6676	20.5271	61.0168	108.376	27.7981	70.7229	28.2094	21.8883	34.0657	24.6891	20.3279
4.2679e-19	Q8WYK1	CNTNAP5	Contactin-associated protein-like 5	CNTP5_HUMAN	57.4313	15.8919	61.0824	27.0713	110.9	29.8616	14.7568	46.325	35.7846	25.0993	29.6049	34.2326	71.7979	56.9485	21.4357	20.0973	115.053	24.9474	12.1873	11.9163	27.4638	10.0866
3.3843e-42	Q8WZ75	ROBO4	Roundabout homolog 4	ROBO4_HUMAN	38.2543	36.8723	35.4976	32.8838	32.5837	30.6262	28.5238	45.0579	45.2576	35.1763	59.6672	32.5771	60.7795	44.0244	51.0953	31.635	53.333	34.0426	33.0823	27.2531	32.116	29.8083
1.79362e-97	Q8WZA1	POMGNT1	Protein O-linked-mannose beta-1,2-N-acetylglucosaminyltransferase 1	PMGT1_HUMAN	102.547	74.6317	47.8191	57.3506	81.0641	67.0447	39.7651	66.1088	27.1146	37.9111	41.1509	48.0931	60.3828	80.6642	101.862	34.5834	82.5014	32.0762	41.2965	39.2592	37.9938	33.9679
0.000216444	Q92484	SMPDL3A	Acid sphingomyelinase-like phosphodiesterase 3a	ASM3A_HUMAN	30.158	44.2357	18.7905	43.127	42.6425	30.0092	27.3142	26.565	20.6047	25.9762	17.5925	31.7771	25.9745	42.3381	26.2374	23.0334	49.2043	21.0017	18.063	59.5527	23.5229	21.4218
0.000803811	Q92485	SMPDL3B	Acid sphingomyelinase-like phosphodiesterase 3b	ASM3B_HUMAN	16.4713	15.9662	16.3146	15.9812	10.4836	9.20301	8.0398	28.2943	35.2823	19.1928	18.7924	34.1067	15.6737	33.2749	16.8157	16.9136	23.985	21.2583	16.1067	11.5861	20.7456	10.2729
6.33727e-18	Q92496	CFHR4	Complement factor H-related protein 4	FHR4_HUMAN	43.1896	77.3299	115.583	56.9754	40.0098	50.9236	9.94959	110.449	410.303	29.946	43.2186	73.8069	93.443	75.56	44.1371	23.1571	40.3992	81.2968	16.9429	11.8454	12.7232	69.5567
7.37766e-88	Q92520	FAM3C	Protein FAM3C	FAM3C_HUMAN	196.898	140.449	138.247	157.51	150.293	206.091	178.133	134.842	24.9534	110.169	148.123	106.573	160.694	149.622	261.837	111.091	134.057	85.1169	148.405	131.723	128.13	119.952
1.00345e-40	Q92542	NCSTN	Nicastrin	NICA_HUMAN	112.584	102.399	320.154	67.6307	190.945	146.708	141.263	74.6585	14.4421	68.5382	53.5317	58.266	120.727	160.832	113.596	156.619	186.173	24.1736	65.482	93.4894	35.8459	54.2702
5.65453e-64	Q92563	SPOCK2	Testican-2	TICN2_HUMAN	70.5051	52.7269	32.4625	26.5685	34.9779	43.2222	27.2471	49.2851	21.4644	28.7202	22.8662	26.9264	31.5852	43.3076	38.2749	25.4378	46.8959	19.3358	19.3408	26.8886	19.8251	30.1388
6.99893e-85	Q92673	SORL1	Sortilin-related receptor	SORL_HUMAN	54.9479	66.2255	55.0316	44.292	63.0259	37.3257	53.9737	29.9079	20.673	37.7122	33.6012	35.3854	35.2258	70.2779	46.9792	54.7443	56.4977	24.7584	30.6876	42.4261	23.6107	36.4999
1.39023e-26	Q92752	TNR	Tenascin-R	TENR_HUMAN	42.8718	29.6855	17.1942	39.5459	71.8918	57.8819	25.7089	63.6435	45.7971	30.1312	32.1026	41.4826	39.8648	50.3628	48.6491	31.8266	63.0142	21.2261	30.532	38.8715	36.3587	34.8625
1.46947e-46	Q92765	FRZB	Secreted frizzled-related protein 3	SFRP3_HUMAN	52.974	34.3596	40.0687	18.1764	20.6621	74.2248	21.9153	28.2694	21.2321	52.2996	32.9074	73.8401	44.7014	44.8306	38.8089	27.3519	20.7231	33.0514	25.2574	28.1064	29.6753	29.7354
9.37327e-72	Q92820	GGH	Gamma-glutamyl hydrolase	GGH_HUMAN	124.566	148.853	228.895	109.795	217.762	151.845	63.6517	377.032	46.5358	44.2956	83.8021	125.309	89.0878	148.156	146.209	50.5804	174.104	53.8323	48.2139	134.145	38.6823	65.1703
2.38087e-92	Q92823	NRCAM	Neuronal cell adhesion molecule	NRCAM_HUMAN	291.263	174.433	182.381	243.559	263.849	262.463	264.618	221.557	17.5361	136.82	178.875	139.9	193.601	240.399	351.162	208.257	327.548	118.015	188.299	279.53	213.698	162.041
2.39424e-23	Q92832	NELL1	Protein kinase C-binding protein NELL1	NELL1_HUMAN	251.433	350.269	21.0625	239.579	477.9	215.622	15.0518	198.643	13.0844	336.179	31.179	13.046	24.8653	522.365	105.558	13.2738	402.489	26.6818	31.0812	21.5656	32.2963	29.9546
2.21193e-93	Q92859	NEO1	Neogenin	NEO1_HUMAN	113.643	77.2977	68.916	96.0228	138.934	107.405	88.5404	74.4844	25.1891	44.3956	58.1716	60.4368	78.5499	120.128	136.774	83.8851	118.125	32.7775	60.3141	85.6469	49.6438	45.089
3.94423e-87	Q92876	KLK6	Kallikrein-6	KLK6_HUMAN	244.559	211.915	170.034	206.754	243.535	203.706	175.404	239.393	24.9705	197.581	192.322	250.489	173.369	224.967	271.41	215.532	259.193	147.737	179.88	228.855	219.616	161.378
8.14663e-30	Q92911	SLC5A5	Sodium/iodide cotransporter	SC5A5_HUMAN	36.1738	53.4664	50.2811	41.1157	74.4337	91.7101	65.6845	48.8611	55.2969	23.9737	44.9936	57.3908	88.1694	48.0618	31.6964	46.2602	90.3933	38.2377	16.0891	31.5056	18.9151	15.6109
1.47353e-59	Q92932	PTPRN2	Receptor-type tyrosine-protein phosphatase N2	PTPR2_HUMAN	74.8275	72.3914	51.0164	92.3486	84.3786	99.9378	115.398	72.5731	48.3129	52.5694	50.346	62.711	74.4827	83.221	141.551	84.7712	81.7016	18.5392	69.1619	43.8322	31.5498	36.345
4.16368e-39	Q92954	PRG4	Proteoglycan 4	PRG4_HUMAN	77.4505	21.7992	23.523	22.8388	28.5656	52.7256	26.4823	18.4294	37.5361	23.3383	45.0457	147.479	130.52	56.9494	21.8106	21.1791	26.4588	24.5119	21.5323	24.1576	18.2557	26.7656
3.24447e-06	Q93063	EXT2	Exostosin-2	EXT2_HUMAN	35.7626	24.4403	18.8535	15.1805	63.0071	14.2035	14.5866	55.6814	23.8701	20.4889	42.0383	68.1755	43.4089	41.3048	28.168	17.5731	26.9437	41.9195	19.1679	16.654	19.6387	24.2011
6.64175e-57	Q93091	RNASE6	Ribonuclease K6	RNAS6_HUMAN	177.535	264.349	107.598	173.845	262.549	154.418	158.686	96.8115	11.9609	268.104	90.7423	157.701	137.016	161.112	184.654	227.221	213.383	112.912	89.7609	149.698	117.99	82.8193
1.42405e-32	Q969H8	MYDGF	Myeloid-derived growth factor	MYDGF_HUMAN	94.2475	58.4923	31.7279	41.8635	91.2305	36.2291	23.0177	53.2521	17.9488	43.4922	51.5938	25.8986	43.932	109.819	77.3942	41.7803	81.8896	22.2941	40.6607	58.4993	37.3529	48.6029
4.26786e-102	Q969P0	IGSF8	Immunoglobulin superfamily member 8	IGSF8_HUMAN	253.313	309.945	166.206	199.948	269.199	326.175	325.483	127.83	21.3455	175.566	195.064	209.227	320.32	356.4	285.335	231.6	309.35	68.138	151.282	169.361	147.049	105.765
1.32443e-30	Q969T9	WBP2	WW domain-binding protein 2	WBP2_HUMAN	182.134	162.233	57.4103	131.941	148.43	144.728	158.295	271.498	53.6562	25.707	22.4295	87.3777	165.139	266.397	87.1322	17.1541	180.006	24.284	9.55199	11.3036	18.7722	16.2526
1.79136e-30	Q96AP7	ESAM	Endothelial cell-selective adhesion molecule	ESAM_HUMAN	127.322	55.9607	31.8443	92.7763	128.584	28.7748	19.1962	157.832	36.9241	156.13	142.733	182.984	28.7134	33.0973	111.142	103.751	189.53	14.9676	54.0089	95.3858	77.891	30.1564
1.68172e-31	Q96B86	RGMA	Repulsive guidance molecule A	RGMA_HUMAN	66.3445	32.8102	17.5428	46.1346	40.5098	74.0772	19.6983	70.8207	30.0601	23.3285	50.2025	44.3692	42.6125	58.367	108.363	19.3092	30.7855	34.0799	27.0135	26.1223	33.2906	30.2335
7.75388e-68	Q96BZ4	PLD4	5'-3' exonuclease PLD4	PLD4_HUMAN	86.4816	65.3333	65.9189	45.5386	143.777	75.7439	74.9473	68.6809	15.1998	73.5224	40.6965	23.4611	33.0575	40.6702	78.5855	45.8411	94.3795	30.1521	50.2251	54.0473	48.9665	25.091
9.68827e-26	Q96CX2	KCTD12	BTB/POZ domain-containing protein KCTD12	KCD12_HUMAN	47.9609	30.6161	25.2965	21.8955	36.5553	22.5486	16.3084	29.8725	17.8935	16.0903	26.1478	26.1	24.9122	27.3481	27.7105	34.6417	36.8384	22.5801	13.6483	26.3321	35.1295	24.1868
0.000407935	Q96F85	CNRIP1	CB1 cannabinoid receptor-interacting protein 1	CNRP1_HUMAN	10.8101	25.7927	20.9057	16.833	15.2941	14.1431	15.1545	30.7597	18.6668	13.7729	31.4129	12.9489	30.1959	19.1634	13.9133	11.2164	15.7845	26.8819	24.157	37.2801	24.8935	81.0112
8.07685e-70	Q96FE5	LINGO1	Leucine-rich repeat and immunoglobulin-like domain-containing nogo receptor-interacting protein 1	LIGO1_HUMAN	107.233	32.38	40.4873	49.0513	56.9745	44.0131	45.4229	62.6586	37.822	43.4088	32.6498	47.1457	30.8911	77.5003	83.5075	43.5503	65.481	22.2445	34.777	41.1724	22.6984	23.2811
8.29765e-84	Q96FE7	PIK3IP1	Phosphoinositide-3-kinase-interacting protein 1	P3IP1_HUMAN	1471.04	780.123	989.133	543.809	735.332	1202.94	853.363	1105.52	66.4585	771.063	766.316	1120.74	1030.53	1220.87	1170.74	868.529	1494.36	233.483	705.191	702.809	416.644	301.417
1.07939e-98	Q96GW7	BCAN	Brevican core protein	PGCB_HUMAN	312.415	253.301	246.528	255.065	261.704	327.4	359.718	185.679	23.6164	105.407	179.86	232.983	241.44	314.351	274.288	201.282	274.961	85.0684	181.171	184.332	165.677	176.906
0.00333095	Q96HD1	CRELD1	Protein disulfide isomerase CRELD1	CREL1_HUMAN	87.4898	36.3569	27.0793	33.6311	21.1808	60.6239	37.356	97.7862	17.3538	23.5201	33.9446	13.2818	18.7479	34.9845	29.523	32.9433	21.4141	12.0505	23.4346	28.6023	13.0131	35.3322
7.61024e-56	Q96ID5	IGSF21	Immunoglobulin superfamily member 21	IGS21_HUMAN	156.777	108.541	75.6456	122.444	189.122	166.444	151.001	131.241	13.9117	112.395	21.7561	112.645	162.161	198.308	235.099	176.833	188.892	58.4319	149.172	102.896	98.4014	84.9908
8.96445e-81	Q96IY4	CPB2	Carboxypeptidase B2	CBPB2_HUMAN	38.0869	62.0042	47.8769	45.1589	40.2583	41.2374	34.8631	73.6235	72.6545	31.1938	61.7894	70.0042	78.2416	39.8196	53.8413	40.3342	35.3516	94.6804	59.5071	51.3936	77.0178	69.0566
1.25955e-41	Q96JF0	ST6GAL2	Beta-galactoside alpha-2,6-sialyltransferase 2	SIAT2_HUMAN	83.6836	30.1249	68.3352	41.5605	51.807	142.63	55.9632	171.146	29.739	34.5666	291.225	86.6689	328.222	99.9233	122.743	28.8693	175.591	20.3558	16.2131	32.4364	24.134	34.5228
3.88756e-54	Q96KG7	MEGF10	Multiple epidermal growth factor-like domains protein 10	MEG10_HUMAN	74.9664	53.5722	56.8074	52.0852	76.2947	76.7134	45.4515	52.6809	31.5726	39.8806	38.8419	42.89	38.0053	84.9662	110.558	63.9214	79.9245	24.6583	28.6816	43.554	30.8026	35.4332
4.02595e-90	Q96KN2	CNDP1	Beta-Ala-His dipeptidase	CNDP1_HUMAN	346.341	370.88	420.586	322.911	459.851	447.864	402.157	275.474	50.2118	227.461	278.381	285.113	287.756	347.716	450.265	237.834	559.712	234.629	306.925	341.272	461.639	332.867
8.24922e-65	Q96NZ9	PRAP1	Proline-rich acidic protein 1	PRAP1_HUMAN	29.6845	58.9799	36.8551	44.8055	66.9051	33.0583	21.6183	71.5463	38.3791	27.56	72.2655	25.7338	47.4657	25.6598	24.5851	17.6174	36.3531	61.9087	29.9435	75.0775	23.7812	51.9419
4.52394e-52	Q96P63	SERPINB12	Serpin B12	SPB12_HUMAN	31.0575	43.7674	112.506	52.719	17.0522	730.551	136.992	31.7691	22.3708	72.4294	17.9438	27.9641	35.3362	129.597	55.132	20.7216	55.3076	36.5444	23.8221	85.8169	29.3905	21.08
0.000840279	Q96PD2	DCBLD2	Discoidin, CUB and LCCL domain-containing protein 2	DCBD2_HUMAN	12.887	17.9578	14.5553	11.7197	173.884	20.4215	34.7304	25.2377	26.8111	104.487	13.7069	29.6758	21.0235	101.865	64.9292	96.8886	113.712	11.7298	16.819	16.267	31.5472	13.1686
2.31908e-95	Q96PD5	PGLYRP2	N-acetylmuramoyl-L-alanine amidase	PGRP2_HUMAN	127.459	95.8182	60.6102	124.988	97.541	72.9314	48.9011	154.867	300.111	76.2523	135.663	127.71	134.439	88.6751	69.8034	69.317	88.3493	230.198	124.463	113.875	202.384	127.407
8.79549e-07	Q96PQ0	SORCS2	VPS10 domain-containing receptor SorCS2	SORC2_HUMAN	78.4863	31.773	43.3652	38.8489	85.092	88.6497	62.9969	110.699	20.1029	29.288	20.2936	20.0439	62.7229	81.7921	15.1289	28.4383	33.6153	17.3665	37.3932	52.5288	15.0745	44.4048
1.10408e-84	Q96PX8	SLITRK1	SLIT and NTRK-like protein 1	SLIK1_HUMAN	116.992	58.6188	104.848	87.8306	106.599	73.2159	78.8879	66.4539	22.9542	65.7166	47.0015	36.1236	55.1283	79.971	169.27	53.2933	143.864	31.3746	52.9962	73.2377	48.1302	45.1767
0.00754784	Q96QV1	HHIP	Hedgehog-interacting protein	HHIP_HUMAN	49.0253	57.7152	21.9853	27.3047	26.0883	32.4978	26.3109	6.5386	35.3907	28.9696	12.7017	35.4948	15.9269	55.1203	49.5683	29.8352	96.5426	14.7027	19.0263	35.2294	14.3381	13.2209
2.70568e-82	Q96S96	PEBP4	Phosphatidylethanolamine-binding protein 4	PEBP4_HUMAN	164.904	156.154	133.777	100.722	145.322	100.118	98.5219	128.129	17.7203	78.2509	118.849	108.644	92.2833	87.3413	126.65	60.9446	132.256	91.275	98.053	128.116	127.767	103.718
0.00165656	Q96SM3	CPXM1	Probable carboxypeptidase X1	CPXM1_HUMAN	54.373	71.5674	20.6513	25.105	28.7318	41.4927	28.4887	14.0356	22.7553	25.8741	13.5222	88.3556	14.2977	34.8184	38.5922	25.1234	26.9105	15.3422	49.2929	37.5051	17.0635	17.224
1.40164e-100	Q99435	NELL2	Protein kinase C-binding protein NELL2	NELL2_HUMAN	222.884	151.82	172.602	187.091	218.695	205.694	221.481	177.957	25.2429	138.283	130.267	117.298	139.944	210.45	298.298	171.867	282.418	78.9654	139.66	187.346	141.287	116.571
9.08871e-72	Q99453	PHOX2B	Paired mesoderm homeobox protein 2B	PHX2B_HUMAN	12.7428	13.0378	37.1372	14.012	11.6847	16.7639	81.2591	12.6858	68.9634	43.0225	24.7513	18.215	25.7115	14.5759	159.529	115.222	15.3573	28.9231	120.909	20.8559	31.2334	24.9488
5.04008e-84	Q99459	CDC5L	Cell division cycle 5-like protein	CDC5L_HUMAN	2156.97	1232.6	3968.99	2811.05	1719.87	1087.75	2226.38	2177.09	14226.4	1292.03	1824.09	785.973	1885.75	1657.18	727.127	753.009	1187.16	3043.5	767.882	2257.92	4658.94	3443.96
7.03661e-59	Q99497	PARK7	Parkinson disease protein 7	PARK7_HUMAN	79.4913	33.1695	30.8401	37.9502	44.0782	70.2049	38.4934	30.0853	35.6318	43.0262	23.9686	50.6421	72.6865	82.844	90.7327	41.5827	40.0547	25.6193	19.7468	21.4063	18.6185	94.3828
7.35038e-83	Q99519	NEU1	Sialidase-1	NEUR1_HUMAN	34.3215	43.3883	47.8277	35.3266	50.2039	48.5918	91.0639	39.463	26.6316	35.165	39.891	35.5614	45.0273	50.3223	32.4671	36.4139	52.7661	34.7739	32.5049	29.3497	33.179	27.7958
4.91186e-74	Q99523	SORT1	Sortilin	SORT_HUMAN	35.8095	47.0611	25.6975	32.4532	24.7337	29.9808	29.3082	38.7905	28.7164	24.3818	31.9997	33.0557	43.7367	28.424	26.2065	27.0187	26.427	35.7102	26.1291	26.5478	39.2411	23.54
9.06179e-98	Q99574	SERPINI1	Neuroserpin	NEUS_HUMAN	100.294	105.318	99.0367	99.481	113.926	84.7862	88.8289	72.8608	21.9893	32.648	53.7575	54.7814	54.6676	108.997	95.1295	68.0559	139.379	35.806	80.4077	101.832	51.072	76.7873
8.49614e-70	Q99674	CGREF1	Cell growth regulator with EF hand domain protein 1	CGRE1_HUMAN	381.678	246.371	162.942	293.374	282.177	312.47	306.742	350.42	25.4155	260.881	184.827	141.157	305.885	349.011	390.271	232.905	414.765	74.3335	100.083	183.863	181.825	125.875
0.00165014	Q99714	HSD17B10	3-hydroxyacyl-CoA dehydrogenase type-2	HCD2_HUMAN	20.8206	78.0264	18.4342	165.665	25.6471	27.2486	25.4301	12.5287	25.4922	131.579	68.1324	102.361	12.7626	23.8157	95.9066	159.532	30.1472	365.461	176.132	12.7644	19.1158	116.834
1.27578e-70	Q99715	COL12A1	Collagen alpha-1(XII) chain	COCA1_HUMAN	30.0479	31.1216	27.8398	27.0306	35.306	19.1045	20.3741	32.5592	21.3742	21.9822	21.3409	27.7471	29.7373	30.0511	18.4536	26.8988	22.9895	20.3952	19.603	22.2726	15.2583	24.2665
7.11723e-07	Q99727	TIMP4	Metalloproteinase inhibitor 4	TIMP4_HUMAN	69.7647	59.7751	15.4759	40.163	67.4199	79.94	20.4854	33.2212	31.6455	20.1752	12.8066	16.6452	22.3531	50.936	39.6265	12.7211	70.7315	36.3138	17.8827	15.2994	33.6277	12.3853
7.27055e-33	Q99784	OLFM1	Noelin	NOE1_HUMAN	81.6544	93.8374	64.7103	53.4601	54.4339	66.7674	56.3181	51.7383	87.6435	29.3841	35.3685	54.4468	47.3233	50.9388	54.4604	45.8918	45.9195	38.159	48.8895	68.3434	32.5225	42.4527
7.08267e-19	Q99941	ATF6B	Cyclic AMP-dependent transcription factor ATF-6 beta	ATF6B_HUMAN	74.1999	150.139	21.5337	43.8372	39.8696	96.7067	98.8945	69.9157	25.5554	79.9275	20.054	55.5145	19.6642	123.809	98.5694	29.1611	58.9527	23.9206	31.6187	24.5855	25.3581	17.4235
9.50865e-14	Q99946	PRRT1	Proline-rich transmembrane protein 1	PRRT1_HUMAN	16.5075	48.1118	15.7239	12.6607	60.3591	59.4614	94.7784	32.6971	32.1528	18.3118	42.6105	32.0584	90.3009	78.939	95.6	69.6797	38.0239	35.7409	18.1693	15.058	24.1103	12.1899
2.52589e-60	Q99969	RARRES2	Retinoic acid receptor responder protein 2	RARR2_HUMAN	610.867	606.208	422.761	559.736	591.149	810.019	461.16	804.985	17.9861	358.325	843.511	980.328	945.5	645.32	422.232	555.806	432.489	556.165	543.693	487.244	13.9294	375.085
7.65587e-26	Q99972	MYOC	Myocilin	MYOC_HUMAN	49.9209	63.4655	32.1097	48.235	102.154	56.7142	37.3804	74.4477	27.4219	33.135	46.8108	77.1768	56.5008	114.784	123.285	21.3302	91.0904	110.272	22.0343	34.3085	48.15	19.7979
1.53657e-65	Q99983	OMD	Osteomodulin	OMD_HUMAN	314.472	395.234	378.102	296.725	373.635	319.904	623.976	281.609	23.6012	147.579	283.284	373.126	329.5	409.664	260.268	348.854	291.801	226.922	155.106	194.189	282.335	189.952
0.00259713	Q99985	SEMA3C	Semaphorin-3C	SEM3C_HUMAN	64.8096	81.24	16.9491	21.0499	97.4607	87.1492	49.2529	62.4282	27.7259	21.2356	16.4758	63.312	11.7345	126.114	14.3297	20.6195	69.2079	12.5917	14.6679	32.9042	20.7907	14.1362
3.32512e-11	Q9BQ16	SPOCK3	Testican-3	TICN3_HUMAN	59.2233	87.3648	38.7879	43.1709	57.6374	57.5947	32.1377	50.1827	41.9997	43.6685	28.2997	88.5021	40.2089	54.143	49.0117	43.3301	55.5724	17.0919	15.5384	28.6958	18.3267	15.1944
5.10321e-46	Q9BQT9	CLSTN3	Calsyntenin-3	CSTN3_HUMAN	52.9315	60.9338	43.2115	49.265	104.816	55.1923	49.401	54.5953	29.2189	35.9413	51.7655	44.7485	66.566	83.2443	85.8886	61.5848	75.4506	20.1546	51.0394	52.8156	31.3531	32.1479
0.00129223	Q9BRA2	TXNDC17	Thioredoxin domain-containing protein 17	TXD17_HUMAN	46.5749	16.3473	12.2654	18.1698	27.3287	25.8645	27.1719	24.945	30.088	23.9649	18.3902	28.5355	19.5018	21.6177	14.5225	20.2774	27.1608	14.7571	10.9711	14.6362	18.2242	14.2136
0.000597615	Q9BRF8	CPPED1	Serine/threonine-protein phosphatase CPPED1	CPPED_HUMAN	56.123	107.324	19.1767	23.8165	60.4696	28.3462	26.4544	13.0334	24.5052	33.2125	14.562	116.904	13.2767	24.775	169.972	23.3295	69.7963	17.0164	16.5957	12.2702	18.3756	15.1572
6.06138e-13	Q9BRK3	MXRA8	Matrix remodeling-associated protein 8	MXRA8_HUMAN	109.713	88.7418	122.58	58.4826	113.444	141.704	277.529	31.2729	22.8164	115.693	40.4627	22.3833	75.0374	110.822	17.8891	129.273	107.489	13.5772	15.227	19.2306	32.2553	20.5519
1.40229e-69	Q9BRK5	SDF4	45 kDa calcium-binding protein	CAB45_HUMAN	46.6109	36.9774	51.9184	50.9766	46.1392	36.5938	41.4843	44.2653	30.2167	47.9798	52.8551	46.2217	39.339	56.5035	40.2636	52.2859	47.5593	30.8094	36.5751	45.7416	36.5604	56.05
0.00597947	Q9BS26	ERP44	Endoplasmic reticulum resident protein 44	ERP44_HUMAN	66.9983	88.5392	14.4217	17.911	77.0613	66.2612	12.1854	53.0298	45.7922	80.5147	19.3633	30.5716	32.8659	93.2366	111.136	116.659	19.6306	22.6269	12.4807	16.3158	24.4343	20.1548
5.49335e-88	Q9BTY2	FUCA2	Plasma alpha-L-fucosidase	FUCO2_HUMAN	64.1194	50.1298	61.7676	57.4038	69.6784	68.8426	54.1053	40.3869	29.3782	46.3578	34.4406	34.6071	52.4289	53.7306	51.238	50.9559	53.7468	24.5015	34.8256	40.264	37.5502	30.8161
1.63039e-21	Q9BU40	CHRDL1	Chordin-like protein 1	CRDL1_HUMAN	40.4427	44.913	27.0923	27.8049	32.2762	42.5291	27.8192	47.9681	31.1609	24.0009	45.0439	63.2431	77.4875	43.5001	33.4395	27.4655	42.1191	37.0378	27.999	29.9538	26.0301	33.0755
8.53769e-38	Q9BUD6	SPON2	Spondin-2	SPON2_HUMAN	450.537	744.748	584.166	384.188	1161.13	470.64	23.8039	146.211	27.2337	822.579	244.818	400.16	947.881	873.019	534.502	988.471	788.655	185.53	285.222	407.11	203.578	121.637
2.23083e-18	Q9BUJ0	ABHD14A	Protein ABHD14A	ABHEA_HUMAN	109.708	46.929	13.0587	89.6874	116.211	82.1207	13.6219	115.207	47.1492	40.1632	30.4833	89.631	146.808	178.198	106.955	65.8791	102.664	24.651	13.0855	19.4136	19.4634	7.84543
0.00245174	Q9BWS9	CHID1	Chitinase domain-containing protein 1	CHID1_HUMAN	24.1501	17.3308	21.3821	26.5555	29.7485	31.606	29.4967	4.77531	21.9777	26.7896	13.06	21.9132	14.8036	27.6241	37.3893	26.0124	25.9908	15.885	18.5042	36.2233	16.4803	2.81315
0.00481697	Q9BX66	SORBS1	Sorbin and SH3 domain-containing protein 1	SRBS1_HUMAN	30.5644	21.9339	27.0611	33.6086	14.4656	12.1522	37.331	18.392	17.3654	33.905	33.9673	13.2729	18.7354	34.9611	29.5428	32.9213	20.5364	20.1041	36.0254	28.6215	13.0218	35.3559
4.3937e-08	Q9BX67	JAM3	Junctional adhesion molecule C	JAM3_HUMAN	56.2337	134.222	58.5926	62.3889	88.8805	82.0088	92.6054	98.0766	26.9701	36.4522	27.9302	102.412	25.1307	131.125	128.249	72.0865	80.2729	15.761	21.7269	198.431	23.4992	23.8611
2.56279e-66	Q9BXJ0	C1QTNF5	Complement C1q tumor necrosis factor-related protein 5	C1QT5_HUMAN	50.1292	88.9373	89.2854	82.2859	114.403	76.6736	95.2287	81.2363	22.9962	20.8654	27.4678	66.1925	30.6197	57.8636	28.8819	25.5799	39.1573	29.1682	22.2066	86.6583	18.753	47.1537
1.97408e-11	Q9BXJ3	C1QTNF4	Complement C1q tumor necrosis factor-related protein 4	C1QT4_HUMAN	102.671	22.6615	20.32	33.4797	48.6725	38.6702	48.9281	97.5789	28.5896	15.8391	25.5354	27.217	38.4183	88.9667	20.3036	18.749	21.9283	18.5081	15.5422	14.9593	22.4028	18.4791
4.27627e-14	Q9BXR6	CFHR5	Complement factor H-related protein 5	FHR5_HUMAN	84.3061	145.597	102.49	80.1229	77.9026	67.5455	70.2387	255.327	426.83	83.3969	163.251	185.355	135.921	82.7542	65.8213	26.4229	77.6685	163.554	10.7156	61.952	88.7218	119.051
5.51766e-13	Q9BXS4	TMEM59	Transmembrane protein 59	TMM59_HUMAN	28.3916	21.4046	25.5645	18.2098	34.839	9.86827	19.8103	25.0678	13.2496	13.5	30.7903	13.2107	22.452	15.1599	20.0091	19.1407	13.0742	26.3492	24.6455	36.5413	24.4002	29.5811
1.5819e-81	Q9BY67	CADM1	Cell adhesion molecule 1	CADM1_HUMAN	255.911	163.258	217.264	135.346	220.788	250.212	193.669	201.117	91.4204	175.73	82.0662	152.434	152.059	293.097	313.411	87.7618	354.482	106.85	142.101	219.302	159.303	101.352
2.74541e-05	Q9BY76	ANGPTL4	Angiopoietin-related protein 4	ANGL4_HUMAN	24.1798	115.736	21.4083	26.5881	78.7817	96.1556	227.599	68.4483	21.9507	29.7504	13.044	137.214	14.8218	63.8984	76.0023	26.0444	59.5066	15.2426	18.527	36.1789	16.4601	13.5772
5.20697e-52	Q9BY79	MFRP	Membrane frizzled-related protein	MFRP_HUMAN	54.0434	97.9333	59.0752	64.128	127.353	80.3227	12.6525	74.7262	28.383	47.6053	69.8123	67.4329	66.5791	43.2912	20.0355	192.197	140.529	17.905	21.8665	56.4885	13.9663	18.6952
3.96697e-69	Q9BYH1	SEZ6L	Seizure 6-like protein	SE6L1_HUMAN	107.913	71.8074	84.2947	112.246	116.211	107.654	96.0216	80.4524	31.6098	57.2272	62.7686	44.5882	76.0521	94.9006	117.343	53.8548	116.365	39.5652	44.9663	73.3921	67.8121	48.6182
2.52905e-09	Q9BYJ0	FGFBP2	Fibroblast growth factor-binding protein 2	FGFP2_HUMAN	28.0794	29.8644	31.9182	22.1149	19.3048	17.4978	18.6629	22.9512	330.804	14.0733	30.2118	62.0625	27.7566	21.4894	32.3682	22.4498	19.7689	25.4906	26.3901	29.7335	19.8695	33.8962
2.04223e-67	Q9BYQ5;Q9BYR0	KRTAP4-6;KRTAP4-7	Keratin-associated protein 4-6;Keratin-associated protein 4-7	KRA46_HUMAN;KRA47_HUMAN	20.7868	25.8341	23.1755	19.1316	16.0497	16.8609	17.7228	24.6281	18.9776	17.1117	423.458	18.5034	31.3441	18.6517	34.2332	19.4294	15.5049	25.4268	26.3042	35.1668	22.9741	25.6977
8.13245e-101	Q9BZR6	RTN4R	Reticulon-4 receptor	RTN4R_HUMAN	147.032	64.0431	77.8141	103.611	120.84	118.737	103.273	129.93	21.1005	30.8627	56.1609	66.381	104.604	120.746	132.777	66.8932	119.435	44.094	72.1254	123.099	71.5513	63.8467
8.20011e-06	Q9C075	KRT23	Keratin, type I cytoskeletal 23	K1C23_HUMAN	20.9006	19.0201	19.7	20.0057	15.8407	27.2639	16.3774	46.9068	34.1869	34.3408	26.7872	30.7186	42.1659	23.3005	24.3359	22.458	26.4812	29.8021	14.1955	15.9434	16.6485	12.7491
7.82195e-78	Q9C0A0	CNTNAP4	Contactin-associated protein-like 4	CNTP4_HUMAN	103.958	68.9564	106.846	87.0768	106.212	92.7461	74.1903	61.6501	21.3466	23.3662	39.9265	62.8996	50.0925	96.7983	80.6003	72.7607	101.988	43.7805	59.5766	82.4473	55.8588	43.6101
1.19413e-49	Q9GZM5	YIPF3	Protein YIPF3	YIPF3_HUMAN	818.934	166.761	538.974	566.492	254.347	888.371	1962.64	148.784	26.1959	162.654	153.825	30.3727	146.128	217.862	346.739	324.76	326.219	37.7245	17.2139	479.387	416.504	177.874
0.000297868	Q9GZP4	PITHD1	PITH domain-containing protein 1	PITH1_HUMAN	86.7745	47.7963	15.8651	44.5333	71.7514	99.9651	19.4209	44.9675	26.8977	31.1066	15.0984	26.8905	36.7055	21.2069	94.1192	19.477	83.4044	32.2278	18.3325	37.519	26.0354	35.1798
1.05397e-38	Q9GZX9	TWSG1	Twisted gastrulation protein homolog 1	TWSG1_HUMAN	78.9804	88.097	42.2538	67.4037	64.8642	74.464	27.297	87.1486	21.9411	54.4303	19.6303	25.6099	17.8312	30.9508	93.3079	73.3923	85.5745	18.7117	24.4843	96.0575	85.1415	63.6704
0.00358598	Q9H0W9	C11orf54	Ester hydrolase C11orf54	CK054_HUMAN	35.5294	31.2972	31.4571	11.8689	18.2331	14.1262	13.1835	37.3242	14.9387	99.5056	29.2206	15.429	21.7789	115.212	25.4143	263.04	185.093	34.1457	27.2233	24.6218	36.8731	43.7512
0.00336654	Q9H0X4	FAM234A	Protein FAM234A	F234A_HUMAN	17.2304	21.2203	14.0948	17.5051	12.3625	20.8344	12.468	11.5533	22.689	13.7279	19.8123	22.7558	24.843	18.2096	17.2315	14.138	19.1857	23.1516	12.1978	16.6942	30.2574	20.6222
0.00271983	Q9H173	SIL1	Nucleotide exchange factor SIL1	SIL1_HUMAN	41.8643	44.1838	35.839	30.9177	32.0744	31.5919	29.2283	62.3314	24.955	21.7471	42.0358	22.2397	61.6563	23.2036	27.277	35.789	33.5465	20.6686	18.2442	16.9171	20.1069	18.6135
6.49854e-28	Q9H1U4	MEGF9	Multiple epidermal growth factor-like domains protein 9	MEGF9_HUMAN	61.0576	41.6611	54.6254	47.3224	62.0713	52.0245	64.6187	45.5279	37.0921	40.9438	41.6422	29.3404	35.431	32.7678	71.123	33.1411	69.9158	31.9216	38.2729	56.8849	28.6791	39.4564
0.0025003	Q9H299	SH3BGRL3	SH3 domain-binding glutamic acid-rich-like protein 3	SH3L3_HUMAN	32.9641	67.6507	48.1859	46.8808	18.7856	23.214	36.1171	40.9816	32.4952	121.325	48.1712	26.0067	32.1096	85.2205	60.807	40.5326	34.2922	16.9296	16.6463	12.7932	11.2532	72.0996
6.16045e-75	Q9H2A7	CXCL16	C-X-C motif chemokine 16	CXL16_HUMAN	76.0679	88.3168	76.484	62.4249	68.1031	61.1376	57.386	60.7258	33.0646	85.6064	73.5948	60.4971	86.3374	66.1452	80.4824	66.4201	83.125	38.736	43.7754	62.2802	35.9026	44.6491
1.86728e-53	Q9H2A9	CHST8	Carbohydrate sulfotransferase 8	CHST8_HUMAN	300.798	240.442	27.0541	214.917	267.964	482.739	173.367	306.61	13.2305	170.7	143.199	195.499	261.594	275.77	340.111	210.119	158.713	12.0617	175.7	112.908	13.0252	35.3651
2.80609e-42	Q9H2E6	SEMA6A	Semaphorin-6A	SEM6A_HUMAN	55.7963	31.04	46.6823	32.386	43.2188	45.2872	36.0362	49.7832	35.9582	31.3112	27.8157	44.6428	25.9367	45.479	35.1903	27.1036	53.2182	21.4291	26.9974	34.7423	20.133	29.9574
2.81206e-41	Q9H3G5	CPVL	Probable serine carboxypeptidase CPVL	CPVL_HUMAN	63.2734	67.7454	48.7688	69.6854	50.0365	49.5378	33.382	80.4661	29.9545	32.1872	70.3681	90.6198	63.2095	47.3294	49.4714	46.1413	29.9925	40.518	47.3791	35.1138	47.6738	55.2441
7.33633e-22	Q9H3T3	SEMA6B	Semaphorin-6B	SEM6B_HUMAN	201.968	143.526	111.583	184.592	198.445	178.982	175.391	126.075	13.3532	18.098	68.9993	17.261	209.125	201.907	184.701	139	170.029	30.5217	30.4557	128.178	32.9597	27.187
2.66323e-85	Q9H4D0	CLSTN2	Calsyntenin-2	CSTN2_HUMAN	40.068	34.7884	36.9657	32.8426	41.0456	33.6806	33.417	34.1908	20.5371	32.7906	27.6267	22.3591	30.1711	33.0649	40.3664	33.1908	33.989	22.2973	34.0487	36.051	22.9285	20.563
0.000846317	Q9H4F8	SMOC1	SPARC-related modular calcium-binding protein 1	SMOC1_HUMAN	79.2942	93.5386	37.6464	101.962	92.4797	73.8759	15.7773	65.1955	12.4827	97.2337	24.4166	78.5353	108.598	140.228	91.3298	70.8908	14.7621	83.9716	32.5795	132.443	30.811	143.557
1.98922e-14	Q9H741	SPRING1	SREBP regulating gene protein	SPRNG_HUMAN	33.7905	22.6016	17.8635	35.8446	26.4425	14.9455	19.5452	14.4521	15.5124	27.249	30.6019	26.8614	13.648	23.221	42.861	26.309	23.7189	14.4072	20.6105	18.1946	13.2717	36.0216
1.43152e-33	Q9H7P6	MVB12B	Multivesicular body subunit 12B	MB12B_HUMAN	2236.56	3241.84	5899.96	3430.97	3709.74	2562.86	2394.68	3832.69	6923.3	2447.97	4839.54	3739.68	1351.38	1708.22	1781.57	2640.88	3636.15	4882.06	4451.71	5152.6	8030.29	3746.33
5.81978e-17	Q9H7Y0	DIPK2B	Divergent protein kinase domain 2B	DIK2B_HUMAN	25.9238	28.0859	22.7645	18.3296	7.43969	14.4499	15.4832	20.3899	22.4694	22.2949	36.017	16.2808	25.1771	19.3194	51.1544	19.3256	24.4816	14.2129	20.7253	13.4383	16.77	17.7192
5.48123e-44	Q9H8J5	MANSC1	MANSC domain-containing protein 1	MANS1_HUMAN	163.319	141.339	326.546	128.238	209.385	195.907	176.737	80.1671	14.1174	15.7612	36.482	64.3537	154.989	186.708	191.951	144.771	166.591	44.1431	43.3164	110.925	62.9066	55.7447
3.27858e-46	Q9H8L6	MMRN2	Multimerin-2	MMRN2_HUMAN	75.389	98.0486	71.6049	70.8935	112.303	63.7125	53.1458	132.545	106.579	39.8181	67.2434	97.9721	85.5205	90.2696	118.353	48.1815	157.788	87.0929	51.4963	94.7897	71.9536	65.1341
8.2278e-56	Q9HAR2	ADGRL3	Adhesion G protein-coupled receptor L3	AGRL3_HUMAN	62.1919	42.781	46.5075	48.8453	63.9957	60.9334	61.8256	42.8684	24.3603	41.6922	38.5515	41.2351	35.8032	68.7167	61.6721	49.2127	67.9908	25.9213	42.2017	49.8389	29.7152	33.6449
1.93579e-73	Q9HAT2	SIAE	Sialate O-acetylesterase	SIAE_HUMAN	101.983	94.6591	136.661	129.747	119.737	134.325	134.303	134.655	22.4997	59.4086	82.5729	96.4533	120.121	111.394	75.8883	104.427	124.751	64.443	21.3905	147.773	46.0448	77.6628
5.87946e-05	Q9HBR0	SLC38A10	Putative sodium-coupled neutral amino acid transporter 10	S38AA_HUMAN	30.3965	25.6479	80.1674	45.9346	18.5895	34.6528	56.8319	38.8341	22.17	18.0659	27.9332	46.2183	56.7615	17.3114	123.082	17.8501	49.4802	21.6735	21.2603	32.8575	22.892	43.9977
0.00233543	Q9HBT6	CDH20	Cadherin-20	CAD20_HUMAN	120.768	139.522	22.1349	17.8227	189.303	148.931	14.3225	23.227	13.7506	13.0081	29.6685	138.674	164.634	207.061	167.297	18.1948	16.2615	25.3891	25.5774	35.2099	23.5111	28.5033
4.12948e-06	Q9HC38	GLOD4	Glyoxalase domain-containing protein 4	GLOD4_HUMAN	12.4519	29.9081	37.3776	31.8504	78.7002	16.7849	15.4759	19.654	18.2791	27.8903	24.5921	18.3329	25.8779	14.6703	63.9738	48.5449	73.496	28.7371	32.347	69.802	31.0325	74.0225
1.08839e-56	Q9HC56	PCDH9	Protocadherin-9	PCDH9_HUMAN	167.462	116.67	159.59	141.769	167.24	159.347	191.427	138.334	16.1019	66.3626	85.7724	82.0548	154.811	219.883	234.334	101.672	190.626	19.0468	64.2879	105.1	17.5322	74.1823
6.15853e-51	Q9HCB6	SPON1	Spondin-1	SPON1_HUMAN	54.1992	40.8432	25.4819	29.6952	32.4956	43.8916	31.4678	41.307	28.5392	29.2294	41.4075	39.7616	49.004	45.4399	45.3236	31.9586	33.0879	32.0745	37.2291	37.5642	31.0174	35.5326
0.00114843	Q9HCK4	ROBO2	Roundabout homolog 2	ROBO2_HUMAN	20.74	13.0015	23.0048	31.2912	45.4823	29.3796	29.2431	23.3863	37.0318	27.6858	12.1388	37.1408	20.3499	34.0309	22.8599	28.5131	50.4913	14.1848	19.9086	33.6682	15.003	12.635
9.93563e-37	Q9HCU0	CD248	Endosialin	CD248_HUMAN	149.325	194.451	201.474	119.189	159.407	154.906	250.317	167.454	28.692	108.071	45.9558	151.582	179.158	174.261	185.982	47.4433	213.914	18.3831	13.9561	112.116	209.746	14.8599
3.6387e-53	Q9HCU4	CELSR2	Cadherin EGF LAG seven-pass G-type receptor 2	CELR2_HUMAN	79.9948	88.3946	22.2703	52.8121	59.7369	84.6814	43.7791	94.718	23.3483	42.0989	54.4746	78.6934	56.9139	79.1877	104.515	29.9102	65.9911	13.5999	57.8728	32.7441	12.7869	28.347
0.00412576	Q9HCY8	S100A14	Protein S100-A14	S10AE_HUMAN	22.7925	32.6601	31.3251	22.9253	16.6473	19.1257	11.7072	28.3953	16.6168	22.5212	32.503	19.8237	27.9823	27.6067	26.1037	25.2627	17.6339	27.9829	23.5653	19.669	11.9553	23.0162
1.32748e-06	Q9HDB5	NRXN3	Neurexin-3-beta	NRX3B_HUMAN	128.52	87.3094	56.595	62.1139	115.683	113.629	91.1125	121.638	33.7362	17.4523	148.823	125.855	89.6815	123.194	59.3032	13.5615	78.3296	34.0634	19.0641	14.3513	31.5437	43.5522
0.00133769	Q9HDC9	APMAP	Adipocyte plasma membrane-associated protein	APMAP_HUMAN	43.0446	49.2142	64.0914	45.5869	37.3355	19.952	16.6029	28.0298	210.015	45.9345	31.8279	22.2172	24.8651	59.2117	36.6458	27.6917	23.7936	13.0177	15.3728	21.8621	10.8563	14.2761
4.42676e-59	Q9NPD7	NRN1	Neuritin	NRN1_HUMAN	339.514	265.204	174.105	362.68	415.107	396.366	389.66	500.745	57.1316	368.735	313.585	270.048	343.504	368.193	670.959	351.893	366.189	45.7748	200.23	32.5644	104.184	33.6946
2.01116e-19	Q9NPF0	CD320	CD320 antigen	CD320_HUMAN	258.594	200.869	23.4998	156.533	346.951	200.243	32.4182	122.783	37.8286	27.1026	11.8831	37.9399	16.2698	30.3601	128.586	28.5888	289.443	13.886	20.337	227.789	121.813	12.3689
0.00323704	Q9NPG4	PCDH12	Protocadherin-12	PCD12_HUMAN	57.4911	49.7027	10.0897	50.5481	10.0848	13.0821	9.97405	58.5622	48.9327	29.3471	87.6528	80.0313	91.8539	101.657	68.2195	83.7026	65.5024	18.2107	14.4174	26.8883	13.9744	9.50676
5.25804e-97	Q9NPH3	IL1RAP	Interleukin-1 receptor accessory protein	IL1AP_HUMAN	33.8309	39.7927	36.7143	30.2345	33.8815	37.5312	31.2859	42.0047	43.6841	33.5046	33.4454	38.013	46.3623	34.8856	65.5991	29.2604	51.1351	36.2062	29.9406	36.6895	45.6718	24.4188
1.4178e-80	Q9NPR2	SEMA4B	Semaphorin-4B	SEM4B_HUMAN	79.5377	71.3067	49.8556	52.1776	58.1304	55.295	44.0952	51.9244	25.9471	44.4436	40.0709	39.4131	49.9193	42.5894	52.0499	38.4935	74.3077	32.7483	28.7917	43.6752	29.1345	33.4859
0.00314523	Q9NPY3	CD93	Complement component C1q receptor	C1QR1_HUMAN	13.8985	409.102	12.3055	15.2828	17.1204	18.1894	417.853	27.5293	11.6017	15.4176	22.6932	38.0765	28.0432	15.8978	19.7372	14.9702	244.267	30.0919	35.0536	19.1217	28.6364	33.7829
4.94247e-05	Q9NQ36	SCUBE2	Signal peptide, CUB and EGF-like domain-containing protein 2	SCUB2_HUMAN	106.679	32.6067	41.1291	106.041	140.401	67.9966	19.1581	149.721	14.7659	21.094	133.434	104.563	91.2338	171.728	110.119	70.7194	137.76	35.5744	26.13	152.461	19.6913	31.6876
6.52118e-70	Q9NQ79	CRTAC1	Cartilage acidic protein 1	CRAC1_HUMAN	138.027	99.1458	84.0929	119.326	106.728	121.96	122.034	150.368	40.5706	83.0282	94.3716	114.262	108.051	112.445	212.95	76.9479	130.619	63.0053	74.386	72.1386	105.074	79.7349
1.29391e-15	Q9NQX5	NPDC1	Neural proliferation differentiation and control protein 1	NPDC1_HUMAN	16.0856	25.1929	20.4655	25.4171	23.0835	11.6893	22.7826	12.3296	27.0734	19.9038	24.9455	12.8625	19.9693	17.613	34.3103	17.9465	16.7541	6.10679	15.1972	16.9888	17.1859	19.8607
1.53729e-50	Q9NR34	MAN1C1	Mannosyl-oligosaccharide 1,2-alpha-mannosidase IC	MA1C1_HUMAN	86.5913	55.1569	21.5423	52.5613	73.5552	45.4339	18.6388	35.662	26.9218	60.444	34.3416	47.0892	57.521	70.1213	47.6036	53.0546	64.7631	53.3324	33.6052	42.5297	36.8247	59.9971
7.23332e-57	Q9NRN5	OLFML3	Olfactomedin-like protein 3	OLFL3_HUMAN	119.054	39.4161	33.6568	28.7251	31.3272	76.4545	29.796	101.048	22.7215	75.8888	86.3107	167.433	118.337	68.6925	39.0073	28.4829	36.3676	47.9699	54.4417	39.055	37.9399	73.4901
4.8646e-53	Q9NRR1	CYTL1	Cytokine-like protein 1	CYTL1_HUMAN	228.544	127.515	71.6925	155.051	99.4325	192.842	31.4176	162.502	24.4807	219.983	134.954	307.678	251.082	131.98	259.921	27.5677	146.043	141.476	33.9632	88.7036	10.8406	75.9578
0.00447737	Q9NS00	C1GALT1	Glycoprotein-N-acetylgalactosamine 3-beta-galactosyltransferase 1	C1GLT_HUMAN	27.5674	36.7067	13.7582	17.0871	19.1416	20.3368	49.9371	30.7794	34.1561	17.2378	20.297	34.0559	47.9147	17.7747	66.5494	16.7376	12.2714	33.6446	11.9065	17.1026	25.6125	37.7714
2.24838e-13	Q9NS85	CA10	Carbonic anhydrase-related protein 10	CAH10_HUMAN	55.6645	50.046	105.703	33.4276	34.8649	20.4619	32.0965	109.362	37.9783	36.8153	29.3833	35.9621	34.8439	31.9848	255.801	48.399	25.389	13.805	14.9682	22.3913	10.7032	12.5231
1.95208e-82	Q9NS98	SEMA3G	Semaphorin-3G	SEM3G_HUMAN	57.4535	49.478	39.4122	41.922	49.3874	53.7891	49.5672	54.9308	35.2305	36.9501	32.9265	48.6101	58.2915	57.9707	70.3809	39.8228	57.7561	31.6511	39.481	41.616	30.1301	37.5481
2.43544e-90	Q9NT99	LRRC4B	Leucine-rich repeat-containing protein 4B	LRC4B_HUMAN	262.395	196.011	149.021	200.655	270.776	218.893	244.503	131.701	23.3793	99.0085	124.089	123.367	205.263	332.166	348.345	241.4	380.145	57.7819	143.61	192.489	129.557	117.039
1.04425e-33	Q9NTU7	CBLN4	Cerebellin-4	CBLN4_HUMAN	209.762	124.571	103.623	131.187	158.755	111.877	207.918	158.022	43.2052	95.5008	76.3895	67.9883	21.4369	168.915	277.97	84.5324	197.056	30.5098	84.518	140.897	34.5244	33.3473
0.00712862	Q9NU53	GINM1	Glycoprotein integral membrane protein 1	GINM1_HUMAN	25.2896	13.3579	22.3909	27.8084	25.6157	33.0973	25.8344	3.09397	36.0435	28.4449	12.4716	12.3659	15.502	28.9275	25.0122	27.2397	30.4782	14.5737	19.3773	34.5913	15.7378	12.9814
0.00565735	Q9NUQ9	CYRIB	CYFIP-related Rac1 interactor B	CYRIB_HUMAN	21.3833	15.7981	18.9324	23.5131	30.2952	27.985	30.5537	4.89861	30.4762	33.6412	14.7499	30.5659	13.1076	24.4593	12.8286	23.0322	25.7705	17.236	16.3843	12.4285	18.6128	15.3529
1.15014e-80	Q9NX62	BPNT2	Golgi-resident adenosine 3',5'-bisphosphate 3'-phosphatase	IMPA3_HUMAN	155.354	94.0099	89.1295	94.2715	124.398	99.0315	92.8667	68.5963	24.5905	45.4001	50.8974	41.4742	95.6547	115.844	73.0103	56.5927	88.2803	25.6786	46.0385	54.0249	53.9622	60.5804
0.00544171	Q9NY15	STAB1	Stabilin-1	STAB1_HUMAN	61.2486	69.7209	14.7005	25.8489	102.049	67.1861	20.2263	39.0389	119.997	143.888	25.0857	39.2217	133.546	147.807	29.2132	42.3828	123.126	11.1014	11.1249	15.0413	24.5058	40.9975
6.4057e-44	Q9NY47	CACNA2D2	Voltage-dependent calcium channel subunit alpha-2/delta-2	CA2D2_HUMAN	83.6376	48.8456	28.87	63.3976	100.54	108.297	71.7486	68.4681	19.969	36.524	31.9075	38.7227	50.9918	60.3111	58.0013	27.6424	80.2667	27.6526	39.1404	42.0742	49.2875	28.4293
5.89623e-32	Q9NY72	SCN3B	Sodium channel subunit beta-3	SCN3B_HUMAN	130.664	89.7717	173.068	190.655	167.406	230.282	477.289	94.1737	17.7499	106.462	130.593	95.9312	170.443	262.789	350.743	272.908	271.9	25.5615	127.272	105.089	63.2244	87.7239
3.05972e-43	Q9NY97	B3GNT2	N-acetyllactosaminide beta-1,3-N-acetylglucosaminyltransferase 2	B3GN2_HUMAN	35.87	40.7823	39.822	66.3745	58.9965	67.2299	69.6367	62.392	45.1163	58.6527	33.0837	61.0916	41.9341	69.3481	69.1067	68.057	56.5642	35.2132	37.1578	42.4489	41.7728	29.536
1.69263e-77	Q9NYQ8	FAT2	Protocadherin Fat 2	FAT2_HUMAN	81.511	70.9754	59.5133	69.0056	107.811	95.6679	77.7824	78.464	23.7428	39.1141	31.2017	44.8878	94.5583	100.829	65.7465	78.4462	75.6967	31.8913	51.7579	40.6711	46.3759	38.5458
1.9676e-112	Q9NYX4	CALY	Neuron-specific vesicular protein calcyon	CALY_HUMAN	91.1329	85.1171	20.079	73.699	258.284	44.7149	14.5552	16.9627	19.4354	92.238	110.638	29.659	29.0018	34.3948	220.23	93.3883	91.484	27.0273	86.6568	118.947	67.1038	39.9191
4.01748e-37	Q9NZ08	ERAP1	Endoplasmic reticulum aminopeptidase 1	ERAP1_HUMAN	51.287	30.7296	16.6641	58.104	88.6789	30.7267	71.6747	42.7656	36.4427	34.1532	38.819	41.1205	57.8703	47.6233	58.3399	38.1177	61.3609	28.2768	32.6829	52.5683	26.0387	19.4957
4.54772e-58	Q9NZ53	PODXL2	Podocalyxin-like protein 2	PDXL2_HUMAN	214.749	139.146	209.696	179.677	223.116	216.948	297.667	255.183	28.1767	76.1695	28.6306	77.314	80.4789	226.6	133.757	73.7731	224.383	16.0091	42.4367	141.869	24.1002	81.2453
2.09924e-75	Q9NZC2	TREM2	Triggering receptor expressed on myeloid cells 2	TREM2_HUMAN	30.9531	57.269	30.813	21.7888	29.5427	14.2503	15.54	38.6465	17.2748	216.421	52.5449	33.1391	23.5016	44.3167	37.9354	41.5057	67.6904	17.455	32.2454	18.7967	15.4219	18.738
3.8752e-61	Q9NZD4	AHSP	Alpha-hemoglobin-stabilizing protein	AHSP_HUMAN	19.9006	27.731	35.5024	13.3952	16.1555	15.9428	16.2934	33.0713	17.362	17.9398	25.891	17.4132	32.4652	17.3979	33.593	18.4758	14.6812	30.2549	30.7242	21.8162	23.1535	258.833
5.86888e-19	Q9NZK5	ADA2	Adenosine deaminase 2	ADA2_HUMAN	27.5199	36.5148	35.5813	17.5349	45.1414	34.3617	23.0896	32.5903	36.268	145.486	18.8577	34.045	30.2576	21.1957	31.812	27.9639	21.2243	31.6234	23.3675	19.66	24.4241	29.0232
1.71396e-23	Q9NZN1	IL1RAPL1	Interleukin-1 receptor accessory protein-like 1	IRPL1_HUMAN	89.7064	13.5976	21.9962	27.3183	26.0753	50.3192	30.344	17.6542	21.364	28.9553	12.6954	34.6239	15.2288	28.4176	171.365	26.7596	25.2651	14.8352	19.0358	35.2119	16.0202	13.2143
3.82141e-58	Q9NZP8	C1RL	Complement C1r subcomponent-like protein	C1RL_HUMAN	48.738	63.0837	50.5914	52.4963	48.0743	45.3358	40.9694	64.915	120.141	37.7409	24.0021	45.5849	43.6973	41.6874	33.061	41.0912	40.257	90.9766	20.0314	66.7846	50.8095	57.5091
6.14227e-10	Q9NZR2	LRP1B	Low-density lipoprotein receptor-related protein 1B	LRP1B_HUMAN	29.2477	21.4593	22.6947	25.4536	33.3341	26.2555	22.6775	15.8255	17.5923	28.682	22.1187	21.0279	21.1949	28.8518	21.6628	24.9967	31.1605	20.664	15.4835	16.4161	29.0724	19.5188
3.81674e-08	Q9NZU0	FLRT3	Leucine-rich repeat transmembrane protein FLRT3	FLRT3_HUMAN	24.1196	17.2754	21.9843	21.9711	29.1583	21.3807	22.9673	21.6266	31.4065	45.2865	19.951	26.2263	38.1588	24.4803	15.8265	22.7998	27.1272	15.3408	7.86895	14.6864	15.1162	6.57183
1.79976e-77	Q9P0K1	ADAM22	Disintegrin and metalloproteinase domain-containing protein 22	ADA22_HUMAN	50.6462	39.5753	32.1729	26.7087	57.285	28.6678	21.2151	47.801	26.0362	27.3674	28.4956	33.576	48.4466	27.1916	42.2567	34.9458	44.205	21.8239	31.7025	33.2064	27.9803	24.0455
4.21081e-16	Q9P0L0	VAPA	Vesicle-associated membrane protein-associated protein A	VAPA_HUMAN	154.983	141.136	19.4328	58.6869	141.947	107.58	12.2541	167.644	35.9173	61.0466	25.2851	71.7214	83.8147	124.246	148.308	65.4595	153.965	13.2907	24.9444	15.6169	27.6346	13.4539
9.45965e-99	Q9P121	NTM	Neurotrimin	NTRI_HUMAN	213.903	172.768	186.978	225.907	228.043	310.18	250.943	208.769	25.2297	135.195	141.024	169.596	205.005	241.033	229.53	150.336	289.263	147.615	189.111	233.773	225.158	185.934
2.3981e-83	Q9P232	CNTN3	Contactin-3	CNTN3_HUMAN	28.1679	21.5957	22.9342	34.8422	40.2865	34.8175	37.2727	27.9802	29.372	32.8503	22.1481	30.2338	22.6158	46.1849	26.2614	26.8857	35.3559	19.8163	22.0977	26.6442	26.415	20.5873
1.12787e-50	Q9P2E7	PCDH10	Protocadherin-10	PCD10_HUMAN	47.8617	39.1035	23.716	45.9075	30.6386	35.7672	27.8003	30.7266	30.5115	29.9206	49.8527	23.4146	38.97	46.4534	66.4623	40.976	40.0049	14.1444	24.3237	40.8898	18.2948	19.0904
1.99878e-100	Q9P2S2	NRXN2	Neurexin-2	NRX2A_HUMAN	127.66	70.167	70.6529	84.8656	118.972	117.513	87.105	81.5059	27.4308	38.2971	42.662	48.6634	79.5082	102.286	118.414	60.6795	113.228	25.345	49.5254	51.2496	41.3008	37.0778
1.49267e-06	Q9UBG0	MRC2	C-type mannose receptor 2	MRC2_HUMAN	69.9609	37.831	30.2039	34.285	54.2819	62.0985	38.4215	44.5255	43.8025	48.7064	32.229	59.8151	35.5281	62.0025	84.8757	29.2762	57.7128	31.8098	29.2351	40.4066	33.6446	25.7562
2.25835e-66	Q9UBP4	DKK3	Dickkopf-related protein 3	DKK3_HUMAN	260.707	207.623	208.703	238.57	315.211	341.811	323.112	196.094	32.148	230.041	254.674	254.419	269.655	281.987	402.086	253.015	227.839	179.102	263.729	187.327	229.057	177.896
6.38101e-81	Q9UBQ6	EXTL2	Exostosin-like 2	EXTL2_HUMAN	110.178	118.18	60.5048	101.308	187.146	94.1128	59.7635	116.295	30.4238	77.9319	53.7918	66.856	54.5343	163.648	106.364	68.6019	118.037	48.4098	60.7443	55.4125	62.934	50.8066
7.75071e-46	Q9UBR2	CTSZ	Cathepsin Z	CATZ_HUMAN	119.12	141.96	140.533	61.3032	100.989	61.8923	118.313	104.301	23.2087	80.4963	47.1642	89.3954	114.441	99.7665	71.3087	55.6184	127.085	16.0623	37.5555	132.199	23.647	40.3744
4.1398e-60	Q9UBX1	CTSF	Cathepsin F	CATF_HUMAN	83.8463	62.6422	66.8909	45.799	86.89	88.0025	65.7212	67.0757	20.8949	32.8293	34.5026	68.2621	48.2866	55.4109	49.8112	45.8569	67.6971	46.7025	35.8576	55.0603	48.5058	56.6271
3.74118e-74	Q9UBX5	FBLN5	Fibulin-5	FBLN5_HUMAN	308.986	346.853	510.207	297.766	342.953	419.153	618.542	231.941	43.1579	321.207	329.165	477.405	420.709	505.889	391.862	444.735	434.28	265.318	257.767	286.784	280.413	234.125
1.9676e-112	Q9UBX7	KLK11	Kallikrein-11	KLK11_HUMAN	177.543	53.5506	99.8842	83.9701	81.6769	222.769	73.0316	304.949	80.7568	83.3471	69.6229	350.125	130.519	86.8813	47.6958	93.4114	116.761	37.6734	39.5351	109.678	41.0872	35.265
8.3146e-36	Q9UEU0	VTI1B	Vesicle transport through interaction with t-SNAREs homolog 1B	VTI1B_HUMAN	378.559	472.346	712.681	358.98	784.522	417.401	703.304	203.747	1436.27	492.648	397.421	365.312	592.438	299.536	644.788	572.858	665.252	511.404	351.785	571.233	493.196	265.185
0.00048768	Q9UEW3	MARCO	Macrophage receptor MARCO	MARCO_HUMAN	18.4176	21.2004	27.8682	16.899	15.2359	17.5324	18.7707	17.7044	21.9765	15.8275	31.6632	22.6057	31.0089	17.5791	18.2176	16.5534	15.5332	27.9629	15.6661	17.6495	26.4316	20.6649
7.46675e-15	Q9UF33	EPHA6	Ephrin type-A receptor 6	EPHA6_HUMAN	36.0817	15.2783	13.3237	12.9918	15.2955	21.5844	19.0999	40.1582	29.1193	21.9952	23.5606	32.255	31.8285	36.2808	15.1912	16.5949	38.8082	25.6302	16.9106	12.4752	23.4068	10.4509
0.00192704	Q9UFP1	GASK1A	Golgi-associated kinase 1A	GAK1A_HUMAN	22.6036	19.6092	25.4883	17.844	33.2781	19.6598	23.3118	36.9255	25.4459	18.9842	20.5258	18.8316	21.9067	21.485	31.0289	18.0542	36.9908	26.2248	18.9538	25.0205	34.1168	20.2289
9.3253e-14	Q9UGM3	DMBT1	Deleted in malignant brain tumors 1 protein	DMBT1_HUMAN	29.3401	12.4208	33.1384	26.6825	31.7593	22.4187	24.0219	14.8127	11.7762	405.815	19.8172	20.5257	14.5412	25.6503	22.7852	27.2396	33.8333	16.9588	11.6331	23.5186	15.7044	19.0389
1.9676e-112	Q9UGM5	FETUB	Fetuin-B	FETUB_HUMAN	81.3872	147.037	133.607	114.791	89.4966	91.0063	91.3304	83.4589	117.069	73.8041	98.0071	118.404	170.005	142.822	76.3031	75.5387	103.972	161.365	56.2387	114.755	203.277	82.0286
1.12249e-37	Q9UHC6	CNTNAP2	Contactin-associated protein-like 2	CNTP2_HUMAN	130.795	38.1438	110.565	78.6711	119.689	104.012	55.9543	50.1292	20.4374	25.9569	39.8393	29.4847	45.4674	108.492	122.59	61.2691	127.354	17.3007	39.6494	72.6911	28.2532	22.8691
1.08481e-11	Q9UHD9;Q9UMX0	UBQLN2;UBQLN1	Ubiquilin-2;Ubiquilin-1	UBQL2_HUMAN;UBQL1_HUMAN	46.9808	34.2965	15.4705	19.2136	34.6413	28.4167	37.3909	50.8385	24.9034	12.5072	18.0506	24.9767	35.2561	52.0432	68.8583	18.8206	21.0582	21.093	13.3883	15.2097	22.7778	18.7884
5.06563e-06	Q9UHF0	TAC3	Tachykinin-3	TKNK_HUMAN	102.913	21.8601	13.6823	48.1019	12.7352	20.2245	18.8748	30.6094	34.3458	14.1418	20.4097	22.0897	31.1809	17.6765	95.1883	16.6452	12.3395	23.8497	11.8408	17.1976	25.7548	21.244
3.42147e-76	Q9UHG2	PCSK1N	ProSAAS	PCS1N_HUMAN	549.818	506.617	96.8902	290.288	253.115	794.531	364.257	271.774	29.4408	220.063	298.156	393.367	663.871	524.083	714.124	330.779	473.659	146.187	288.129	50.8164	164.514	290.625
0.00115695	Q9UHG3	PCYOX1	Prenylcysteine oxidase 1	PCYOX_HUMAN	26.3241	23.8296	21.6861	31.5208	32.2321	34.94	20	21.6794	32.2311	20.9824	24.7015	19.1309	22.8332	32.4855	33.0479	22.6558	22.9783	22.7235	18.8508	30.6214	20.3226	24.1856
8.74719e-77	Q9UHL4	DPP7	Dipeptidyl peptidase 2	DPP2_HUMAN	73.5777	69.0861	104.941	85.8408	81.9947	107.404	107.347	79.5944	17.732	14.0876	64.0376	58.8365	145.31	127.082	147.93	99.6962	104.58	42.1896	49.7305	50.6599	44.6067	52.908
0.0054013	Q9UHY7	ENOPH1	Enolase-phosphatase E1	ENOPH_HUMAN	18.5475	104.92	20.9486	22.3122	15.2628	14.1721	15.1855	25.7059	13.0136	69.7202	31.3487	12.9754	30.2578	16.2149	36.0437	17.2196	15.7523	26.827	24.2065	37.2039	24.8426	30.1175
8.43629e-10	Q9UI15	TAGLN3	Transgelin-3	TAGL3_HUMAN	56.3669	22.3953	16.0133	37.3267	25.4543	32.3624	36.1014	38.9302	27.5256	34.2824	15.883	28.7139	20.342	41.4365	30.1702	13.1628	21.1375	13.592	18.5037	18.8495	34.4142	15.2592
0.000873851	Q9UI42	CPA4	Carboxypeptidase A4	CBPA4_HUMAN	29.9209	51.9116	126.399	27.2107	24.2901	161.906	112.919	15.1059	38.0107	26.9728	19.4325	18.3106	53.8019	51.3374	22.3429	27.7787	32.1416	13.8195	11.8634	23.0621	87.2787	12.3096
8.05415e-08	Q9UIW2	PLXNA1	Plexin-A1	PLXA1_HUMAN	48.7761	39.983	51.388	15.027	110.393	21.9578	22.2626	17.8029	20.7867	33.1665	32.3787	20.0995	20.5868	19.2478	57.4243	34.2331	92.5781	19.8016	23.5829	21.1579	17.3379	19.212
0.00942096	Q9UJ04	TSPYL4	Testis-specific Y-encoded-like protein 4	TSYL4_HUMAN	18.2542	18.5062	16.162	20.0723	35.4882	23.8899	22.2955	194.26	29.0762	762.563	17.2783	401.473	36.8319	20.8801	15.0276	19.6619	34.3856	1256.29	13.9867	275.735	786.415	1301.76
0.00942096	Q9UJ14	GGT7	Glutathione hydrolase 7	GGT7_HUMAN	53.6097	14.7654	52.5631	26.9921	55.7206	23.6928	23.0945	19.4279	43.0058	34.6859	18.3505	38.268	49.1505	33.3458	42.1287	32.7036	51.3639	11.9882	12.3909	18.3753	11.3146	11.2618
0.00544764	Q9UJ99	CDH22	Cadherin-22	CAD22_HUMAN	57.2456	25.3872	24.1514	19.4463	127.421	71.7508	17.5072	21.2877	16.1582	11.922	27.1914	14.9592	66.348	126.111	111.275	19.8523	185.681	23.2693	27.9074	32.2701	21.5481	26.1235
2.81559e-05	Q9UJA9	ENPP5	Ectonucleotide pyrophosphatase/phosphodiesterase family member 5	ENPP5_HUMAN	46.5295	14.5934	19.2572	54.914	34.8299	26.2392	24.6388	201.618	29.8606	38.7866	173.216	115.402	18.7322	33.043	29.1566	34.6083	56.8456	34.5885	72.2516	12.8631	8.58922	12.3009
3.71327e-35	Q9UJH8	METRN	Meteorin	METRN_HUMAN	39.1822	28.124	13.9087	27.762	6.80085	23.8194	15.488	24.0631	18.2649	13.4763	30.7365	12.0139	30.8604	17.8044	38.2553	9.4754	15.4447	8.68795	24.6887	36.4774	24.3575	29.5294
2.61641e-69	Q9UJJ9	GNPTG	N-acetylglucosamine-1-phosphotransferase subunit gamma	GNPTG_HUMAN	98.0402	120.799	105.417	95.886	94.6446	103.979	70.899	99.3698	40.5775	89.2283	112.446	106.605	160.805	127.046	129.344	84.4708	94.2113	75.2121	93.7664	71.232	86.825	71.5091
0.00118047	Q9UJQ1	LAMP5	Lysosome-associated membrane glycoprotein 5	LAMP5_HUMAN	45.3693	17.1803	20.9482	11.5418	37.236	19.4496	12.9854	27.6995	33.2525	25.7522	26.3371	30.0988	26.4614	46.5461	31.0387	53.3268	20.5541	23.0188	16.3212	20.6671	29.3883	12.5838
1.55632e-30	Q9UK28	TMEM59L	Transmembrane protein 59-like	TM59L_HUMAN	156.909	88.6039	16.2076	34.3372	116.174	122.62	44.9435	176.221	22.1574	65.3548	41.0802	18.9779	134.855	177.063	77.593	52.7448	128.726	13.1393	34.3603	26.3012	11.7913	9.72612
1.51935e-14	Q9UK55	SERPINA10	Protein Z-dependent protease inhibitor	ZPI_HUMAN	42.3905	50.5683	40.5855	37.5519	30.7839	29.726	35.072	70.6436	241.775	35.8793	36.1236	26.5533	65.7317	45.8588	31.9097	23.1565	19.8457	91.162	39.0057	23.0679	55.9189	52.3501
3.43611e-15	Q9UKJ1	PILRA	Paired immunoglobulin-like type 2 receptor alpha	PILRA_HUMAN	242.765	289.827	253.148	15.8149	204.229	13.2877	417.735	222.657	953.503	432.708	33.4351	12.1657	284.041	280.572	344.353	16.1451	337.633	26.4382	22.696	352.839	496.483	432.062
1.59419e-22	Q9UKK9	NUDT5	ADP-sugar pyrophosphatase	NUDT5_HUMAN	31.6558	13.2094	22.6428	26.5091	42.2924	114.73	25.547	15.7532	36.4489	44.3328	12.3329	36.5562	15.4644	51.3878	53.6005	46.1499	30.821	14.4116	19.5953	34.3698	14.7668	28.6788
0.00138374	Q9UKU9	ANGPTL2	Angiopoietin-related protein 2	ANGL2_HUMAN	34.8389	32.3449	26.2265	19.3288	25.5324	19.6596	16.1039	27.8557	20.472	14.4209	32.9392	18.5677	25.3186	17.4151	11.4108	18.261	24.0011	33.0944	25.2413	16.459	30.6119	38.9764
1.51783e-81	Q9ULB1	NRXN1	Neurexin-1	NRX1A_HUMAN	81.6954	42.1556	35.5116	45.0018	59.143	62.2689	61.6054	72.3308	26.9762	31.0633	37.9089	37.3207	51.1584	58.7531	82.4864	33.2573	62.0184	29.5506	35.7394	46.9061	43.2732	39.2604
7.60237e-06	Q9ULB5	CDH7	Cadherin-7	CADH7_HUMAN	35.581	28.2145	23.2759	32.6588	73.6823	28.5011	16.6716	69.2891	40.0478	39.539	24.2335	37.3119	58.3372	59.6484	63.7262	41.6935	39.7173	17.714	17.5982	22.9838	17.8639	14.225
2.00726e-94	Q9ULF5	SLC39A10	Zinc transporter ZIP10	S39AA_HUMAN	227.012	101.865	22.3485	91.8287	58.0759	265.936	125.427	130.107	21.0273	188.022	139.352	152.127	216.38	275.212	256.604	111.027	24.8669	14.6014	199.07	41.1229	15.7677	102.85
0.000811115	Q9ULI3	HEG1	Protein HEG homolog 1	HEG1_HUMAN	20.2507	34.0901	19.2088	31.0404	25.7102	17.3925	17.3502	32.4014	28.9019	24.6085	26.7963	25.446	25.8198	51.1344	47.2396	21.0372	21.4245	13.4143	15.0701	13.9	15.149	14.4584
7.52517e-05	Q9ULL4	PLXNB3	Plexin-B3	PLXB3_HUMAN	73.6254	30.8948	30.0393	23.9117	40.432	32.9354	22.1167	85.5255	25.8031	34.2422	32.8356	24.9153	41.0255	59.374	33.1429	40.0396	48.9351	21.7482	22.1879	37.3307	16.7521	23.3745
1.00405e-32	Q9ULP0	NDRG4	Protein NDRG4	NDRG4_HUMAN	195.649	158.149	11.7105	161.009	293.028	26.0775	27.0722	13.3378	23.9459	24.5877	17.0367	23.8756	16.9144	280.447	163.627	31.6852	256.48	14.5794	13.5317	20.2188	13.501	16.3677
5.58111e-37	Q9UM22	EPDR1	Mammalian ependymin-related protein 1	EPDR1_HUMAN	140.333	65.0304	73.6499	82.6568	113.608	82.007	67.821	89.495	20.1613	74.9385	66.2061	85.2382	44.9972	92.0787	127.509	76.9957	81.791	44.4962	73.0956	83.321	67.1809	65.043
1.22443e-45	Q9UM47	NOTCH3	Neurogenic locus notch homolog protein 3	NOTC3_HUMAN	102.155	71.694	136.852	106.297	176.184	67.925	212.284	62.9571	24.8302	32.6346	31.2552	21.2983	129.711	154.549	58.1626	43.5793	123.013	22.994	25.0545	89.1343	58.3431	25.1531
0.00347793	Q9UM63	PLAGL1	Zinc finger protein PLAGL1	PLAL1_HUMAN	24.3647	15.1542	12.2829	32.5544	26.0308	27.3523	29.3083	36.2164	31.7713	23.4418	16.2427	25.0428	47.4145	31.295	18.6754	33.2341	20.692	54.4043	14.1932	26.8027	122.011	24.5577
3.04983e-66	Q9UMF0	ICAM5	Intercellular adhesion molecule 5	ICAM5_HUMAN	54.9002	35.3674	34.1488	58.3063	53.809	53.2874	47.5969	48.734	38.1782	29.3669	24.7101	37.1562	33.1174	54.4665	79.4004	42.0786	79.7682	20.7733	24.4414	42.3623	31.3716	27.0941
4.99362e-09	Q9UMX5	NENF	Neudesin	NENF_HUMAN	40.708	65.6435	15.7698	38.0478	50.9803	48.2869	22.7894	26.2952	21.2903	32.4231	20.9681	29.3644	18.5913	31.3767	63.9563	43.791	32.7196	20.703	30.6379	33.0272	23.7227	20.5552
2.11464e-35	Q9UN36	NDRG2	Protein NDRG2	NDRG2_HUMAN	47.8923	55.8365	35.2484	39.1957	45.6607	30.5637	31.485	59.9486	18.9761	26.3389	48.6095	26.7711	59.938	59.7327	65.2978	30.2234	90.2951	21.1264	44.3163	64.3267	41.407	31.7301
6.23807e-11	Q9UN70	PCDHGC3	Protocadherin gamma-C3	PCDGK_HUMAN	398.397	49.0026	59.5796	50.3739	76.8672	75.4741	65.444	96.1477	61.4573	109.89	69.5043	89.7006	70.0364	87.6662	65.2132	86.1649	89.3233	15.6211	43.6247	39.1011	7.59118	11.2699
3.21899e-106	Q9UNN8	PROCR	Endothelial protein C receptor	EPCR_HUMAN	84.8832	170.238	136.314	90.6981	115.858	84.0505	122.5	125.253	201.054	139.401	180.498	217.982	218.435	193.423	205.685	130.103	132.844	62.5593	69.0076	95.3455	78.8497	33.5897
2.85286e-34	Q9UNW1	MINPP1	Multiple inositol polyphosphate phosphatase 1	MINP1_HUMAN	52.1895	34.2708	19.625	40.3688	44.3018	51.2673	31.9073	44.9322	48.0387	34.0295	45.2943	44.6305	59.0639	68.9072	51.227	43.0212	43.6456	24.6217	30.9823	25.109	34.652	29.4525
0.000629664	Q9UP79	ADAMTS8	A disintegrin and metalloproteinase with thrombospondin motifs 8	ATS8_HUMAN	24.3166	45.2295	16.9548	13.7992	16.447	33.8208	15.4336	32.8925	42.4286	18.3288	41.8037	41.8806	143.165	17.0994	19.7402	16.0209	13.6534	27.3586	18.1525	11.4687	23.9671	30.4069
3.15262e-50	Q9UPU3	SORCS3	VPS10 domain-containing receptor SorCS3	SORC3_HUMAN	116.723	126.19	91.1804	37.3092	111.228	262.936	36.9125	65.5623	17.9937	17.8561	42.4485	152.008	169.826	192.316	195.84	39.1249	107.621	30.3777	25.3355	42.3935	22.7653	27.634
5.78211e-52	Q9UQ52	CNTN6	Contactin-6	CNTN6_HUMAN	89.8801	58.5442	35.4729	49.9543	81.6742	84.1834	44.2987	85.4904	19.3474	30.2707	26.5307	30.2398	47.5643	63.3097	57.7162	29.4484	72.6489	26.8459	44.113	46.9701	37.2985	34.8139
2.38543e-14	Q9UQ80	PA2G4	Proliferation-associated protein 2G4	PA2G4_HUMAN	14.0903	19.6345	485.017	12.814	37.6518	35.4389	37.9732	23.4156	24.5215	12.702	207.864	24.5937	22.9864	12.3182	14.4139	13.0815	20.7353	21.4215	18.3894	39.1736	32.7012	19.081
2.77261e-20	Q9UQM7	CAMK2A	Calcium/calmodulin-dependent protein kinase type II subunit alpha	KCC2A_HUMAN	149.942	130.462	138.587	122.145	121.062	89.0706	171.527	80.8544	50.0061	123.593	166.476	83.2904	43.0032	186.326	188.469	167.879	145.995	7.51234	5.52389	48.7311	7.26719	6.3361
2.12759e-44	Q9Y240	CLEC11A	C-type lectin domain family 11 member A	CLC11_HUMAN	69.0323	66.5968	54.5951	46.1281	58.8266	42.0137	51.3387	68.1291	33.7084	52.0695	70.7291	74.6282	93.5954	63.8169	52.2279	45.3955	57.0335	48.3687	48.1487	36.0038	59.2769	33.438
9.37252e-40	Q9Y266	NUDC	Nuclear migration protein nudC	NUDC_HUMAN	129.888	124.522	209.327	137.573	137.651	138.961	62.0369	163.477	78.3526	247.493	150.77	90.495	155.73	142.391	187.664	151.541	129.731	65.1675	56.6651	125.897	38.9271	76.6961
0.00128649	Q9Y275	TNFSF13B	Tumor necrosis factor ligand superfamily member 13B	TN13B_HUMAN	17.9661	18.803	15.9068	19.7555	36.0574	23.5128	36.3652	22.424	25.6058	43.6567	17.5554	25.6812	36.2505	20.5505	15.2686	19.3515	21.6521	20.5144	13.7659	14.7925	22.153	18.273
1.75966e-75	Q9Y279	VSIG4	V-set and immunoglobulin domain-containing protein 4	VSIG4_HUMAN	160.419	252.109	355.562	64.9526	230.736	108.059	33.0389	78.2657	168.426	256.805	56.9559	97.5535	78.6701	77.2569	126.261	77.0363	231.408	43.3687	48.4581	94.2281	97.0298	65.4321
4.19468e-13	Q9Y2E5	MAN2B2	Epididymis-specific alpha-mannosidase	MA2B2_HUMAN	66.4183	53.9046	52.8788	39.8107	51.925	44.3241	37.3262	83.8439	51.4353	49.845	76.496	71.8421	61.0077	63.8201	45.3111	53.3836	59.2758	38.739	19.118	75.697	33.5731	44.2681
8.13885e-28	Q9Y2G1	MYRF	Myelin regulatory factor	MYRF_HUMAN	31.6009	23.7558	25.8921	36.0339	52.8207	20.1185	16.3851	43.5607	21.1165	33.8983	26.2467	19.6945	32.7185	34.4787	27.3329	28.3546	65.251	19.5627	21.9592	24.2526	15.8437	21.1435
4.10993e-20	Q9Y2I2	NTNG1	Netrin-G1	NTNG1_HUMAN	45.4369	34.7738	23.4455	34.4171	37.4375	36.4517	33.8913	31.1833	23.9212	34.6183	26.5506	26.1048	44.0283	38.9449	45.6905	27.6234	47.9796	23.6202	27.8805	29.0442	20.7796	24.0966
1.65764e-86	Q9Y2T3	GDA	Guanine deaminase	GUAD_HUMAN	60.7639	55.1058	48.2525	56.7272	85.4162	68.062	72.1113	58.2852	25.3352	45.0658	63.373	45.298	89.2935	78.3011	115.544	45.996	107.608	22.5698	41.6555	64.5322	73.0534	58.0774
1.82254e-91	Q9Y4C0	NRXN3	Neurexin-3	NRX3A_HUMAN	113.163	57.6085	60.7689	84.5318	102.642	98.7942	58.7558	83.4693	21.4353	37.5329	43.8081	53.7263	51.5545	89.4661	120.82	65.1133	111.557	36.5569	53.1595	71.8367	45.4246	44.4099
8.72007e-57	Q9Y4L1	HYOU1	Hypoxia up-regulated protein 1	HYOU1_HUMAN	83.2855	71.7128	63.3724	62.5605	100.856	96.6891	123.001	56.646	38.8303	35.3269	59.3232	61.762	73.5383	82.803	75.3735	46.2033	78.8507	23.0055	25.1784	33.9404	39.1311	26.6116
1.9468e-40	Q9Y5F6	PCDHGC5	Protocadherin gamma-C5	PCDGM_HUMAN	104.572	20.3456	20.7062	45.8698	27.7049	50.1696	24.6994	47.3035	17.1674	38.1974	38.3998	26.288	33.2799	40.2224	47.1776	21.7572	40.9294	28.3207	49.5079	33.1609	27.0903	37.565
1.11485e-58	Q9Y5I4	PCDHAC2	Protocadherin alpha-C2	PCDC2_HUMAN	110.689	57.5637	31.5326	68.3582	70.2397	114.608	107.939	115.931	27.4981	38.7746	51.5584	44.032	67.4846	113.362	72.7276	32.736	87.3663	24.5527	36.4488	39.0503	22.6789	40.6715
0.00314163	Q9Y5Y7	LYVE1	Lymphatic vessel endothelial hyaluronic acid receptor 1	LYVE1_HUMAN	26.7539	19.4546	47.1366	22.237	20.6657	37.1562	111.471	35.8134	29.5004	32.4925	163.351	25.7307	28.6184	52.4896	28.7104	26.5334	45.4836	14.5363	12.2525	18.4163	98.7285	14.2524
0.00277647	Q9Y617	PSAT1	Phosphoserine aminotransferase	SERC_HUMAN	43.2581	29.9294	29.207	25.8846	18.7613	27.3794	17.3262	36.2233	20.1489	20.0072	29.9427	20.1758	22.3768	27.9452	22.5015	25.3552	226.179	27.4858	25.276	21.7998	32.6471	25.9403
1.46439e-24	Q9Y639	NPTN	Neuroplastin	NPTN_HUMAN	27.4704	28.5148	26.9046	32.8267	54.1183	21.9021	18.2844	52.1354	19.7818	17.3401	22.7932	19.8136	30.9186	32.955	54.3794	13.5067	27.9357	23.5303	26.2411	20.972	31.3548	22.627
3.44787e-63	Q9Y646	CPQ	Carboxypeptidase Q	CBPQ_HUMAN	68.8594	72.8645	68.7907	86.4274	46.6373	69.0927	65.5173	98.8587	16.4416	57.193	89.0653	82.1772	60.771	87.5829	102.309	84.0271	72.6783	43.2083	79.0086	90.7594	57.6413	61.6924
0.000456823	Q9Y6C2	EMILIN1	EMILIN-1	EMIL1_HUMAN	28.7235	20.9086	31.6884	25.515	17.8987	44.5556	23.7716	21.5213	22.9457	38.752	26.8512	21.8278	26.9243	51.3053	23.8095	27.2235	19.1517	16.1502	12.9639	21.7212	14.5042	18.4689
0.00163055	Q9Y6N6	LAMC3	Laminin subunit gamma-3	LAMC3_HUMAN	31.5781	16.944	16.121	30.3613	31.3921	10.3338	28.2321	22.4818	33.9502	39.6091	18.4175	38.165	18.2407	33.0955	17.9042	32.6895	31.5095	16.6169	14.5878	14.07	13.1332	17.5442
4.92258e-54	Q9Y6N7	ROBO1	Roundabout homolog 1	ROBO1_HUMAN	75.2587	52.6856	40.5939	70.9034	72.5882	85.6462	64.213	71.6189	38.0633	26.4503	41.659	49.3274	71.3463	81.2245	83.557	59.8529	80.9828	27.7275	43.6953	53.6076	30.5586	35.3814
8.83424e-19	Q9Y6N8	CDH10	Cadherin-10	CAD10_HUMAN	40.6015	35.6402	35.4289	59.4807	59.0429	54.9859	54.8064	80.1373	43.2942	31.4109	28.5911	42.3955	41.9077	64.4451	48.5931	14.7914	53.9623	12.8597	12.3754	30.0085	17.5799	10.9358
1.9676e-112	Q9Y6R7	FCGBP	IgGFc-binding protein	FCGBP_HUMAN	59.9645	123.694	66.033	45.2357	58.5379	96.638	60.5785	73.9555	81.1892	339.32	30.5466	59.9899	78.5544	90.3281	42.1501	58.0106	62.9062	71.4836	65.4391	49.0928	107.916	48.0643
0.00102383	Q9Y6X5	ENPP4	Bis(5'-adenosyl)-triphosphatase ENPP4	ENPP4_HUMAN	29.3748	29.2477	12.551	33.265	17.6962	20.1465	25.2592	28.3623	25.6647	22.941	15.8958	25.5894	18.1285	31.9781	25.9389	33.9594	37.6347	13.603	14.503	18.8647	12.5968	15.2715
