# Supplementary material for: Identification of Candidate Biomarkers of Alzheimer’s Disease via Multiplex Cerebrospinal Fluid and Serum Proteomics
Source: Int J Mol Sci. 2023 Sep 18;24(18):14225. doi: 10.3390/ijms241814225 (PMC10532410; doi:10.3390/ijms241814225)
Supplement: Supplementary file 1 [file ijms-24-14225-s001.zip › Table S2 identified Protein groups in serum.xlsx]

## Sheet: Proteins
PG.Qvalue	PG.ProteinAccessions	PG.Genes	PG.ProteinDescriptions	PG.ProteinNames	NC_p_1	NC_p_2	NC_p_3	NC_p_4	NC_p_5	NC_p_6	NC_p_7	NC_p_8	NC_p_9	NC_p_10	NC_p_11	NC_p_12	NC_p_13	NC_p_14	NC_p_15	NC_p_16	NC_p_17	NC_p_18	NC_p_19	NC_p_20	NC_p_21	NC_p_22	NC_p_23	NC_p_24	NC_p_25	NC_p_26	NC_p_27	NC_p_28	NC_p_29	NC_p_30	AD_p_1	AD_p_2	AD_p_3	AD_p_4	AD_p_5	AD_p_6	AD_p_7	AD_p_8	AD_p_9	AD_p_10	AD_p_11	AD_p_12	AD_p_13	AD_p_14	AD_p_15
1.78834e-32	A0A075B6H7	IGKV3-7	Probable non-functional immunoglobulin kappa variable 3-7	KV37_HUMAN	248.614	255.051	332.376	99.8003	289.309	508.506	225.969	329.955	124.433	203.738	984.304	497.383	299.847	271.846	345.959	244.548	300.671	265.578	318.456	349.77	139.482	167.538	592.103	366.832	21.0146	254.892	210.056	167.805	87.8155	94.9052	15.237	106.328	136.701	161.937	170.404	77.3272	105.02	161.651	224.536	166.631	206.818	229.287	153.578	224.69	190.47
9.25695e-06	A0A075B6J9	IGLV2-18	Immunoglobulin lambda variable 2-18	LV218_HUMAN	128.529	370.555	203.604	93.004	145.253	125.928	106.928	75.5025	172.287	95.8321	180.954	173.778	220.445	285.09	104.924	100.654	185.474	280.382	307.736	110.896	168.335	108.405	202.073	14.195	64.9912	175.391	162.475	174.353	165.185	32.7493	43.2284	13.6803	12.2039	35.5264	30.3879	35.8705	88.177	160.684	42.1947	80.4403	52.4892	61.3545	13.6914	139.66	177.227
0.000190527	A0A075B6K4	IGLV3-10	Immunoglobulin lambda variable 3-10	LV310_HUMAN	37.2998	28.9335	27.6979	50.9336	61.7329	499.128	54.9137	438.846	30.6883	342.912	36.2902	29.0286	18.4492	113.522	13.7934	52.7532	15.5747	9.04254	14.8126	18.283	10.8829	13.1309	42.7062	7.65572	14.1859	12.4084	57.9909	14.4875	6.46264	10.9623	23.8998	29.5632	46.3418	507.627	37.9244	41.3596	37.0766	20.8762	28.3106	29.2553	78.5233	45.7014	70.7663	17.2426	87.2351
7.22052e-22	A0A075B6K5	IGLV3-9	Immunoglobulin lambda variable 3-9	LV39_HUMAN	70.4631	63.2028	58.7147	51.4598	36.8589	126.62	37.4116	65.289	58.1181	146.839	76.8421	61.3867	96.9536	65.3266	57.3812	49.7672	80.5801	43.5863	61.2344	35.0534	70.3521	66.8423	40.148	33.9717	35.4421	62.2757	36.3759	30.0663	27.2081	21.0283	40.032	33.2824	52.9612	20.3806	50.0062	27.5077	60.775	50.5877	34.1044	30.1652	30.9431	75.9136	54.8672	71.0728	50.4286
3.91545e-42	A0A075B6P5;P01615	IGKV2-28;IGKV2D-28	Immunoglobulin kappa variable 2-28;Immunoglobulin kappa variable 2D-28	KV228_HUMAN;KVD28_HUMAN	298.725	349.397	248.527	27.0224	185.579	176.05	183.299	168.122	156.282	260.856	751.286	507.43	265.78	244.986	412.785	276.954	288.974	598.745	263.824	247.528	183.803	161.554	221.012	170.366	96.2387	187.929	224.474	158.966	71.6191	59.0051	30.1162	20.206	173.536	237.665	92.2811	71.1164	22.6794	97.6303	164.553	13.4989	217.421	167.626	236.19	222.137	257.788
0.000190527	A0A075B6Q5	IGHV3-64	Immunoglobulin heavy variable 3-64	HV364_HUMAN	184.43	292.793	234.583	92.2068	202.492	190.589	160.308	155.031	88.8147	131.619	331.288	308.861	161.957	106.391	165.04	126.98	102.642	142.195	92.1677	114.702	117.692	173.169	163.419	153.655	73.5809	76.5833	138.434	83.2784	80.4452	5.66107	86.6108	59.0588	130.136	96.0676	158.062	129.535	100.333	180.152	157.704	199.26	167.783	113.042	125.806	91.5784	167.737
1.14362e-58	A0A075B6R2;A0A087WSY4;A0A0C4DH41;P01824;P01825;P06331;P0DP06;P0DP07;P0DP08	IGHV4-4;IGHV4-30-2;IGHV4-61;IGHV4-39;IGHV4-59;IGHV4-34;IGHV4-30-4;IGHV4-31;IGHV4-38-2	Immunoglobulin heavy variable 4-4;Immunoglobulin heavy variable 4-30-2;Immunoglobulin heavy variable 4-61;Immunoglobulin heavy variable 4-39;Immunoglobulin heavy variable 4-59;Immunoglobulin heavy variable 4-34;Immunoglobulin heavy variable 4-30-4;Immunoglobulin heavy variable 4-31;Immunoglobulin heavy variable 4-38-2	HV404_HUMAN;HV432_HUMAN;HV461_HUMAN;HV439_HUMAN;HV459_HUMAN;HV434_HUMAN;HVD34_HUMAN;HV431_HUMAN;HVD82_HUMAN	661.756	712.13	714.376	415.275	722.998	634.405	484.457	765.704	484.994	631.764	1008.42	934.154	625.49	619.547	684.742	777.343	591.061	647.583	892.487	408.525	585.514	480.844	561.356	561.141	275.067	480.907	504.368	474.087	454.892	201.287	338.991	267.556	354.118	337.847	286.098	287.029	383.124	426.182	365.998	493.565	460.793	518.577	342.897	508.649	592.627
1.10878e-59	A0A075B6R9;A0A0C4DH68	IGKV2D-24;IGKV2-24	Probable non-functional immunoglobulin kappa variable 2D-24;Immunoglobulin kappa variable 2-24	KVD24_HUMAN;KV224_HUMAN	412.658	386.206	1337.03	218.304	226.507	566.724	322.959	510.862	397.346	331.305	1468.71	789.121	390.108	520.756	377.591	570.905	287.558	616.311	622.318	250.361	358.959	281.731	630.06	360.067	139.923	320.498	324.593	294.581	285.413	38.8298	336.885	219.533	318.756	335.088	154.194	174.288	151.242	171.791	231.535	238.146	150.009	279.53	371.066	436.22	424.058
5.98287e-63	A0A075B6S2	IGKV2D-29	Immunoglobulin kappa variable 2D-29	KVD29_HUMAN	191.374	301.48	132.604	105.554	216.012	257.238	195.713	142.025	189.56	203.462	450.827	321.387	244.494	206.932	168.234	346.303	243.976	261.71	361.59	244.177	207.948	268.953	172.302	303.864	112.333	144.195	242.843	206.076	111.449	86.1172	117.372	109.058	126.366	110.404	94.5544	161.159	141.364	212.851	149.243	176.185	176.283	150.908	142.325	234.148	211.633
3.1323e-41	A0A075B6S5	IGKV1-27	Immunoglobulin kappa variable 1-27	KV127_HUMAN	14.4286	209.556	199.1	11.4898	129.754	135.677	69.1709	160.8	107.42	83.7925	263.116	183.499	81.6403	117.146	16.5158	192.461	19.1366	141.443	118.994	144.283	91.3776	77.2717	137.876	158.139	25.0053	82.0576	18.5853	132.387	51.6703	24.1474	12.8053	13.9088	18.966	22.2598	21.3938	22.0463	32.9475	99.1046	73.5473	75.0055	81.9495	90.2582	76.3739	151.744	203.758
0.000190527	A0A075B6S6	IGKV2D-30	Immunoglobulin kappa variable 2D-30	KVD30_HUMAN	28.79	24.5004	20.6796	31.527	17.8261	36.1409	17.009	14.8486	23.6678	82.2614	115.139	20.2403	21.71	10.9881	25.1517	25.9225	21.7071	22.9121	34.8778	14.3347	20.3017	13.5765	19.8966	183.031	16.6124	12.6197	19.4906	18.2648	20.7973	15.0011	28.2882	29.8658	19.0994	16.2732	35.9242	16.4309	10.9944	26.1897	36.1377	11.6786	14.6022	17.0195	21.4274	14.7802	22.8741
6.64885e-06	A0A087WSX0	IGLV5-45	Immunoglobulin lambda variable 5-45	LV545_HUMAN	14.1862	162.757	271.393	18.7265	87.9568	88.4912	34.5187	24.9984	18.4975	31.419	152.845	62.4615	78.5642	117.474	12.3934	265.365	100.557	13.6094	291.118	160.532	12.0589	79.4704	49.1205	172.106	27.9678	27.2358	58.7303	100.272	12.3533	30.4439	16.8028	14.7163	11.3448	33.0255	32.6891	33.3454	22.3125	104.997	17.8068	10.9719	69.7121	154.684	93.3737	24.8832	100.422
0.000143384	A0A087WW87;P01614	IGKV2-40;IGKV2D-40	Immunoglobulin kappa variable 2-40;Immunoglobulin kappa variable 2D-40	KV240_HUMAN;KVD40_HUMAN	27.1875	26.8088	99.4572	20.8337	97.5213	37.6224	11.3024	15.4285	33.0715	12.4174	107.57	256.875	126.755	85.6422	31.1204	30.195	20.4403	163.427	114.858	15.9817	32.3532	58.5668	33.0119	29.1809	13.7904	85.4023	33.6996	12.5428	31.5821	12.8152	23.219	26.2082	37.8124	11.8134	18.2836	11.7001	47.5788	25.0795	21.6596	19.6165	13.1653	13.4606	54.3029	15.4999	28.7148
3.68291e-81	A0A0A0MRZ8;P04433	IGKV3D-11;IGKV3-11	Immunoglobulin kappa variable 3D-11;Immunoglobulin kappa variable 3-11	KVD11_HUMAN;KV311_HUMAN	151.332	294.424	260.894	66.3095	261.839	263.039	136.779	221.196	185.223	266.858	563.584	437.184	195.33	299.319	253.627	242.62	244.655	237.338	443.108	199.132	222.462	182.118	235.016	383.812	71.8321	102.533	172.72	227.919	113.176	76.8098	76.6024	75.5113	130.332	142.669	61.7069	98.5561	98.8798	111.624	144.777	135.491	169.205	193.56	218.861	266.035	402.037
6.29337e-106	A0A0A0MS15	IGHV3-49	Immunoglobulin heavy variable 3-49	HV349_HUMAN	149.788	125.254	188.381	30.7563	147.375	205.697	117.383	136.89	52.7964	110.201	372.713	141.682	115.679	115.799	80.7482	237.322	135.197	129.078	295.417	123.03	200.365	106.365	306.197	53.961	23.1803	118.324	68.1743	98.7334	105.854	22.1763	56.4364	31.8143	145.968	115.322	62.0337	56.0237	46.2152	166.456	23.6569	73.9626	227.45	69.3411	73.1449	91.0275	99.5661
4.83019e-64	A0A0A0MT36	IGKV6D-21	Immunoglobulin kappa variable 6D-21	KVD21_HUMAN	75.3511	378.459	29.0432	146.492	510.447	310.341	158.066	16.8728	101.141	190.184	290.815	408.91	296.18	186.457	356.847	729.351	165.179	254.555	17.2202	488.508	194.417	373.058	157.83	384.321	95.7058	151.829	213.192	151.52	25.5222	69.7433	21.2315	105.686	139.617	104.296	12.9031	64.4207	152.831	279.278	207.175	199.421	286.253	13.8688	143.798	220.563	384.293
1.60995e-16	A0A0B4J1U3	IGLV1-36	Immunoglobulin lambda variable 1-36	LV136_HUMAN	30.0876	16.754	19.8494	13.0199	43.7802	106.072	24.133	84.6736	61.0483	79.0406	175.8	131.118	18.9073	100.584	14.5748	144.604	16.8876	90.4647	68.6848	119.293	20.219	152.94	125.851	11.8292	22.0666	87.9262	21.0604	20.0703	19.7371	109.722	14.5106	12.2743	21.4917	25.2242	11.4263	24.9822	10.9274	15.6733	42.6451	81.8202	28.1107	21.5388	19.1567	43.9583	43.664
7.36554e-05	A0A0B4J1U7	IGHV6-1	Immunoglobulin heavy variable 6-1	HV601_HUMAN	24.7713	29.4237	34.8599	22.8658	38.5852	48.032	31.8265	14.0574	23.1489	13.6286	17.9095	54.9623	33.2054	31.8423	28.3547	46.0912	57.7989	84.5419	20.669	36.2893	37.1276	15.541	20.3426	21.3238	12.5649	12.9026	10.8254	50.8214	34.6626	14.0652	25.4838	23.879	11.0471	12.9657	36.7294	12.8413	19.1909	27.5258	19.7347	11.4225	14.9295	16.6464	33.6434	14.1224	67.4543
0.000708625	A0A0B4J1V0	IGHV3-15	Immunoglobulin heavy variable 3-15	HV315_HUMAN	160.99	214.211	157.5	17.2232	163.758	145.365	72.7897	18.6629	17.4364	35.0735	23.777	152.164	176.712	162.863	11.0179	228.527	120.884	89.9871	198.03	142.086	26.7463	11.7059	178.418	30.5528	120.473	17.1297	27.8594	15.1722	26.1089	36.1969	19.1951	31.7023	28.4299	33.3674	14.2721	33.0473	114.743	20.7332	26.2002	29.3961	19.8207	12.5385	25.3411	18.7492	23.7384
0.000190527	A0A0B4J1V2	IGHV2-26	Immunoglobulin heavy variable 2-26	HV226_HUMAN	21.2218	34.3451	11.9095	26.6904	13.816	19.2772	14.4797	12.0431	25.8146	15.9082	29.4509	30.1861	11.3443	22.4138	24.2916	23.5693	28.1464	36.7259	24.1262	30.57	6.4591	18.1405	12.3782	19.7156	36.7782	19.5159	12.6361	33.4509	11.8421	16.4177	29.7462	20.4573	12.8949	15.1343	23.4235	14.9891	22.4008	32.1298	16.9069	15.3121	16.8662	35.8985	11.4939	12.0988	36.7869
0.000737484	A0A0B4J1Y8	IGLV9-49	Immunoglobulin lambda variable 9-49	LV949_HUMAN	30.8901	22.8347	19.2737	29.3836	16.6141	33.6838	12.8784	15.9318	29.0243	21.0825	12.5051	21.7168	20.2341	19.9352	27.3119	27.8134	21.634	32.6646	32.5066	14.0259	36.8647	16.1344	11.0094	33.25	17.8243	17.3577	11.2387	11.0079	35.9861	13.9813	26.365	23.0009	17.8009	13.4607	20.8332	15.3138	33.4423	28.5767	11.3485	17.2159	15.0011	11.8133	19.9707	13.6031	21.319
1.35623e-45	A0A0B4J1Y9	IGHV3-72	Immunoglobulin heavy variable 3-72	HV372_HUMAN	10.9652	160.76	104.4	24.2275	118	91.8768	13.0709	85.0103	52.4558	38.3128	125.27	145.682	77.8504	41.2238	65.7345	52.1418	56.2633	77.7075	130.977	78.6818	61.6577	71.3041	106.435	98.0494	32.2669	33.1342	14.9779	74.1001	53.0546	11.5279	21.7386	11.3749	73.3611	37.1018	35.8403	12.6266	28.8669	20.1259	13.7637	32.2519	69.2919	53.7732	16.4663	93.4781	173.99
4.97899e-21	A0A0B4J2D9;P0DP09	IGKV1D-13;IGKV1-13	Immunoglobulin kappa variable 1D-13;Immunoglobulin kappa variable 1-13	KVD13_HUMAN;KV113_HUMAN	111.387	17.4971	20.7298	13.5974	24.0482	11.8615	69.3883	23.6394	13.7657	26.618	199.547	17.3422	19.7459	18.8921	13.9558	13.5408	16.1704	11.5298	102.214	28.486	21.1158	31.5755	34.2088	11.3268	21.1295	21.6974	33.5106	36.2959	20.6125	28.5768	15.1542	11.753	22.4449	232.209	18.0777	26.0903	11.4121	13.1791	33.1865	23.2077	25.106	33.8213	20.0064	94.1583	85.7083
3.82637e-50	A0A0B4J2F2;P57059	SIK1B;SIK1	Probable serine/threonine-protein kinase SIK1B;Serine/threonine-protein kinase SIK1	SIK1B_HUMAN;SIK1_HUMAN	368.924	442.33	353.64	639.785	557.813	516.669	538.835	358.203	399.232	459.843	416.739	306.149	561.174	589.582	639.45	621.504	630.021	658.35	460.374	767.018	469.314	323.531	509.304	457.456	388.374	611.414	897.625	459.586	191.267	524.123	394.475	340.873	531.354	594.275	556.86	646.811	364.629	536.093	514.079	672.974	541.029	683.482	727.223	489.46	798.808
4.59015e-74	A0A0C4DH24	IGKV6-21	Immunoglobulin kappa variable 6-21	KV621_HUMAN	25.4086	45.2009	30.7056	34.1795	37.8673	41.1779	26.2377	259.019	31.0181	136.547	239.837	39.1085	21.3441	22.6333	28.4766	46.3962	17.0037	21.8552	177.334	27.7713	14.5763	12.3194	14.445	21.4751	11.129	25.3138	16.7464	13.5289	13.5993	15.9659	32.5286	32.6935	17.7464	21.5115	27.3993	22.6661	22.171	25.8879	23.1278	20.7597	20.0136	21.2017	20.1248	48.1969	22.9545
2.34173e-108	A0A0C4DH25	IGKV3D-20	Immunoglobulin kappa variable 3D-20	KVD20_HUMAN	447.643	919.884	916.841	250.975	666.079	1125.35	582.721	797.869	406.432	798.949	1330.12	1579.44	502.215	572.513	1032.91	971.632	1004.13	1119.65	808.458	784.69	548.084	652.924	1020.72	895.939	359.088	451.867	818.553	575.162	336.367	184.674	391.372	249.354	847.214	475.175	382.787	353.792	456.686	326.539	220.904	271.944	439.555	484.119	289.88	959.034	534.017
3.63551e-05	A0A0C4DH29	IGHV1-3	Immunoglobulin heavy variable 1-3	HV103_HUMAN	114.617	143.458	130.534	49.4406	121.436	120.248	131.321	109.455	75.2679	138.517	227.769	221.09	133.034	102.988	94.1134	79.0875	95.0236	90.2116	83.9522	97.6976	150.852	106.622	118.442	145.866	69.1979	94.765	132.806	96.265	97.123	49.6191	89.7218	66.9544	82.3993	121.481	72.2829	79.5676	65.6554	98.0387	87.966	85.2895	99.9402	59.1267	116.943	85.4028	128.068
0.000190527	A0A0C4DH30	IGHV3-16	Probable non-functional immunoglobulin heavy variable 3-16	HV316_HUMAN	3277.3	73.6813	62.191	2485.8	235.965	28.9796	185.717	30.1495	2077.8	39.1914	44.2304	276.647	1459.95	102.655	50.4014	1119.74	74.613	17.1822	798.61	772.263	21.0731	17.6352	10.4751	36.8887	12.25	6.12751	9.46367	6.48974	10.0724	290.263	71.6111	53.9316	2284.09	39.4763	25.5063	37.4378	462.171	1637.88	51.0206	1202.44	27.7516	1417.88	1181.52	1201.8	1194.94
0.000114136	A0A0C4DH31	IGHV1-18	Immunoglobulin heavy variable 1-18	HV118_HUMAN	54.1941	40.1302	29.622	18.0373	14.2635	39.0906	14.9487	11.6652	18.2761	49.2662	14.8617	82.9177	49.5123	29.3865	23.5294	32.513	27.2632	11.0973	35.5756	16.8957	12.5242	18.7281	64.7747	41.4861	35.6241	36.5817	16.5363	32.4013	12.2257	16.9496	30.7098	19.8154	22.2766	15.6246	30.479	15.4747	23.1265	33.1706	16.3763	13.765	12.3889	20.0602	21.8236	39.0389	39.1316
0.00958637	A0A0C4DH33	IGHV1-24	Immunoglobulin heavy variable 1-24	HV124_HUMAN	14.9144	14.3034	16.9461	11.1155	19.6588	33.1295	20.6032	28.9176	18.1422	22.6358	36.8417	10.144	12.6477	31.8926	17.0719	13.0234	10.9056	15.2949	20.3189	29.9543	17.2616	25.8121	17.613	15.569	28.5156	27.7692	17.9799	23.5089	16.8502	23.3608	12.3881	14.3772	11.1268	21.5347	33.3293	21.3281	31.8742	13.3808	11.8819	36.767	23.999	25.229	16.3547	29.0514	15.3203
0.000190527	A0A0C4DH34	IGHV4-28	Immunoglobulin heavy variable 4-28	HV428_HUMAN	30.6726	329.796	527.475	250.115	595.75	16.1091	360.884	17.4063	18.6952	582.445	948.596	840.719	484.215	330.305	19.8673	595.37	398.647	312.165	398.877	11.323	28.6772	17.1876	534.278	548.178	225.616	388.641	24.6747	388.969	209.228	255.051	20.5808	126.826	290.492	253.386	218.313	35.4331	229.679	222.706	340.876	466.308	368.815	13.4437	332.823	403.798	277.392
5.7277e-46	A0A0C4DH35	IGHV3-35	Probable non-functional immunoglobulin heavy variable 3-35	HV335_HUMAN	1055.86	1725.7	1034.14	884.242	1050.64	848.171	910.615	944.331	817.453	785.254	1450.31	1456.32	785.856	904.141	1642.5	1091.01	1088.59	912.316	1318.45	806.896	1076.78	1241.26	1048.44	1213.45	963.102	943.521	837.523	773.033	758.569	515.516	804.168	479.907	987.779	973.644	671.798	608.903	660.831	758.989	658.534	1005.86	881.975	813.031	723.351	757.497	751.772
3.36096e-34	A0A0C4DH36	IGHV3-38	Probable non-functional immunoglobulin heavy variable 3-38	HV338_HUMAN	298.514	255.349	401.347	35.5682	277.383	296.274	183.938	300.487	154.394	228.743	645.916	418.174	222.001	308.152	66.4939	214.874	211.542	201.993	328.941	232.633	20.8446	283.907	279.863	270.309	10.511	10.7936	239.754	182.786	23.5431	14.2302	31.0485	168.226	243.21	251	95.8078	209.717	16.6315	197.185	220.469	175.921	198.458	81.0587	197.52	261.638	215.414
1.1307e-100	A0A0C4DH38	IGHV5-51	Immunoglobulin heavy variable 5-51	HV551_HUMAN	272.792	290.759	355.742	88.8132	206.186	277.697	164.478	243.366	188.126	246.528	490.543	583.58	242.159	241.445	183.214	239.52	132.168	274.846	424.247	141.961	194.723	243.775	260.685	263.77	106.957	198.812	258.055	181.349	82.3443	64.1775	78.5397	74.7011	155.992	111.435	87.015	87.0533	144.262	137.545	97.4517	181.38	201.638	190.817	202.612	235.287	339.291
0.000190527	A0A0C4DH39	IGHV1-58	Immunoglobulin heavy variable 1-58	HV158_HUMAN	11.7096	17.6307	14.8813	22.6871	12.8278	26.0074	16.6797	20.6343	22.4097	73.8847	16.1961	50.5344	55.4275	25.8193	34.9518	36.023	30.1651	12.3823	25.0984	61.8918	14.6093	33.38	14.2589	12.6042	23.0853	22.4811	14.556	29.0388	13.6414	36.8827	20.3565	12.1472	13.7441	17.4338	26.9824	11.8238	27.0316	10.8327	14.6982	13.2924	19.4289	31.1635	15.4194	20.5392	16.4605
2.36353e-92	A0A0C4DH67	IGKV1-8	Immunoglobulin kappa variable 1-8	KV108_HUMAN	43.4001	51.4609	55.297	31.5429	62.2212	62.9994	45.0778	81.2504	609.286	64.2506	75.0759	54.6296	38.5435	57.682	40.276	56.6454	37.6128	53.6657	45.571	20.4759	31.1469	33.585	49.9671	45.0223	19.8305	31.9886	29.7507	55.9323	33.1801	27.41	42.5781	38.9337	43.5082	32.5086	40.6802	39.3613	38.3285	35.5438	39.6498	53.5673	35.7307	41.3134	49.1553	35.6704	38.2826
2.31837e-34	A0A0C4DH73;P01611	IGKV1-12;IGKV1D-12	Immunoglobulin kappa variable 1-12;Immunoglobulin kappa variable 1D-12	KV112_HUMAN;KVD12_HUMAN	48.9442	85.0719	68.3054	35.7621	44.7101	92.7947	35.3961	47.3113	45.2541	39.6007	151.236	105.577	47.269	47.5004	40.0244	90.9706	52.4786	76.5924	87.3233	49.0344	35.1356	26.4041	55.7127	29.8362	37.1416	50.4035	36.734	54.4558	32.1087	26.5046	31.5517	30.5272	27.9512	26.9637	45.325	22.765	40.5555	27.1069	33.1249	29.5242	42.2782	36.5275	34.9972	59.3308	49.2438
0.00231292	A0A0J9YX35	IGHV3-64D	Immunoglobulin heavy variable 3-64D	HV64D_HUMAN	723.15	22.472	26.6239	17.4636	30.8858	15.2341	32.3695	31.7468	19.9575	161.423	435.567	473.837	503.244	23.9267	14.1202	51.8732	15.4253	16.3006	33.9476	22.1651	16.1476	24.1463	316.627	8.96923	16.7315	18.0415	16.4866	15.0847	15.3846	26.452	18.6182	15.0964	143.667	30.2194	17.1009	29.6416	27.2231	18.2196	38.1091	32.1905	313.486	31.9729	21.7356	26.3083	19.8629
0.00145762	A0A1B0GUS4;P68036	UBE2L5;UBE2L3	Ubiquitin-conjugating enzyme E2 L5;Ubiquitin-conjugating enzyme E2 L3	UB2L5_HUMAN;UB2L3_HUMAN	21.2614	15.7514	33.2537	16.1479	30.4206	29.6997	29.1882	28.8942	19.2771	27.8382	35.9864	27.4403	18.3469	23.9706	16.0131	12.3352	34.2529	19.6395	14.8907	27.6794	18.6656	20.1528	13.4982	17.1073	19.256	19.4127	17.8842	12.4926	16.8708	19.0576	15.0136	20.2425	21.7217	27.5602	29.264	26.8831	26.2436	13.9029	19.0571	32.5585	25.339	17.4152	25.669	31.9354	18.9781
0.00115283	A0A1W2PR48	TLE7	Transducin-like enhancer protein 7	TLE7_HUMAN	129.827	16.0153	18.9743	12.4459	33.4845	290.23	155.387	25.8265	12.6	29.0807	32.9036	156.051	290.188	20.64	13.3899	14.7936	17.6665	240.012	11.2502	332.129	307.335	25.5022	10.9387	330.666	250.361	270.213	36.6111	33.2222	444.835	296.786	13.8708	497.565	518.677	461.723	402.159	317.07	328.859	389.273	283.826	21.2423	334.621	30.9571	18.3121	26.884	291.709
2.27865e-05	A1L4H1	SSC5D	Soluble scavenger receptor cysteine-rich domain-containing protein SSC5D	SRCRL_HUMAN	31.023	21.6815	30.9827	44.8738	36.1262	51.8255	38.732	37.0078	36.4903	27.4125	39.5523	24.042	25.6815	34.9672	22.0101	24.8033	33.4175	36.58	27.45	37.3663	32.145	25.5796	33.1819	25.9616	44.8065	29.4457	25.7802	33.8596	30.102	41.1646	32.2295	38.3762	40.7347	41.9332	26.2634	42.8176	48.3003	40.4643	27.0941	35.9612	31.1521	22.5456	43.4321	38.7113	44.5864
2.96124e-44	A2NJV5	IGKV2-29	Immunoglobulin kappa variable 2-29	KV229_HUMAN	40.4306	160.937	38.1399	27.6338	63.7336	92.0381	75.417	26.011	80.5384	36.9374	26.0131	58.0962	47.924	36.6081	16.5622	115.554	49.1327	99.6295	15.7711	93.4189	44.6443	51.9579	15.3212	49.3976	16.402	15.5007	39.5294	18.9019	10.0264	14.3855	556.258	30.8152	49.9777	21.1268	17.7683	55.0429	35.8099	43.5784	30.9469	61.8883	38.7534	18.9726	33.2176	74.9725	110.798
1.90774e-89	A5D6W6	FITM1	Fat storage-inducing transmembrane protein 1	FITM1_HUMAN	90.0597	350.717	248.406	162.122	273.971	138.497	184.38	123.366	98.8461	175.321	115.861	97.0787	155.212	134.599	84.0181	86.3186	41.9776	89.5863	222.617	138.93	61.2672	42.9596	126.606	100.896	133.624	139.544	106.804	67.6211	55.9718	106.451	785.801	323.153	313.135	382.389	240.091	528.305	130.239	325.106	213.168	100.036	155.122	117.34	213.189	130.038	180.137
0.000191611	A5PLK6	RGSL1	Regulator of G-protein signaling protein-like	RGSL_HUMAN	1441.22	660.959	1544.81	1483.85	1357.47	1160.07	1578.47	1494.75	2075.53	1628.77	1523.97	1304.47	1496.8	1592.44	17.1359	1547.16	1338.96	932.423	979.189	833.289	1837.74	2362.79	1459.16	999.844	1233.94	1070.44	17.9128	1322.71	1315.2	1311.97	904.683	1232.84	797.278	530.647	936.601	723.815	1238.24	1051.15	1757.06	2050.44	1387.33	1761.44	1882.16	1190.4	1072.18
0.000871906	A6NI72;A8MVU1;P14598	NCF1B;NCF1C;NCF1	Putative neutrophil cytosol factor 1B;Putative neutrophil cytosol factor 1C;Neutrophil cytosol factor 1	NCF1B_HUMAN;NCF1C_HUMAN;NCF1_HUMAN	23.7275	15.8906	25.676	20.671	24.6386	19.6128	25.8222	27.2539	35.7757	50.2188	21.2363	16.191	24.9924	16.6466	25.0789	39.3052	15.7591	19.1693	19.8548	21.8408	29.4177	19.5452	30.0166	23.0854	26.3236	21.0271	22.5344	20.4752	28.2736	17.3236	21.9052	21.1204	26.5512	36.4422	17.5565	27.7736	25.2499	23.8626	21.9141	22.9316	18.1723	20.0804	25.2227	25.3024	16.2904
2.84376e-71	A6NIZ1;P61224	;RAP1B	Ras-related protein Rap-1b-like protein;Ras-related protein Rap-1b	RP1BL_HUMAN;RAP1B_HUMAN	42.0986	91.8229	83.9321	36.4817	95.7204	65.748	20.5313	26.2322	36.2185	21.0261	21.6519	124.519	29.3244	24.6741	20.8037	24.4502	197.719	43.7651	24.4194	94.1535	18.0304	41.423	123.28	95.37	31.3242	16.5772	30.3547	49.8122	83.9115	74.8465	30.5752	38.0474	32.4628	30.8569	143.873	131.96	29.3183	32.3052	45.4	24.7891	48.4113	59.7759	98.7144	16.048	42.4238
0.000225577	A6NNA5	DRGX	Dorsal root ganglia homeobox protein	DRGX_HUMAN	473.021	19.7773	404.423	289.72	322.893	304.123	355.648	20.9138	409.684	23.549	358.615	364.799	342.334	16.7139	16.5352	397.354	215.051	501.698	440.897	500.178	459.714	280.868	272.415	34.2379	18.6933	406.35	29.647	356.73	470.109	497.598	423.485	303.282	673.284	296.131	419.626	431.265	506.478	273.335	308.826	291.214	377.732	439.62	320.25	33.1991	359.262
3.0166e-84	B9A064;P0CG04;P0DOX8	IGLL5;IGLC1;	Immunoglobulin lambda-like polypeptide 5;Immunoglobulin lambda constant 1;Immunoglobulin lambda-1 light chain	IGLL5_HUMAN;IGLC1_HUMAN;IGL1_HUMAN	845.139	727.682	756.957	376.084	629.084	610.462	675.688	561.369	367.991	769.537	1133.41	747.204	480.367	459.337	286.417	315.495	314.685	501.946	354.628	461.027	392.778	224.308	361.389	568.758	238.567	234.367	379.407	418.053	158.859	94.6464	415.705	384.349	404.17	460.423	325.661	400.053	323.627	415.773	374.8	402.822	626.921	415.108	400.017	1272.83	784.117
1.01336e-32	O00151	PDLIM1	PDZ and LIM domain protein 1	PDLI1_HUMAN	43.7518	23.0411	26.212	23.6044	70.0453	29.3351	24.7153	21.9233	27.1274	19.4164	28.2505	75.0835	30.4582	27.7643	26.4405	21.1879	129.117	23.8915	22.8846	147.281	18.4966	29.3758	110.637	27.4398	49.131	20.9934	27.8605	49.151	75.7838	29.0628	34.6127	20.7915	34.3978	31.5716	85.2739	70.7928	43.4725	28.0964	25.5479	20.8726	41.231	22.7025	20.163	21.3856	19.3941
3.31677e-86	O00187	MASP2	Mannan-binding lectin serine protease 2	MASP2_HUMAN	124.923	141.344	107.219	156.645	130.954	115.918	140.133	122.733	88.3831	86.4047	73.2298	93.2702	122.57	130.515	83.6251	111.51	119.004	108.709	122.349	93.9413	113.172	102.589	103.91	75.7715	98.5621	94.7974	122.724	72.2267	108.197	102.799	82.5112	131.841	97.4122	140.257	71.4488	97.2701	136.206	140.562	106.96	117.575	89.867	95.9886	105.004	84.6677	129.574
2.17411e-59	O00299	CLIC1	Chloride intracellular channel protein 1	CLIC1_HUMAN	61.6041	30.6378	34.1995	36.5754	60.3968	39.2731	20.3947	18.9943	47.5705	49.109	47.284	86.4018	33.6761	56.4003	13.8109	35.0362	217.48	46.0763	20.2228	115.899	17.0269	63.002	129.517	61.521	94.9524	35.1777	72.4368	73.5799	89.2455	67.5964	68.9681	46.9639	43.2051	61.9093	159.284	58.383	89.3187	28.6201	40.1632	24.2295	79.7613	36.9875	52.5508	19.4111	26.5411
2.13304e-107	O00391	QSOX1	Sulfhydryl oxidase 1	QSOX1_HUMAN	97.9476	73.9413	80.0458	100.327	71.1868	86.6794	84.5453	80.2634	89.2893	72.9049	85.5822	77.1198	91.2093	83.7261	75.0306	94.8161	80.5624	106.346	79.5712	72.5445	94.9146	72.0335	73.6099	79.1814	89.9548	103.096	75.2814	74.9893	81.4467	98.492	85.3441	77.3034	102.819	76.226	87.7747	93.622	74.372	92.2613	99.8104	86.1944	75.6072	94.7093	91.0123	92.8748	93.8778
0.000224663	O00429	DNM1L	Dynamin-1-like protein	DNM1L_HUMAN	26.0663	27.9619	33.1281	21.7299	11.2482	18.9557	11.7885	14.7923	21.9989	12.9515	18.8457	10.8519	31.5557	18.248	29.837	28.9498	27.8288	29.9002	19.6422	13.3239	33.7449	14.769	21.4061	24.2163	13.2217	13.5771	35.1491	12.0256	32.9406	13.3664	14.5593	25.1274	35.869	12.3215	11.3121	12.2033	18.2375	26.1583	20.7664	10.855	15.71	15.8194	31.9719	14.8607	29.9499
0.00741603	O00462	MANBA	Beta-mannosidase	MANBA_HUMAN	33.0981	21.3114	17.988	27.4234	15.5058	31.4368	45.8274	54.6328	27.0881	50.1915	13.3989	73.4949	18.8843	32.6559	28.9153	29.8015	60.9885	19.9299	30.3381	16.4797	17.6592	11.8094	17.3069	35.6266	19.0983	10.9771	16.9537	20.9979	68.5406	13.0486	24.6062	34.3349	16.6134	14.1551	31.2483	14.2922	32.6748	22.7808	12.1596	13.4261	12.7016	19.5663	47.7394	65.189	19.8968
1.19872e-102	O00533	CHL1	Neural cell adhesion molecule L1-like protein	NCHL1_HUMAN	46.5677	42.2565	41.4734	48.6143	46.3267	47.1574	53.6126	57.9267	54.1645	43.3316	58.2211	48.4193	49.5804	41.3086	45.8456	63.9096	42.8728	63.5054	56.1378	52.9549	54.5224	73.3964	55.2458	54.7067	53.6692	71.6946	47.5553	61.2372	56.5666	50.8107	53.3445	43.3869	68.4504	48.5052	51.6896	53.4629	52.4031	59.6775	66.8684	54.8241	36.4859	68.4124	53.3066	60.1466	57.7489
0.000190527	O00592	PODXL	Podocalyxin	PODXL_HUMAN	225.245	172.57	17.7122	157.629	157.885	30.9547	14.5682	247.223	199.957	74.6213	13.6075	207.744	18.5947	32.1552	29.3656	202.861	153.732	19.6243	24.6728	16.7363	253.875	104.462	174.409	236.073	200.749	36.9299	16.6937	21.3249	331.727	256.872	24.2289	128.859	16.3587	244.901	30.7691	14.0731	32.1738	22.4315	12.349	13.6352	12.5068	19.871	18.3526	204.761	300.26
0.000190527	O00602	FCN1	Ficolin-1	FCN1_HUMAN	37.8231	21.0498	46.5666	38.6276	124.618	36.2576	15.9703	35.9834	144.962	134.374	97.9936	61.2275	116.93	28.9313	32.1278	110.236	23.6658	86.6085	26.0434	63.8431	45.3186	80.9021	19.3229	44.3895	54.9543	18.0967	11.3757	18.6964	53.1683	70.084	38.9031	83.5832	18.7788	14.5519	125.801	48.6748	32.6419	64.4866	42.4296	82.8044	118.659	107.163	76.4783	56.4243	93.8983
1.10021e-54	O14498	ISLR	Immunoglobulin superfamily containing leucine-rich repeat protein	ISLR_HUMAN	61.6469	68.4343	38.467	45.8537	46.7778	48.2499	70.5316	50.9055	100.681	58.3846	65.5302	63.4591	59.7905	62.5339	45.891	30.6959	44.7343	79.6189	92.8714	54.2457	36.0044	50.0358	41.8897	34.6676	54.4292	54.063	34.283	53.8618	78.271	79.466	64.2315	53.1863	116.682	56.9484	77.0742	101.24	58.6005	87.8016	55.7118	88.9535	54.6931	65.4976	80.2679	71.1124	58.41
2.49606e-58	O14786	NRP1	Neuropilin-1	NRP1_HUMAN	29.9532	30.58	36.564	45.5282	46.9978	40.5269	51.4773	53.3349	48.234	42.7232	50.9398	48.5432	54.3467	52.8801	36.9822	39.9448	36.8418	67.7038	51.3046	52.4771	52.2656	38.5369	47.2478	38.9506	47.3743	86.7224	38.3555	54.287	42.715	57.2667	31.867	42.1645	82.4152	45.8252	38.6495	64.4906	35.8783	57.8194	47.3853	43.6182	39.2051	59.2465	59.1192	59.9794	49.6204
8.02855e-105	O14791	APOL1	Apolipoprotein L1	APOL1_HUMAN	233.995	254.395	284.257	125.666	252.275	211.611	176.529	311.286	135.674	219.525	191.745	197.982	206.216	212.798	219.604	189.215	254.592	195.47	241.316	324.772	178.103	247.387	238.434	166.896	169.572	136.458	188.715	201.033	157.506	197.673	161.531	199.735	116.419	228.375	160.199	117.664	177.174	198.118	140.456	127.412	241.262	196.35	306.836	163.318	168.736
0.00769589	O14818;Q8TAA3	PSMA7;PSMA8	Proteasome subunit alpha type-7;Proteasome subunit alpha-type 8	PSA7_HUMAN;PSMA8_HUMAN	33.563	24.9696	33.022	31.4795	27.8883	35.355	24.5079	27.3534	29.245	24.1568	19.9567	19.9604	28.5556	22.3593	18.0758	19.3016	16.1628	17.4941	20.6142	15.5536	16.377	15.0551	15.1729	19.1272	19.0775	13.7692	15.5904	14.9692	15.4493	14.409	25.9986	28.7065	27.2015	22.7722	19.1483	22.5362	31.4841	23.509	16.5835	24.3702	21.2015	16.6716	28.1839	19.7286	16.3652
0.000190527	O14950;P19105	MYL12B;MYL12A	Myosin regulatory light chain 12B;Myosin regulatory light chain 12A	ML12B_HUMAN;ML12A_HUMAN	12.9941	20.1486	17.0065	25.9271	14.6598	29.7215	14.5371	21.2853	25.6101	15.2391	16.7071	113.273	17.8539	29.3958	33.0092	37.1596	27.8922	17.1144	28.6828	353.424	16.6957	33.6879	20.0101	15.6379	23.8137	24.8563	15.5549	27.9692	14.8926	12.3366	27.2718	13.8898	15.707	14.1148	33.6747	13.5124	30.892	23.656	15.1619	15.2635	18.3477	32.3188	17.6215	18.8878	18.8112
0.00521123	O15018	PDZD2	PDZ domain-containing protein 2	PDZD2_HUMAN	25.0303	29.1193	34.4993	22.6293	11.7138	19.7403	12.2765	14.2043	22.9094	13.4876	18.0967	35.6033	32.8619	19.0034	28.6511	27.7991	33.1976	31.1378	20.4552	13.8754	35.1416	15.3803	20.5553	270.184	12.6962	13.0375	36.604	11.5476	212.289	13.9196	25.2201	24.1287	10.9328	12.8315	10.8625	12.7084	18.9924	27.241	191.782	11.3044	15.0856	16.4742	33.2953	14.2701	31.1895
0.000782565	O15031	PLXNB2	Plexin-B2	PLXB2_HUMAN	19.1297	16.1929	17.399	16.1117	19.6483	21.3561	21.1844	16.6586	18.7954	21.2462	22.6176	19.108	20.3599	21.6131	14.8688	17.4296	19.3966	18.989	17.0652	25.3601	17.6592	21.2648	18.5349	19.3413	24.0872	30.2387	18.834	21.6187	20.2573	22.5957	18.06	18.5341	19.9509	23.945	19.7205	21.5231	19.4355	23.5653	19.0106	27.2105	24.4238	18.4038	18.5473	18.4283	16.924
2.66747e-120	O15143	ARPC1B	Actin-related protein 2/3 complex subunit 1B	ARC1B_HUMAN	31.8768	35.3639	18.3761	31.5106	24.9261	31.2562	16.4366	14.652	37.2152	59.4798	16.3616	53.68	17.2378	22.2855	26.1469	26.5023	58.054	13.3938	25.2358	38.5724	13.3252	13.1829	39.8827	19.1081	34.8532	18.3147	16.1786	24.3053	39.6519	18.1322	25.581	50.4484	15.0278	19.6659	48.1847	54.3853	35.885	24.1707	16.0455	14.8077	27.577	22.2419	18.6902	14.9941	14.0433
0.000190527	O15144	ARPC2	Actin-related protein 2/3 complex subunit 2	ARPC2_HUMAN	19.9718	21.6931	33.2859	19.0542	37.4473	17.9488	27.2149	25.9146	49.8462	52.3762	27.099	22.6246	26.1659	16.9879	26.4792	19.463	54.7055	23.034	23.8624	54.0129	27.1079	26.7445	32.2679	25.606	35.1341	31.3863	25.3014	17.5719	37.9805	30.739	25.9111	22.4155	26.302	28.3101	103.354	42.4324	32.7249	20.1275	26.38	27.0857	41.9167	21.9867	30.3045	24.7495	20.1039
2.48155e-39	O15145	ARPC3	Actin-related protein 2/3 complex subunit 3	ARPC3_HUMAN	22.8891	30.8167	17.1714	11.6063	37.6378	16.2138	20.7496	17.2938	70.1492	63.6227	22.0328	61.8788	26.9912	13.8209	19.9965	33.8455	100.172	28.819	16.8009	67.5088	25.5356	17.0766	37.51	50.9053	48.6923	15.8732	24.5154	14.5212	63.8415	46.8538	35.5811	49.579	30.6805	20.4686	100.015	62.3726	13.8289	28.1531	28.2846	31.7231	15.2358	13.5311	46.4803	11.7508	25.6176
3.88082e-05	O15204	ADAMDEC1	ADAM DEC1	ADEC1_HUMAN	38.8019	49.1784	28.9966	44.7716	35.949	25.3605	34.2944	25.9712	30.5931	35.8655	44.3437	41.258	15.6251	21.7996	20.7325	15.0474	33.2257	22.2943	17.7207	25.0138	34.3184	22.5367	28.1721	30.0972	41.1125	24.3427	21.7221	38.3568	18.9825	21.5413	22.7226	27.7888	42.3671	49.4043	39.7827	31.0619	21.2602	32.9163	47.6364	35.3757	30.2892	35.2292	49.7755	51.2752	42.6516
0.000190527	O15335	CHAD	Chondroadherin	CHAD_HUMAN	34.8583	30.7822	30.2309	37.9935	30.7118	25.7903	58.9863	22.371	24.4327	31.779	35.5332	31.0117	24.4664	15.6852	16.0254	19.1191	22.119	33.6673	21.4544	18.9869	19.9309	16.2282	24.5771	18.9561	24.7647	11.9595	20.3906	10.5253	26.8057	16.129	29.5183	20.8548	30.3576	35.5638	41.0206	35.2459	14.2532	23.9157	25.5505	18.0161	39.0782	29.5036	22.3367	16.9408	26.9697
7.64401e-120	O15394	NCAM2	Neural cell adhesion molecule 2	NCAM2_HUMAN	48.7583	29.3713	29.9869	41.7418	26.5239	57.2821	26.4502	34.8152	49.3139	35.8519	58.8313	39.7357	72.7969	36.0075	52.6215	60.9421	43.0468	56.3963	76.7626	62.2051	29.4067	26.3928	39.242	56.6509	40.8297	53.4747	29.0736	72.9055	44.9511	54.0768	59.9366	46.4117	60.6561	26.1032	58.5192	61.94	39.0503	64.9232	81.0988	50.7867	21.8728	41.613	54.6314	85.4709	81.4528
8.63036e-84	O15511	ARPC5	Actin-related protein 2/3 complex subunit 5	ARPC5_HUMAN	47.7629	46.734	55.1512	81.7068	60.2798	77.0797	35.3372	51.3177	102.693	145.941	28.6187	117.351	39.6198	68.3268	16.3896	20.902	155.003	30.6431	40.7608	88.8407	19.919	36.7334	77.8484	33.2326	54.2897	31.7221	33.4003	42.7287	35.8423	48.0437	48.4686	72.0959	55.6331	48.1403	140.527	117.462	74.31	41.9661	35.9623	23.73	64.5927	48.8457	56.1196	19.5743	28.4801
4.20465e-39	O43157	PLXNB1	Plexin-B1	PLXB1_HUMAN	34.3356	23.8473	28.5751	29.1226	38.09	41.7105	34.9543	32.7217	49.4801	41.1293	55.9953	35.8717	45.1341	40.4697	32.9502	50.7328	51.0532	44.189	46.0623	32.5458	45.7655	21.0195	28.7266	41.1949	29.8591	46.9839	28.0916	34.7773	35.5997	42.5341	37.3262	32.6384	40.2088	38.169	36.7646	42.4882	54.5605	47.3186	34.6175	36.1485	28.3253	36.8449	29.5756	53.9172	59.5983
1.34942e-16	O43175	PHGDH	D-3-phosphoglycerate dehydrogenase	SERA_HUMAN	93.7119	18.4091	12.5259	28.0719	14.5311	24.4881	14.1652	11.4504	28.4194	12.8932	111.442	39.8561	11.9314	31.2656	23.0962	22.4094	26.7612	19.0813	25.3749	17.2126	91.1929	19.0794	16.57	18.7454	34.9683	35.9082	16.2318	21.9317	12.455	17.2675	194.045	19.4506	31.7734	13.5524	29.9178	15.7649	23.5602	33.7928	16.0748	14.0232	47.144	20.4364	12.0888	11.5034	11.3242
0.00492111	O43488	AKR7A2	Aflatoxin B1 aldehyde reductase member 2	ARK72_HUMAN	29.0347	24.2939	34.0171	31.2613	25.7638	35.8363	12.1049	14.9748	30.879	13.2991	11.7539	39.8241	21.5271	18.7377	29.0572	26.1428	75.7994	30.7026	34.5839	37.5802	34.6504	15.1653	40.1735	31.2528	15.5474	16.3151	36.0924	13.484	57.558	14.8747	24.8676	24.4707	18.9385	12.6522	33.1388	12.5308	8.50146	26.8602	36.4449	18.316	14.1	12.5682	25.2607	14.4724	22.6814
1.40771e-17	O43505	B4GAT1	Beta-1,4-glucuronyltransferase 1	B4GA1_HUMAN	43.4753	46.2795	35.6488	46.8686	38.7839	39.6066	56.398	60.8453	55.4911	39.4898	58.5493	43.4013	53.0201	33.684	57.2733	54.3007	36.1068	33.0865	46.3412	50.1953	40.9953	33.3703	44.4873	41.7064	51.9827	60.4506	39.8393	48.2572	38.0112	27.7105	41.9497	46.5726	60.3378	48.4537	59.8531	59.2758	45.6697	60.6039	55.0967	69.017	30.3727	59.8833	42.654	50.3539	48.2762
0.00892924	O43681	GET3	ATPase GET3	GET3_HUMAN	32.5173	21.6921	11.1505	27.9132	12.9354	31.9983	13.5568	16.771	27.5719	14.8943	13.1638	22.8607	19.2216	20.9852	25.9452	29.2785	24.5173	34.3852	30.88	13.324	11.3581	16.9843	11.5893	35.0014	18.7631	18.272	35.645	35.728	11.0873	13.2817	27.8503	21.8499	16.9102	14.1697	21.9306	14.5475	33.2584	30.082	11.9463	16.3544	15.7913	11.2222	36.7677	12.9224	20.2522
0.00130168	O43707	ACTN4	Alpha-actinin-4	ACTN4_HUMAN	65.8779	35.8997	30.3013	25.4503	25.5906	28.5836	23.9227	19.8752	97.5599	81.3409	22.6008	111.691	22.9385	21.5482	22.9849	31.3549	24.495	19.9287	18.1106	19.4362	16.1499	19.2567	13.6164	12.4977	19.6296	13.6119	14.374	12.7339	30.3765	10.5408	21.0391	20.0515	26.1858	20.2306	55.1672	19.08	24.4307	29.7957	21.663	23.7	19.9144	22.8828	23.4055	14.8456	24.0609
2.03416e-81	O43790	KRT86	Keratin, type II cuticular Hb6	KRT86_HUMAN	24.3375	24.1321	22.4632	22.4711	17.8297	23.3161	18.2297	17.5417	21.669	18.9059	16.8991	22.0247	56.9817	21.9559	21.8322	24.6479	23.0485	23.1304	22.8457	19.3301	20.3127	17.8517	21.0152	22.8705	17.7723	17.7532	20.8247	19.5545	21.6338	18.2925	22.073	26.2525	20.4857	18.5552	18.9373	18.5239	19.8456	22.4769	21.5755	18.6052	21.3853	18.2843	19.0325	19.2353	22.5724
1.05881e-124	O43866	CD5L	CD5 antigen-like	CD5L_HUMAN	188.949	283.25	337.154	81.5895	215.218	192.814	173.011	198.92	195.418	117.004	497.941	266.742	193.339	256.851	173.217	274.538	150.726	277.914	303.808	179.562	190.556	135.335	245.798	227.804	103.753	127.411	197.126	171.748	148.929	86.5202	132.089	136.737	198.48	156.342	94.1728	119.651	71.6067	141.279	93.8445	200.494	151.884	129.71	159.267	194.398	311.448
3.80694e-29	O43895	XPNPEP2	Xaa-Pro aminopeptidase 2	XPP2_HUMAN	50.3934	83.4431	85.3035	70.1612	63.611	128.17	66.343	75.0001	82.6004	125.718	41.9913	59.3287	126.138	70.2155	81.8288	84.0781	135.962	48.8275	98.491	53.1828	60.9943	69.0713	52.555	89.5197	38.0953	29.524	21.3166	48.3142	108.32	45.3862	106.832	56.2732	107.464	110.743	106.916	152.665	41.9642	66.7916	66.0629	94.2824	50.1879	53.242	60.6444	43.8547	152.972
1.21161e-14	O60234	GMFG	Glia maturation factor gamma	GMFG_HUMAN	26.41	34.0778	29.4958	28.1873	26.2631	25.5674	24.3491	30.9009	27.485	21.5349	24.7707	23.196	19.0756	21.7018	18.2642	14.0125	70.1516	16.5655	16.5788	33.0998	15.3608	16.2005	28.7476	19.4074	18.3195	18.812	16.1308	17.4786	13.5862	14.9768	26.8389	46.5979	24.0749	23.4242	60.174	22.8902	51.8364	23.6603	22.2676	22.6971	23.5839	16.213	21.8069	21.5966	21.3146
2.39508e-05	O60462	NRP2	Neuropilin-2	NRP2_HUMAN	27.4611	20.9506	20.1628	14.1115	18.8934	17.9865	15.3428	18.3564	27.2943	20.9282	15.3858	18.9331	20.7213	19.3786	13.1412	16.0097	18.4435	20.7948	26.6221	20.2047	14.2771	15.2325	15.0471	27.1037	19.6252	22.6503	15.0657	18.6668	21.4587	17.3241	21.3652	19.3546	19.9347	21.4263	17.3724	31.4734	14.4308	21.1607	16.3667	12.9327	22.4374	16.5047	16.1343	16.3686	18.78
0.00373447	O60664	PLIN3	Perilipin-3	PLIN3_HUMAN	24.3758	29.9011	35.4256	23.2369	12.0283	20.2704	12.6061	13.8329	29.6513	13.8498	12.2406	21.2576	20.6712	19.5136	27.9019	27.2253	82.3866	25.9538	33.2088	14.3289	36.0852	15.7932	36.7664	32.5469	17.4474	16.9907	11.0011	11.2456	53.8245	14.2934	25.8973	23.4977	18.1855	13.1761	66.04	13.0497	24.4954	27.9725	19.4196	17.5878	14.6839	12.0685	34.1893	13.8969	32.027
0.00960305	O60667	FCMR	Fas apoptotic inhibitory molecule 3	FAIM3_HUMAN	27.5416	23.2797	21.617	32.956	18.6341	11.0573	11.4824	14.2047	32.5531	12.6152	11.1495	19.3626	44.5425	17.7742	30.6325	24.7984	20.7658	29.1237	36.4588	14.9407	32.8685	14.3854	33.5376	29.6456	15.8921	15.4761	34.2363	12.3462	32.0851	15.6811	29.5705	25.7973	31.3651	12.0015	27.6973	18.1914	11.4928	25.479	34.5707	19.309	12.3369	13.2495	22.3987	23.0112	23.911
0.00524542	O60814;P06899;P23527;P33778;P57053;P58876;P62807;Q16778;Q5QNW6;Q8N257;Q93079;Q99877;Q99879;Q99880	H2BC12;H2BC11;H2BC17;H2BC3;H2BS1;H2BC5;H2BC4;H2BC21;H2BC18;H2BU1;H2BC9;H2BC15;H2BC14;H2BC13	Histone H2B type 1-K;Histone H2B type 1-J;Histone H2B type 1-O;Histone H2B type 1-B;Histone H2B type F-S;Histone H2B type 1-D;Histone H2B type 1-C/E/F/G/I;Histone H2B type 2-E;Histone H2B type 2-F;Histone H2B type 3-B;Histone H2B type 1-H;Histone H2B type 1-N;Histone H2B type 1-M;Histone H2B type 1-L	H2B1K_HUMAN;H2B1J_HUMAN;H2B1O_HUMAN;H2B1B_HUMAN;H2BFS_HUMAN;H2B1D_HUMAN;H2B1C_HUMAN;H2B2E_HUMAN;H2B2F_HUMAN;H2B3B_HUMAN;H2B1H_HUMAN;H2B1N_HUMAN;H2B1M_HUMAN;H2B1L_HUMAN	37.1068	44.7085	35.3074	33.1202	17.1443	28.8919	17.9678	33.1589	20.8031	19.7405	38.4346	33.1997	14.5027	27.8133	19.5758	11.3576	32.4947	13.3386	23.2991	34.3477	41.8225	22.5105	15.3601	13.5776	24.8682	24.2173	15.6801	26.9569	14.6949	20.3728	213.718	36.062	12.7588	18.7802	29.0662	18.6001	27.7972	11.6693	13.6246	12.3395	20.9293	28.9293	14.2628	22.8667	13.3607
5.46063e-67	O60888	CUTA	Protein CutA	CUTA_HUMAN	87.2981	255.16	113.262	133.698	74.7648	103.061	145.427	123.596	50.4215	103.414	128.631	169.57	175.213	129.645	83.3573	138.821	229.172	208.651	163.92	261.094	116.314	119.482	159.813	154.792	127.252	239.339	73.4812	161.195	207.291	167.222	421.089	162.331	261.553	311.653	317.799	250.204	140.506	153.253	106.184	103.553	130.86	167.323	156.966	227.603	164.56
3.18715e-41	O75015	FCGR3B	Low affinity immunoglobulin gamma Fc region receptor III-B	FCG3B_HUMAN	33.6074	75.5587	54.0159	16.854	82.2784	93.6201	56.9083	97.2436	110.601	114.764	67.1548	87.1287	24.4751	70.03	11.2592	122.311	13.0459	101.649	69.2209	35.3084	26.173	143.098	58.6735	105.853	53.5166	17.505	27.0356	73.6043	80.9812	35.421	18.7836	20.9567	27.8205	90.1625	14.5847	108.999	36.9321	58.2814	26.7741	120.84	64.7185	163.828	85.2765	101.221	58.0397
7.69358e-13	O75023	LILRB5	Leukocyte immunoglobulin-like receptor subfamily B member 5	LIRB5_HUMAN	33.5755	38.6275	24.6702	62.1427	33.1021	22.2236	24.1403	36.6546	43.6219	39.9159	63.7939	37.1471	48.1418	43.076	22.179	38.2803	27.0725	66.4184	56.4384	57.9757	25.4871	27.9634	27.6572	29.2209	32.9906	44.3426	22.9205	32.1905	22.5428	35.5258	21.8652	36.9338	91.1977	64.0457	55.9186	30.9078	42.6752	48.0245	61.557	43.6889	30.7081	28.1071	28.4627	65.7248	62.2436
0.000190527	O75038	PLCH2	1-phosphatidylinositol 4,5-bisphosphate phosphodiesterase eta-2	PLCH2_HUMAN	410.768	511.095	442.711	535.447	504.235	362.463	447.144	557.558	576.951	379.394	241.885	309.499	435.146	529.027	11.8834	474.748	504.52	443.237	316.754	472.013	584.947	456.776	405.085	261.243	593.446	421.96	562.405	365.053	413.573	443.822	449.54	667.106	446.829	831.306	442.744	393.528	540.237	422.516	372.996	395.775	405.389	373.847	471.765	438.573	525.168
5.76867e-88	O75083	WDR1	WD repeat-containing protein 1	WDR1_HUMAN	37.5654	30.1794	35.6454	33.2287	60.4414	40.199	22.7815	26.9422	41.8506	42.2385	26.7549	65.9759	31.773	42.0095	25.3944	26.3204	105.061	29.3377	29.3202	55.6516	24.0892	37.3643	65.7375	45.5059	59.5543	28.5071	36.3153	37.8351	50.7744	45.1606	37.8679	30.57	27.4892	37.076	119.6	56.9825	58.5534	28.764	28.497	22.2682	54.7568	35.447	38.0926	25.4472	23.5632
0.00681137	O75132	ZBED4	Zinc finger BED domain-containing protein 4	ZBED4_HUMAN	21.7643	33.4889	11.6126	26.025	13.4715	22.7026	14.1187	12.351	26.3472	15.5116	15.7354	30.9578	11.0615	21.855	24.9127	506.167	28.866	35.8104	23.5247	238.714	11.8288	17.6882	17.8732	20.2197	11.0396	11.3363	229.287	34.3061	11.5469	16.0084	250.738	20.9804	12.5734	14.757	32.2708	14.6155	21.8424	31.3288	17.3391	13.0007	13.1172	18.9463	11.2073	12.4081	232.191
5.19959e-88	O75144	ICOSLG	ICOS ligand	ICOSL_HUMAN	142.437	142.768	140.324	135.882	119.753	136.537	134.393	105.44	133.457	135.091	185.082	134.101	106.107	95.7557	129.659	104.788	134.623	125.565	109.714	120.735	110.087	99.6193	109.127	108.971	119.595	137.985	107.195	131.973	112.97	86.9475	185.175	116.643	143.542	101.327	145.38	172.058	137.883	145.492	113.335	109.652	97.1883	97.175	125.795	129.064	140.328
4.79405e-27	O75339	CILP	Cartilage intermediate layer protein 1	CILP1_HUMAN	70.5364	16.2838	20.4276	69.3768	11.8479	24.0205	18.0593	50.4499	20.6978	55.0772	17.5357	36.4803	31.3753	23.553	19.4766	11.4154	32.6601	91.9272	71.2938	26.0182	74.7025	39.8283	38.5216	38.3308	41.8437	45.2232	15.76	40.564	66.4318	61.4104	18.8014	54.6134	117.732	18.8758	80.8178	69.0501	24.9665	117.172	57.9424	68.1426	21.0359	64.096	52.7382	34.7416	29.8877
0.000225491	O75340	PDCD6	Programmed cell death protein 6	PDCD6_HUMAN	54.0131	15.6142	13.1792	20.0922	11.3606	23.0327	10.8399	23.2992	10.8695	33.7104	56.0275	21.9631	15.5916	23.9259	11.551	17.1488	20.479	14.6019	33.159	22.4928	18.9705	25.3798	12.6802	14.3449	26.7594	27.4787	12.4214	28.6596	13.2542	32.6641	192.628	13.716	17.7227	35.434	22.8946	35.7772	23.9397	16.6907	16.5964	18.325	29.263	26.7056	13.6558	23.1919	14.5777
0.000190527	O75368	SH3BGRL	SH3 domain-binding glutamic acid-rich-like protein	SH3L1_HUMAN	74.2497	38.4568	27.5083	32.7111	154.31	37.3523	24.5843	34.3549	185.164	220.304	25.5848	80.2993	26.5493	49.542	20.1733	53.1581	166.039	42.9432	17.3642	22.3162	14.5392	25.8496	21.6192	49.6216	79.4453	9.85505	17.7706	11.5226	91.3496	11.5356	256.04	59.2401	26.4539	84.5049	284.071	204.93	76.3737	40.0811	28.0634	32.5781	27.0982	67.9468	20.4808	23.6788	26.8219
0.00567812	O75563	SKAP2	Src kinase-associated phosphoprotein 2	SKAP2_HUMAN	20.7751	33.9524	28.6577	12.7873	28.2365	14.6587	29.5929	36.6091	12.631	32.5124	28.735	31.3828	30.0856	13.4074	11.8858	18.7059	15.664	21.9685	14.1464	23.6573	24.7933	10.8512	25.298	22.3623	11.9877	11.6739	25.8251	16.3674	24.2024	20.7885	11.4737	34.1995	26.4678	30.9309	14.0113	22.7698	15.236	19.2193	26.0773	25.5979	34.4705	17.5649	29.694	20.2261	31.6988
0.00729709	O75594	PGLYRP1	Peptidoglycan recognition protein 1	PGRP1_HUMAN	36.1794	19.4964	16.456	25.0878	14.1852	28.7594	13.535	18.6597	24.7811	12.3196	14.6463	25.4353	17.2759	23.3486	31.6072	32.5759	27.2785	18.2325	27.7543	11.9754	16.1552	36.9122	12.8945	11.3981	20.8763	20.3298	13.1631	22.9527	16.5497	11.9373	22.5106	10.9848	15.1985	12.9495	24.4004	13.075	29.892	20.8406	29.5012	14.699	17.5697	35.9772	17.0511	18.5738	18.2023
4.57956e-115	O75636	FCN3	Ficolin-3	FCN3_HUMAN	291.388	246.782	142.945	137.363	203.796	204.267	234.511	182.221	147.395	173.606	138.175	98.3276	259.682	200.687	235.88	168.531	150.805	205.51	157.037	166.163	234.961	166.572	173.31	64.2333	192.321	121.217	250.708	207.255	193.161	192.368	196.484	167.438	141.168	234.98	164.211	178.598	216.896	233.889	163.593	168.434	185.445	120.854	138.968	124.063	244.925
0.000190527	O75874	IDH1	Isocitrate dehydrogenase [NADP] cytoplasmic	IDHC_HUMAN	24.736	33.0283	16.7243	37.4809	19.4015	32.6959	20.6257	27.4785	37.4657	44.7849	15.9601	30.1818	25.3147	29.2332	16.0763	19.5479	23.3441	16.187	23.8676	16.9123	12.0791	18.3015	12.9731	14.6763	12.6663	13.0068	9.89198	18.469	16.0288	14.2403	29.9945	20.515	16.8587	29.083	39.9128	24.2303	28.3801	22.2574	16.4039	21.5505	33.2496	22.9646	16.727	19.5875	22.2544
1.15015e-112	O75882	ATRN	Attractin	ATRN_HUMAN	138.684	145.086	150.388	159.737	149.669	162.361	158.669	149.184	145.777	140.041	153.012	139.776	156.316	138.237	150.419	167.899	136.952	149.733	145.152	140.271	143.193	128.405	145.094	134.332	143.596	147.785	129.722	156.045	147.204	165.473	144.838	168.666	136.172	137.098	130.367	146.011	152.742	172.627	151.915	150.814	132.693	145.704	152.701	147.546	147.084
0.00290643	O75976	CPD	Carboxypeptidase D	CBPD_HUMAN	13.0271	15.8477	13.3763	20.3928	4.4646	23.3772	11.002	22.9558	36.5901	34.2147	18.0183	31.2912	14.0429	24.2838	11.3808	11.7296	33.5588	14.8204	22.5602	22.1612	13.1319	30.0043	12.8699	14.0223	25.6826	2.9973	12.6072	2.88548	13.4525	33.1528	18.2979	13.5139	14.9566	35.9641	5.15499	36.3125	24.2979	16.9404	16.3518	18.0549	32.2711	26.312	2.05576	22.85	3.37131
6.64917e-29	O76009	KRT33A	Keratin, type I cuticular Ha3-I	KT33A_HUMAN	31.8375	22.1552	18.7002	28.5092	16.1198	32.6815	13.2734	16.4204	28.1606	14.5829	12.8886	22.3828	35.6339	20.5466	27.814	28.6665	24.0048	33.6664	31.5393	13.6085	18.3584	12.277	11.347	34.2698	18.3709	17.8901	11.5834	36.4908	18.8066	13.5652	25.5805	33.0272	17.2712	14.7155	21.4721	14.8581	33.9685	23.6828	11.6965	16.7036	15.4612	11.4618	19.3764	194.143	20.6846
2.29626e-18	O76011	KRT34	Keratin, type I cuticular Ha4	KRT34_HUMAN	21.6714	26.5631	24.1736	19.0465	20.8379	18.174	19.8828	18.868	21.0916	21.2455	20.4764	13.8419	29.7096	15.079	18.7488	31.4547	12.9066	26.7833	18.8321	21.3191	25.3717	18.6311	23.2583	26.3117	16.8647	17.318	22.7836	16.2767	24.3112	25.6619	21.2802	22.2629	28.7662	19.0227	14.429	19.207	16.6978	30.6146	23.8473	29.7438	20.0386	15.167	25.0477	13.1714	24.0192
0.00359007	O94819	KBTBD11	Kelch repeat and BTB domain-containing protein 11	KBTBB_HUMAN	172.66	32.9743	11.4342	223.179	13.2645	22.3537	15.5177	12.5437	25.9423	14.1243	15.981	31.441	10.8915	34.2509	27.5688	204.166	209.449	20.9033	23.1632	232.911	18.5217	12.3862	18.1522	20.5352	268.3	11.5133	396.802	20.0201	236.028	15.7624	28.5589	32.736	109.062	14.8464	32.7745	14.3909	21.5067	240.716	17.6097	12.8009	214.249	256.348	262.598	266.622	248.432
2.03744e-08	O95336	PGLS	6-phosphogluconolactonase	6PGL_HUMAN	37.8775	23.7981	36.5913	18.3021	32.3689	29.4764	33.2362	24.7973	34.2526	70.624	25.5275	19.3463	24.9406	20.1597	13.0413	16.4922	58.1312	16.3479	17.6477	21.1085	16.904	12.4568	56.9952	13.9925	14.5814	12.7405	16.3588	14.7433	21.4946	20.7446	153.215	89.6572	26.6529	31.6736	64.7107	29.6955	23.1444	18.2527	22.1982	20.1043	40.7157	20.829	21.3682	23.4985	23.6713
2.7496e-101	O95445	APOM	Apolipoprotein M	APOM_HUMAN	120.914	148.977	188.601	177.064	171.514	201.125	212.404	160.942	155.241	142.734	123.528	176.316	196.498	176.602	172.983	194.156	148.7	137.287	216.145	134.134	104.123	145.867	149.853	132.13	144.817	157.38	109.273	122.359	113.19	142.352	105.474	148.89	106.194	146.49	110.157	105.196	134.949	143.744	128.356	147.259	143.571	175.688	178.434	137.338	150.402
3.67364e-21	O95479	H6PD	GDH/6PGL endoplasmic bifunctional protein	G6PE_HUMAN	24.6043	24.1067	29.8241	28.8248	27.4399	38.3053	28.6312	22.0117	31.9631	26.4039	23.5873	22.9018	26.8092	27.2318	23.48	24.1249	24.1829	39.1189	42.7566	36.4961	22.9884	27.4406	34.8985	31.4203	26.3999	25.2032	21.1498	34.2264	25.5047	26.0691	22.1107	36.1459	88.854	28.9995	32.3199	36.8595	38.6576	26.988	30.7652	32.9065	20.6746	32.8158	20.2226	31.6972	40.1074
3.68692e-97	O95497	VNN1	Pantetheinase	VNN1_HUMAN	51.0783	39.6907	86.9785	93.0878	68.8463	49.2641	77.1615	33.0704	26.8214	52.1198	31.0177	37.6971	91.0029	112.953	16.3256	41.6633	65.7176	226.417	74.4267	104.899	66.3906	27.4245	19.5669	18.1657	73.2003	125.284	52.914	54.2078	48.1424	111.448	62.7392	79.047	18.836	70.2259	101.631	55.2967	140.287	112.875	66.228	57.1192	36.6156	65.8806	49.0376	134.114	55.0363
0.000190527	O95741	CPNE6	Copine-6	CPNE6_HUMAN	218.474	25.7688	21.7502	33.1592	18.7489	11.1255	17.8896	14.1177	44.4243	16.2831	11.0812	57.3849	32.2786	11.5569	23.9136	28.3014	33.7975	24.0983	72.8994	13.6291	21.3527	14.2794	20.9267	23.674	12.9256	13.273	129.628	17.3658	21.874	15.7778	29.7528	28.3958	36.6906	17.1157	11.0588	17.2815	11.5636	52.6579	78.604	133.073	15.3582	16.1818	22.5368	50.1752	31.522
1.27774e-96	O95810	CAVIN2	Caveolae-associated protein 2	CAVN2_HUMAN	23.5265	22.3841	24.6154	18.8859	27.5677	30.6861	21.9022	24.3435	26.0211	21.1859	21.1638	37.5985	19.7719	34.8293	21.6797	20.5002	47.163	17.6427	22.4284	40.9963	16.4425	21.1824	30.0415	26.9704	23.6408	18.1985	22.4307	20.6065	29.7387	21.7641	21.507	26.5415	21.1199	20.7382	43.0311	37.4542	29.1189	21.2932	14.4145	19.1357	19.1901	27.6766	22.9964	28.2777	19.9842
1.48976e-07	O95866	MPIG6B	Megakaryocyte and platelet inhibitory receptor G6b	G6B_HUMAN	16.3085	13.0807	15.4975	34.7314	20.6181	30.2974	272.722	31.6207	35.1613	35.6049	11.7909	23.1974	14.7619	25.2278	10.9364	18.1126	66.446	15.4226	31.3946	157.661	15.786	31.2235	13.3928	15.1511	28.2633	29.023	13.1195	27.1346	35.1673	21.3638	11.3292	12.9862	16.7797	10.9538	24.1813	65.1814	29.1495	17.6288	12.9926	17.3499	33.5824	25.2846	14.9566	21.9578	14.0107
0.000190527	O95897	OLFM2	Noelin-2	NOE2_HUMAN	23.8287	26.1335	23.9444	15.9936	22.2173	16.469	21.6681	15.129	32.807	20.2165	46.9689	18.3336	25.6927	14.7209	21.2014	25.1746	19.101	25.204	16.3287	15.6932	23.7632	18.2763	34.7173	30.3432	16.323	15.4704	23.2812	17.3042	23.9988	19.7501	28.6267	29.6201	26.9645	21.0043	21.4348	22.9391	16.6338	27.1966	28.8658	25.6352	18.3942	15.4386	21.53	37.2726	29.6935
0.00899907	O95967	EFEMP2	EGF-containing fibulin-like extracellular matrix protein 2	FBLN4_HUMAN	105.935	22.5237	17.2443	22.384	15.8477	21.5903	17.3588	18.1761	22.8556	25.375	17.9681	24.7454	32.0739	23.955	26.8052	24.3252	71.2004	15.8138	23.1346	55.4437	17.065	25.6873	16.4426	15.9085	30.9716	33.5414	16.5056	23.3837	17.2999	16.109	22.4193	15.8443	16.2982	17.6853	24.5128	15.4045	21.1273	24.2489	18.0483	16.1096	18.8772	23.7209	17.5869	19.6457	44.7932
6.27976e-20	O95980	RECK	Reversion-inducing cysteine-rich protein with Kazal motifs	RECK_HUMAN	38.7081	45.6281	40.1658	36.728	40.3127	29.6784	40.2963	37.057	37.3534	39.5371	41.5617	30.0264	38.5573	39.2532	26.3032	38.7466	25.2161	33.3334	38.7706	33.7688	28.2322	28.069	38.3762	32.3216	25.359	35.7411	29.78	31.0713	32.609	28.4908	37.4235	41.1214	48.2001	36.3405	41.8549	38.9779	35.5	38.4346	34.8558	41.4202	36.5675	41.4785	23.3064	38.9312	49.068
0.00342964	P00325;P00326;P07327	ADH1B;ADH1C;ADH1A	All-trans-retinol dehydrogenase [NAD(+)] ADH1B;Alcohol dehydrogenase 1C;Alcohol dehydrogenase 1A	ADH1B_HUMAN;ADH1G_HUMAN;ADH1A_HUMAN	95.4101	30.9053	36.6153	29.043	12.4322	33.2934	13.0295	16.1186	28.6879	14.3149	12.6517	21.9714	19.9995	20.1689	26.9953	28.1396	23.5636	64.8399	32.1298	13.8633	10.9162	16.3236	11.1385	33.6399	18.0333	17.5613	11.3705	10.8803	36.4081	14.7734	26.767	22.7343	17.5946	13.6186	21.0775	38.2346	34.6045	28.9118	28.5146	17.0163	57.2439	11.6764	67.0245	13.4454	21.0719
1.19751e-12	P00338	LDHA	L-lactate dehydrogenase A chain	LDHA_HUMAN	37.0511	36.1013	44.3328	28.7528	35.1121	45.0535	19.5409	24.9058	63.402	111.532	28.6223	35.499	37.2478	53.7935	24.215	40.0486	106.211	33.9744	39.48	90.3587	45.1973	32.6583	95.9823	50.3308	100.821	39.3641	43.8517	26.11	63.8363	42.6376	46.3208	50.4325	40.714	53.5159	85.0663	74.4665	69.4152	38.3337	35.1875	47.6508	63.0316	24.0636	33.9863	29.0972	33.5886
7.69119e-62	P00352	ALDH1A1	Retinal dehydrogenase 1	AL1A1_HUMAN	20.9038	22.5306	22.401	19.5063	20.7396	21.6264	30.5084	32.3466	14.9559	29.393	22.5445	25.9972	22.5222	33.8828	17.074	23.6839	29.2852	67.2379	27.2272	28.1057	19.4912	28.6694	21.5751	18.0664	25.3934	26.6721	19.515	24.9458	19.4824	26.016	25.9965	20.9516	24.8145	26.848	23.2817	30.5316	37.1817	19.4778	28.6445	21.9972	31.5538	32.4434	24.5255	33.5262	21.5053
2.78455e-98	P00390	GSR	Glutathione reductase, mitochondrial	GSHR_HUMAN	32.5677	34.3652	39.7993	26.1628	45.3855	27.649	41.6856	38.7946	33.5175	54.5555	45.3838	35.3559	32.5087	33.1933	25.3607	35.924	38.7819	39.5757	40.224	43.6018	36.2593	29.0444	45.3836	32.2549	32.9472	30.1322	26.6472	28.2256	42.6237	39.5968	34.677	41.1338	49.9896	58.7168	39.1838	36.4843	29.6845	44.3377	50.1638	42.461	38.7215	37.8125	42.7014	40.7381	33.7927
4.96616e-28	P00441	SOD1	Superoxide dismutase [Cu-Zn]	SODC_HUMAN	21.0283	35.1124	39.033	26.4317	45.023	23.7411	48.596	34.1893	24.6087	46.4469	45.441	28.5152	40.5653	32.1028	23.053	26.8633	59.1239	51.5981	26.5155	60.6019	37.3605	59.971	50.8223	50.3107	35.1585	34.9625	39.0375	28.6597	40.4258	59.9942	63.9484	55.9556	43.2669	44.555	50.1576	46.4986	25.9014	28.3113	49.9124	43.4998	39.3931	31.3671	45.1314	35.5364	40.4379
1.07105e-116	P00450	CP	Ceruloplasmin	CERU_HUMAN	280.481	321.459	269.829	358.558	290.983	293.746	321.197	332.597	321.687	280.345	304.687	244.529	296.281	271.215	298.249	298.259	215.971	256.839	304.667	295.706	340.711	304.769	277.609	256.928	326.28	345.375	315.08	317.307	249.34	254.88	349.412	280.471	303.051	338.864	292.414	261.252	270.433	297.644	264.226	296.899	318.666	265.039	262.864	252.408	248.786
0.000124244	P00451	F8	Coagulation factor VIII	FA8_HUMAN	24.9117	29.7788	24.7009	27.0236	26.4693	19.1058	19.2992	21.7061	31.9648	22.9175	21.6052	22.1308	24.6035	18.7355	22.8466	23.0603	19.2117	26.0408	19.0532	30.5604	23.8616	23.1116	24.4894	26.6077	29.2915	34.53	32.3682	31.4313	36.85	31.7837	19.9306	23.9001	24.8069	40.5322	22.2931	33.9775	25.3133	23.6624	23.5351	30.6397	22.5191	17.286	31.8272	22.1153	24.2161
3.07428e-115	P00488	F13A1	Coagulation factor XIII A chain	F13A_HUMAN	226.563	88.8725	121.431	94.9846	118.438	89.756	31.5052	114.305	125.349	89.0845	49.4129	75.5799	93.0972	84.7493	60.6142	105.659	119.964	92.5776	57.7037	149.427	96.3036	121.158	110.794	80.6373	152.212	127.332	226.378	91.2624	83.2994	87.2429	121.544	84.407	107.846	93.219	134.717	130.01	77.1678	96.9793	85.047	100.781	140.109	91.1281	126.975	133.005	104.459
1.49992e-104	P00491	PNP	Purine nucleoside phosphorylase	PNPH_HUMAN	46.8051	60.1344	75.5212	25.0458	54.9415	28.2209	51.9341	27.7022	87.5586	68.5877	49.8694	142.658	74.612	72.4	24.6193	48.9671	164.091	89.0448	50.9123	111.715	34.6459	67.3022	125.347	57.8738	91.534	58.4586	32.4758	79.5658	92.8188	131.513	179.65	101.924	36.3779	49.8498	131.995	85.4883	96.0305	28.706	62.3946	33.2893	73.4302	60.9936	75.4868	30.9584	53.3237
0.000190527	P00492	HPRT1	Hypoxanthine-guanine phosphoribosyltransferase	HPRT_HUMAN	25.3364	25.3983	24.0492	24.1441	28.5535	21.3784	30.4252	18.6172	33.9117	31.0016	23.3217	22.0487	19.8856	23.927	14.2336	15.5496	36.3416	27.2753	17.7034	25.1418	16.3756	18.1477	27.3502	18.7876	16.1213	15.1829	17.3832	12.0355	19.8903	26.8387	159.949	43.2094	24.5263	25.619	20.2957	31.6632	26.7457	25.4718	27.7636	21.7977	22.3873	20.3805	26.1551	20.1474	17.3226
1.62448e-69	P00533	EGFR	Epidermal growth factor receptor	EGFR_HUMAN	27.386	36.0899	31.3864	39.5066	33.4844	30.7043	33.9937	35.4506	32.9192	31.4943	23.8957	27.1072	34.8848	28.7888	29.643	32.1121	25.7716	27.0687	30.2569	26.7678	24.9096	26.2872	22.2627	29.2976	22.0226	33.04	25.4633	40.2527	25.1695	29.4331	33.9014	29.3989	32.69	33.1308	36.5011	33.0237	31.3963	29.2532	32.8026	34.7104	29.506	31.2555	30.7974	31.445	26.9071
7.76679e-113	P00558	PGK1	Phosphoglycerate kinase 1	PGK1_HUMAN	39.9813	40.2029	51.5475	24.9416	47.7291	28.0469	29.032	25.3785	99.6861	114.495	26.7914	41.9159	36.0459	38.6802	19.2159	37.6271	123.626	44.2259	24.3248	67.1289	25.9893	46.5202	80.5388	45.94	60.4275	24.211	40.6363	36.2612	65.8975	44.3168	124.742	75.2596	40.876	35.7547	143.747	64.5126	74.7221	28.3968	40.2221	21.2212	56.4037	44.0448	44.4878	22.0424	33.5234
3.10666e-56	P00568	AK1	Adenylate kinase isoenzyme 1	KAD1_HUMAN	31.276	57.2004	43.5502	32.3751	31.8395	35.1251	55.4287	28.87	39.4133	40.4069	47.6299	29.7118	28.5906	33.7625	22.8845	56.5777	65.0965	115.731	32.9237	59.9688	21.1154	19.0329	48.3308	15.4864	30.1019	16.578	16.8251	38.8972	64.5171	44.0735	159.458	76.2315	44.4694	22.1796	53.237	57.014	129.151	60.4759	29.2741	20.7014	31.2631	19.8935	47.7132	35.6161	26.0584
5.38693e-110	P00734	F2	Prothrombin	THRB_HUMAN	571.185	494.394	526.545	495.395	556.445	539.159	513.567	578.987	525.811	536.856	482.684	473.975	633.377	547.142	637.686	578.591	499.675	451.962	499.206	542.326	504.425	565.92	517.551	541.829	510.553	525.43	511.916	568.214	496.569	442.914	573.994	590.619	477.938	594.829	488.274	463.971	518.507	523.906	555.744	611.19	524.801	532.281	532.38	520.625	536.402
7.18494e-112	P00736	C1R	Complement C1r subcomponent	C1R_HUMAN	322.429	337.219	302.309	326.158	348.371	326.566	359.134	337.612	308.123	297.124	289.707	260.74	328.517	340.335	382.912	325.423	308.263	317.653	339.069	276.081	334.34	275.566	314.383	272.983	256.228	282.278	374.55	273.514	303.847	267.409	256.14	293.181	275.649	318.842	267.666	296.968	287.47	320.494	306.85	305.248	315.458	284.18	303.369	285.448	365.83
4.62011e-111	P00738	HP	Haptoglobin	HPT_HUMAN	153.909	448.855	466.209	103.276	343.572	205.414	165.117	751.08	317.474	422.981	468.591	444.62	217.422	345.113	42.5995	158.359	372.701	203.447	18.8273	242.304	394.55	814.613	163.765	419.729	173.161	173.699	23.3021	162.921	125.962	130.152	172.878	190.632	155.507	128.188	103.342	50.3615	295.665	156.984	88.1252	164.569	398.057	523.129	286.213	226.336	221.217
3.6427e-96	P00739	HPR	Haptoglobin-related protein	HPTR_HUMAN	53.5099	94.1471	151.502	86.3979	85.3164	81.3968	82.9088	177.289	58.4423	99.457	112.34	88.7399	94.3379	84.0383	44.4434	81.327	77.0254	89.6562	39.0497	62.0117	62.5087	48.7548	77.2986	107.435	34.7071	77.4214	27.8722	71.5653	46.1654	46.1997	32.6227	36.6231	53.8325	39.7212	29.7206	40.4052	45.9519	35.6485	46.5632	140.74	106.521	62.9365	77.8331	70.8886	144.473
1.05881e-124	P00740	F9	Coagulation factor IX	FA9_HUMAN	378.286	380.606	352.452	370.381	408.103	357.859	117.051	430.89	367.102	384.886	374.935	413.874	375.104	424.617	402.418	338.289	372.589	346.385	399.485	351.048	393.803	430.944	383.49	291.606	331.651	335.021	414.255	351.633	305.047	383.179	350.955	404.401	328.346	453.488	378.589	344.825	385.744	401.208	369.584	347.793	388.044	404.55	327.255	373.464	359.292
4.05444e-105	P00742	F10	Coagulation factor X	FA10_HUMAN	446.097	393.953	412.683	482.106	414.336	467.858	383.386	492.186	485.858	407.504	393.029	430.409	496.102	407.467	602.288	439.407	395.238	379.152	340.856	386.188	363.676	439.664	366.99	340.114	393.637	412.612	370.354	377.521	387.515	338.566	412.716	497.32	336.237	460.776	411.596	395.398	436.005	418.794	430.435	475.033	442.129	398.054	474.511	387.988	489.215
1.71006e-112	P00746	CFD	Complement factor D	CFAD_HUMAN	172.283	158.125	129.681	209.845	165.023	160.387	169.755	155.249	197.237	183.867	241.603	291.742	196.38	201.931	176.586	170.827	168.423	269.24	158.133	142.493	224.915	106.918	138.692	133.841	153.096	201.733	134.71	130.502	119.916	223.846	205.66	164.746	213.162	164.561	167.135	175.32	138.93	219.38	215.564	215.36	207.114	138.34	203.474	186.327	181.492
1.19925e-124	P00747	PLG	Plasminogen	PLMN_HUMAN	637.187	422.31	462.583	438.748	467.716	451.799	461.645	501.925	463.172	477.244	417.284	413.003	482.837	427.04	506.861	501.656	395.1	388.655	419.426	435.607	443.426	449.969	405.548	421.724	431.978	433.394	515.655	418.177	399.909	360.775	391.637	450.427	409.149	435.818	362.745	397.431	454.19	486.778	445.459	452.072	409.909	451.18	414.79	466.79	435.878
3.09587e-119	P00748	F12	Coagulation factor XII	FA12_HUMAN	283.538	300.473	326.013	441.645	336.339	254.667	500.497	249.843	335.454	234.77	184.896	194.852	257.771	323.776	214.824	234.342	210.421	278.917	196.32	333.547	234.829	233.595	222.405	203.363	365.842	241.4	275.889	218.725	213.119	124.745	302.248	229.332	167.462	226.354	183.761	283.017	245.292	367.462	336.886	268.312	338.134	223.976	355.963	315.101	219.79
1.24298e-103	P00751	CFB	Complement factor B	CFAB_HUMAN	677.418	414.184	612.16	683.25	514.794	797.557	750.706	760.586	695.307	629.45	604.917	634.671	693.39	682.464	827.766	645.225	631.011	590.2	760.158	613.207	851.834	559.119	633.794	592.548	751.202	599.857	761.361	710.578	566.891	633.436	620.833	592.489	612.365	814.01	651.844	562.363	707.034	698.152	703.03	696.482	784.344	584.058	540.988	561.309	566.34
7.30521e-119	P00915	CA1	Carbonic anhydrase 1	CAH1_HUMAN	124.811	244.129	233.623	102.337	102.497	145.708	274.456	118.695	208.072	197.98	232.313	167.665	232.534	241.17	98.6035	239.867	220.603	341.932	169.394	218.465	172.262	126.933	223.229	158.388	135.704	186.648	79.1169	163.434	184.753	332.442	656.17	433.003	106.769	150.459	85.9404	118.246	164.719	175.917	198.189	191.099	205.729	268.432	270.168	115.554	235.313
4.10204e-66	P00918	CA2	Carbonic anhydrase 2	CAH2_HUMAN	81.0809	143.015	129.775	62.3603	72.6098	75.766	136.423	60.0707	68.9637	118.506	114.376	125.9	122.428	147.68	64.9047	155.479	175.068	176.126	83.8758	163.683	92.7178	116.39	125.792	89.8361	84.0355	109.958	75.5773	90.7173	112.786	261.677	358.158	213.45	74.498	86.8118	83.8621	86.7527	127.494	88.3693	137.67	94.7622	115.906	141.204	119.277	74.4208	121.442
0.000190527	P00966	ASS1	Argininosuccinate synthase	ASSY_HUMAN	65.695	31.6683	10.9813	24.6102	12.7392	21.4684	16.1576	13.061	24.9149	14.7067	43.8119	32.7375	35.7386	35.6633	26.477	25.5615	30.5254	21.7653	22.2458	15.09	51.798	12.897	18.9007	21.3821	11.6742	11.988	18.515	19.2272	19.7564	15.1382	84.6694	22.1865	11.8899	15.4587	34.126	13.8209	20.655	24.8788	18.3359	12.2939	16.5052	17.9163	36.2099	15.559	33.9198
1.05881e-124	P01008	SERPINC1	Antithrombin-III	ANT3_HUMAN	442.59	494.343	496.553	384.906	478.577	463.684	319.881	559.274	442.953	444.274	429.249	317.223	501.182	432.968	603.745	511.735	397.342	389.93	471.504	471.272	493.72	556.442	442.549	423.815	461.905	488.424	440.322	491.071	420.739	358.564	561.72	489.936	504.134	541.066	456.51	434.286	452.537	492.39	402.098	419.604	485.795	531.935	481.366	478.133	484.083
6.11385e-107	P01009	SERPINA1	Alpha-1-antitrypsin	A1AT_HUMAN	378.057	408.797	185.416	1059.92	277.098	365.752	494.262	201.293	515.6	487.873	906.899	706.176	490.952	440.655	949.968	149.7	434.949	518.256	830.005	161.716	430.57	541.932	389.957	391.604	153.754	475.468	644.161	551.611	645.706	555.484	289.545	362.213	536.913	474.762	382.721	478.229	533.484	600.626	742.81	872.139	326.771	636.508	513.029	468.598	427.8
4.83684e-115	P01011	SERPINA3	Alpha-1-antichymotrypsin	AACT_HUMAN	291.416	392.713	334.987	411.069	399.581	351.153	431.678	388.685	361.594	299.94	372.884	329.312	392.469	423.244	395.511	209.247	331.978	315.26	403.79	398.605	439.544	406.368	306.185	287.386	449.658	406.149	499.302	376.276	274.709	322.924	456.16	500.413	463.473	557.495	398.284	233.3	419.98	376.974	374.534	353.283	380.149	343.762	335.872	333.772	382.087
6.67864e-106	P01019	AGT	Angiotensinogen	ANGT_HUMAN	699.22	812.602	670.716	510.066	699.284	763.112	618.455	678.608	592.054	586.314	458.81	585.557	841.068	561.404	710.264	711.995	695.102	636.22	641.639	729.699	628.704	672.249	653.65	579.024	696.673	706.622	607.208	549.144	574.167	550.85	805.669	768.947	498.373	632.478	647.037	680.896	586.699	869.211	731.256	655.107	692.95	892.098	665.051	644.471	616.317
1.05881e-124	P01023	A2M	Alpha-2-macroglobulin	A2MG_HUMAN	208.506	390.828	460.293	650.454	342.494	280.044	1119.86	305.446	296.802	387.724	734.096	638.181	272.714	214.16	286.732	315.798	270.247	408.868	447.082	269.641	497.774	417.796	195.725	585.752	256.941	292.179	218.218	215.522	152.168	199.586	403.628	176.85	206.887	134.013	122.091	162.524	176.167	218.943	410.501	509.617	255.386	363.252	199.887	364.122	359.816
1.05881e-124	P01024	C3	Complement C3	CO3_HUMAN	805.002	796.263	732.626	689.615	692.469	657.544	747.375	836.145	705.228	743.136	606.244	665.768	683.808	711.084	653.822	678.032	678.826	583.269	449.56	654.243	826.33	640.457	619.003	545.317	695.294	605.911	705.067	617.273	524.519	578.242	726.296	768.48	605.054	747.894	570.97	523.192	746.84	697.662	647.455	596.102	776.538	562.449	629.479	653.995	633.084
1.05881e-124	P01031	C5	Complement C5	CO5_HUMAN	276.252	279.067	253.5	289.138	263.19	309.336	265.938	334.796	300.288	277.409	233.411	239.118	261.95	273.217	290.936	258.753	221.636	294.902	283.036	259.272	313.434	281.587	261.057	269.941	316.91	273.87	332.085	241.754	225.517	250.572	239.867	336.57	276.444	330.983	310.067	267.046	297.69	267.35	267.895	214.039	275.643	250.675	234.327	252.821	257.452
3.54397e-65	P01033	TIMP1	Metalloproteinase inhibitor 1	TIMP1_HUMAN	122.514	62.6895	71.0929	86.2532	97.6608	67.6102	194.232	86.4481	133.736	70.4107	125.129	125.444	97.1092	83.2295	107.272	115.936	117.341	164.623	100.984	85.246	100.235	83.7214	114.324	114.02	126.2	114.835	116.283	74.1356	114.75	122.031	128.212	100.604	105.719	118.976	148.15	142.503	113.016	111.526	108.802	91.5914	169.184	101.722	105.082	125.5	104.863
7.30063e-100	P01034	CST3	Cystatin-C	CYTC_HUMAN	161.517	129.123	118.846	171.72	124.298	121.331	161.636	132.369	175.846	127.66	166.796	254.741	157.195	175.136	155.384	172.994	153.109	180.515	145.674	134.931	166.626	119.648	143.952	107.4	142.237	185.124	128.18	117.413	148.934	162.791	159.461	181.853	165.687	148.931	185.72	175.455	130.294	199.352	175.1	165.673	147.006	142.267	189.839	179.626	170.448
1.05881e-124	P01042	KNG1	Kininogen-1	KNG1_HUMAN	820.784	731.63	734.45	682.065	758.636	665.566	679.32	725.303	709.553	733.097	712.49	636.111	831.38	777.284	900.53	799.146	646.427	683.889	719.212	662.393	724.309	716.418	667.812	655.768	693.599	719.074	678.531	678.745	666.664	651.823	735.462	723.496	684.762	755.699	706.92	613.544	699.69	748.779	630.185	636.238	680.231	695.502	690.339	687.802	742.076
0.00591649	P01130	LDLR	Low-density lipoprotein receptor	LDLR_HUMAN	28.0866	25.9506	65.8242	20.1668	35.6668	17.5922	10.9406	59.3544	20.4165	12.0199	20.3064	11.6929	29.2859	16.9354	32.1496	31.1936	10.9028	27.7494	18.2293	12.3655	31.3175	13.7066	58.6529	26.0932	14.2465	14.7458	32.6208	12.9576	30.5711	12.4049	22.4757	27.0749	33.2889	11.4352	12.1889	70.0887	16.9257	24.2767	22.3759	77.7766	12.7438	81.5819	35.8365	16.0125	27.7955
1.03087e-24	P01137	TGFB1	Transforming growth factor beta-1 proprotein	TGFB1_HUMAN	89.9209	73.9027	95.9221	69.7985	167.469	65.2	170.583	28.3501	232.603	43.6705	65.724	82.3373	74.2971	57.5396	19.8544	70.6243	111.842	113.252	36.2321	33.5372	51.359	8.52426	115.013	55.1855	31.3796	29.2302	45.4208	30.5598	109.377	99.7583	140.542	60.386	119.937	75.4917	179.009	105.601	45.2186	72.223	75.5784	75.2497	189.585	67.6019	65.0131	60.3678	44.7617
3.76895e-75	P01344	IGF2	Insulin-like growth factor II	IGF2_HUMAN	268.568	310.817	284.575	266.639	206.524	217.693	234.547	300.542	262.752	233.766	218.089	234.641	275.798	208.677	273.376	246.323	238.576	238.77	193.651	266.673	227.766	270.469	190.562	205.283	182.934	183.158	171.491	329.144	211.181	182.051	177.152	221.714	193.576	192.92	219.833	204.521	274.547	206.627	254.723	232.43	207.269	243.052	222.056	232.865	248.236
1.36346e-107	P01591	JCHAIN	Immunoglobulin J chain	IGJ_HUMAN	714.231	1486.66	1461.88	237.141	1027.07	1041.07	803.327	1034.04	785.432	594.532	2619.88	1178.06	864.033	1118.44	1065.45	1104.9	675.81	1509.15	1447.17	735.438	804.155	735.324	1046.14	1198.02	340.109	570.748	908.126	801.501	533.813	227.005	524.311	365.486	754.606	629.052	427.891	360.42	261.12	545.667	376.896	768.229	567.32	480.999	482.069	696.262	1062.49
0.000513728	P01593;P01594	IGKV1D-33;IGKV1-33	Immunoglobulin kappa variable 1D-33;Immunoglobulin kappa variable 1-33	KVD33_HUMAN;KV133_HUMAN	24.3998	28.9087	24.4005	10.8877	21.0335	12.4811	217.811	321.908	36.7447	225.154	33.7484	17.1538	256.271	15.7466	34.5769	342.411	18.3969	25.8014	401.758	17.7568	23.9545	16.0193	210.972	26.2638	14.0792	243.294	317.246	261.082	158.821	17.7003	33.3781	25.3115	22.536	36.3274	102.481	101.83	12.9727	22.5724	172.054	21.7953	11.8492	14.9556	25.2829	337.141	26.9899
1.07176e-05	P01597;P04432	IGKV1-39;IGKV1D-39	Immunoglobulin kappa variable 1-39;Immunoglobulin kappa variable 1D-39	KV139_HUMAN;KVD39_HUMAN	101.223	136.104	118.713	40.7222	92.432	72.0791	22.4352	117.292	36.0515	112.959	183.978	158.784	23.8258	41.4884	12.4977	116.251	83.3767	33.1045	62.4004	51.5337	30.1604	19.1517	109.551	17.7561	16.7493	17.1995	14.7582	10.2187	15.281	16.7171	14.638	17.9254	29.4288	37.5729	24.2765	25.3578	27.7527	17.0963	17.8532	22.1908	31.7466	31.7095	23.6258	74.7392	78.6427
1.97444e-105	P01599	IGKV1-17	Immunoglobulin kappa variable 1-17	KV117_HUMAN	136.331	68.3106	260.97	33.3218	74.5699	155.254	93.7001	144.394	114.119	135.45	460.2	182.937	88.3232	150.903	68.1062	77.2439	73.0746	99.4828	277.732	62.1118	61.0535	37.9421	157.396	139.964	9.67893	59.5013	83.5509	85.5103	58.7421	9.53434	32.3592	29.8077	88.2473	52.6424	52.7895	83.341	43.5866	31.2478	62.0474	124.52	49.212	90.58	131.797	167.589	68.0811
0.000190527	P01601	IGKV1D-16	Immunoglobulin kappa variable 1D-16	KVD16_HUMAN	11.3884	136.47	22.1928	14.557	25.7454	176.363	27.3162	22.081	14.7372	24.8633	213.085	131.411	21.1395	17.6467	15.6612	12.6482	15.1044	36.7965	13.1585	30.4963	22.606	33.8039	104.101	36.1487	19.7366	85.3784	31.3016	11.373	33.4003	30.5936	16.2237	10.9782	24.0289	26.1346	16.886	27.9315	12.2175	12.3104	30.9988	24.8455	23.451	36.2082	21.4183	31.4442	160.121
8.02855e-105	P01602	IGKV1-5	Immunoglobulin kappa variable 1-5	KV105_HUMAN	13.025	22.5671	32.668	26.0891	18.4063	20.6921	14.0752	33.2322	25.77	17.6175	71.8162	37.5658	39.2727	9.62037	30.3942	44.9805	26.2316	37.2897	55.7832	14.0796	11.481	11.2348	57.6267	13.2055	20.0751	35.6801	16.1287	27.5548	4.69783	12.4137	23.409	36.091	20.6652	13.4663	23.464	13.5968	31.0849	12.0785	26.1302	5.81996	15.1802	35.8365	18.9856	34.6613	47.8495
4.06447e-97	P01619	IGKV3-20	Immunoglobulin kappa variable 3-20	KV320_HUMAN	272.976	519.76	504.911	86.5043	420.065	438.784	232.238	329.876	229.97	359.084	939.61	620.524	314.504	246.249	359.198	474.726	245.8	293.094	427.503	272.559	207.078	205.434	355.465	289.543	94.2016	180.687	334.611	244.658	135.818	100.245	128.246	81.347	130.735	157.811	96.9144	140.693	247.831	164.39	130.43	159.763	186.798	164.836	163.51	333.099	330.872
9.00121e-117	P01624	IGKV3-15	Immunoglobulin kappa variable 3-15	KV315_HUMAN	367.572	651.415	675.257	92.8353	403.726	458.403	285.605	364.843	285.068	419.325	901.124	786.081	400.549	322.268	149.325	532.188	307.734	553.037	558.214	330.871	251.421	384.639	566.069	632.781	174.436	295.512	392.695	325.169	251.881	139.829	108.08	102.709	292.207	147.447	129.48	187.427	250.605	249.869	202.546	198.185	251.967	326.256	299.133	422.52	448.556
1.59956e-63	P01700	IGLV1-47	Immunoglobulin lambda variable 1-47	LV147_HUMAN	189.643	203.179	256.859	63.5137	373.09	221.858	55.144	189.136	169.338	268.408	433.406	505.281	164.438	262.57	64.298	275.896	277.493	479.115	775.647	176.935	212.148	171.424	178.217	52.4246	117.713	240.656	308.243	176.709	33.1257	47.1912	88.7777	47.8463	111.056	123.637	67.0292	54.2862	58.8072	76.2361	109.633	103.369	206.521	138.934	126.115	203.679	294.956
2.12116e-58	P01701	IGLV1-51	Immunoglobulin lambda variable 1-51	LV151_HUMAN	145.706	196.334	231.933	51.425	223.663	239.097	65.3779	126.71	119.114	185.78	199.759	219.163	75.9044	83.9682	220.751	161.764	18.8999	11.4312	187.377	70.0006	203.112	134.152	126.109	90.6105	43.5462	21.5118	145.269	78.0395	35.4516	28.8234	143.11	17.5205	22.6386	99.4364	30.9372	30.1252	35.2249	90.9556	32.9026	23.4079	116.44	47.0576	36.5256	29.6247	89.381
2.18283e-12	P01714	IGLV3-19	Immunoglobulin lambda variable 3-19	LV319_HUMAN	23.9265	44.5029	64.4817	20.2864	39.5158	67.0297	48.274	26.2293	21.2843	51.9157	118.046	70.8672	27.5856	28.697	12.0828	91.142	16.0627	21.9581	23.2196	13.4477	16.7613	25.4338	17.4666	13.5215	11.0101	27.9735	21.9754	33.0609	12.5054	16.5404	16.7057	28.1266	26.447	35.8611	20.4289	31.6843	29.6925	18.4821	24.9892	25.9624	40.3947	39.0761	15.2801	70.9854	35.7407
0.000243733	P01715	IGLV3-1	Immunoglobulin lambda variable 3-1	LV301_HUMAN	206.532	45.5689	40.0905	44.1298	115.078	211.635	22.0335	30.7216	36.2283	156.984	180.097	212.807	17.2786	24.9256	18.7293	77.4296	75.8206	13.8912	19.9588	15.7497	9.17379	36.8695	71.4618	10.7222	13.8395	17.8573	8.58368	18.4147	7.98018	24.7403	85.8533	80.967	20.3596	134.907	29.2961	18.2782	27.3163	49.0258	17.8377	91.8337	30.811	19.8486	12.7819	22.2928	72.3828
1.77275e-82	P01717	IGLV3-25	Immunoglobulin lambda variable 3-25	LV325_HUMAN	89.6921	114.086	163.937	59.4884	126.029	70.6462	59.1185	93.3551	48.3032	140.512	182.787	158.738	72.2253	72.384	132.148	64.2931	81.5011	133.475	143.131	86.7652	88.6452	56.1055	115.353	160.47	72.5383	142.046	56.3123	96.0166	49.82	45.0055	50.568	27.561	69.2164	52.5126	41.2731	65.6828	58.1236	34.5629	58.7463	72.6762	84.6846	107.32	86.0572	151.983	92.9852
0.00139007	P01721	IGLV6-57	Immunoglobulin lambda variable 6-57	LV657_HUMAN	35.3055	31.0458	30.9132	17.8129	35.5767	16.6682	32.5946	17.5003	17.4348	33.4765	30.6841	13.3726	26.7496	14.903	34.4592	26.0253	13.4956	25.4441	13.2456	12.0653	25.8487	11.3131	24.6871	24.5941	13.2655	13.1409	24.1179	12.8996	24.71	11.0557	21.6322	32.4288	29.0053	31.3607	15.719	36.141	14.9728	30.0474	25.7649	28.2114	16.2178	14.4048	26.9925	18.1093	26.4784
3.96133e-13	P01742	IGHV1-69	Immunoglobulin heavy variable 1-69	HV169_HUMAN	154.867	83.1619	67.5466	43.9097	114.264	82.5446	72.2711	107.523	20.2894	136.081	162.479	86.3604	14.4335	28.5175	19.0924	48.0583	128.796	75.2568	146.474	33.4995	73.1059	88.889	15.749	15.4958	28.9064	24.8304	99.3422	26.2913	97.7757	20.8886	11.0771	16.0788	16.4064	19.2557	29.8021	19.071	109.25	90.8034	13.2882	68.4297	67.922	28.2149	14.6239	70.2444	77.9553
4.25877e-12	P01743	IGHV1-46	Immunoglobulin heavy variable 1-46	HV146_HUMAN	62.9775	72.3738	20.8138	35.5464	93.7259	64.046	97.0544	27.8528	33.5947	69.9338	65.4612	109.476	47.0433	57.5041	16.1454	47.3909	59.3567	33.5642	38.1798	41.1499	22.2712	13.5202	23.7871	11.2856	20.9126	20.6932	9.3541	38.7144	20.7849	10.5354	33.14	25.0945	17.7992	37.4457	45.97	36.4564	31.3066	24.7564	23.6358	23.2849	53.0093	30.0022	15.9413	56.9938	48.0923
0.000190527	P01764	IGHV3-23	Immunoglobulin heavy variable 3-23	HV323_HUMAN	31.044	23.4784	92.6638	18.2457	18.534	15.9163	33.8192	17.617	18.4715	9.3406	68.6345	29.2301	24.0327	16.8071	35.5347	34.478	12.0508	25.106	50.3138	8.79795	39.7169	23.3724	59.6926	28.8407	6.72471	13.3411	29.5133	25.1846	15.0479	11.2232	20.3346	29.9257	30.1177	35.3483	13.4723	35.0092	15.3133	21.964	24.7319	21.7564	23.1334	15.3699	15.5657	12.8462	19.1714
7.5555e-11	P01766	IGHV3-13	Immunoglobulin heavy variable 3-13	HV313_HUMAN	290.037	363.241	277.195	221.225	197.259	369.781	329.741	408.754	198.299	90.5715	300.826	333.465	397.793	392.21	264.157	501.984	464.228	511.479	322.903	364.742	388.375	359.596	363.918	384.032	185.448	244.3	228.25	248.603	377.715	274.575	250.587	316.298	282.868	245.145	174.261	170.86	311.772	229.894	243.057	262.694	304.014	273.638	280.649	314.409	306.279
1.54209e-25	P01768;P0DP02;P0DP03	IGHV3-30;IGHV3-30-3;IGHV3-30-5	Immunoglobulin heavy variable 3-30;Immunoglobulin heavy variable 3-30-3;Immunoglobulin heavy variable 3-30-5	HV330_HUMAN;HVC33_HUMAN;HVC05_HUMAN	47.8258	46.5465	77.0336	41.0145	47.6908	64.877	40.7051	75.4913	54.1576	45.2934	48.0791	78.505	43.2049	66.8662	53.8958	65.3356	66.4247	42.6333	136.352	72.0774	72.2962	66.9266	69.0291	46.4927	45.3297	57.5101	41.716	69.279	30.0267	43.3682	44.5134	38.7322	40.4097	42.9983	53.3048	22.4314	45.012	41.5321	25.6063	49.6607	64.6959	77.4217	40.057	70.2397	62.7476
2.57034e-81	P01780	IGHV3-7	Immunoglobulin heavy variable 3-7	HV307_HUMAN	563.823	1037.13	1109.62	96.3299	701.129	977.306	517.172	666.92	431.69	525.2	1512.12	1101.87	502.379	561.883	1231.49	924.48	763.117	1015.67	1068.52	766.325	473.42	622.048	688.921	1026.24	261.98	611.149	753.933	486.971	334.581	42.1088	300.736	262.072	412.702	491.967	182.273	355.482	257.079	434.9	253.691	467.401	350.387	430.129	297.787	690.015	537.609
3.24156e-13	P01782;P0DP04	IGHV3-9;IGHV3-43D	Immunoglobulin heavy variable 3-9;Immunoglobulin heavy variable 3-43D	HV309_HUMAN;HV43D_HUMAN	22.1095	55.8861	72.1088	22.1571	71.1086	20.369	60.4247	61.3063	20.5461	80.2746	111.607	83.8502	29.5952	39.269	12.9288	28.4508	22.6472	25.9949	22.6883	14.6819	38.5268	16.6759	36.0398	18.8361	30.464	17.078	22.5773	22.1668	7.51644	15.7102	21.1961	19.1881	34.6483	36.3049	24.3495	34.6523	25.6304	43.7151	51.6766	29.0754	30.3018	54.4023	40.0872	49.9525	51.9104
6.09496e-05	P01817	IGHV2-5	Immunoglobulin heavy variable 2-5	HV205_HUMAN	12.1524	21.5647	33.8909	24.8629	15.8342	25.3741	13.071	19.3036	27.8295	14.9199	17.2898	20.3601	13.8228	29.8451	32.9495	18.7549	29.1454	17.6073	27.5861	20.5315	15.6013	16.8519	10.2798	24.6435	31.1838	33.1344	14.978	26.5629	15.9822	19.1177	21.7388	10.6393	14.1492	12.5055	28.3941	12.6267	26.2996	23.0476	13.8561	15.2993	15.6596	22.9493	17.2086	19.3626	13.1204
7.6737e-43	P01833	PIGR	Polymeric immunoglobulin receptor	PIGR_HUMAN	31.6467	34.7255	47.7223	32.0734	26.5872	30.5729	28.9498	23.7016	23.0707	30.4466	36.5458	29.8982	48.194	24.3205	19.8207	21.9094	56.9108	40.6497	32.003	18.4689	15.3892	28.3963	28.6347	19.2184	18.186	32.5067	17.2254	26.1906	17.3182	20.198	23.5434	24.1551	23.2682	19.3376	23.6563	23.3261	23.1089	24.4752	21.5831	18.2799	22.3289	23.5394	18.267	43.741	35.3788
6.51481e-81	P01834	IGKC	Immunoglobulin kappa constant	IGKC_HUMAN	7631.46	14532.5	11684.1	3852.09	9678.56	12332.2	8117.99	14718.3	6405.03	8692.39	17884.7	20404	7159.33	7801.65	9840.13	7763.72	9339.63	10754.4	11387.3	6007.14	5359.18	10462.4	9513.49	13609.2	2453.31	6781.21	8192.83	4850.42	997.315	3078.67	8259.39	4256.21	9745.83	9268.41	4557.96	6028.54	6386.17	5789.26	6023.57	6301.32	6967.75	9035.45	6861.05	10357.4	7712.69
2.81833e-114	P01859	IGHG2	Immunoglobulin heavy constant gamma 2	IGHG2_HUMAN	357.88	350.375	374.056	173.122	313.742	414.384	310.319	437.543	179.492	403.74	563.431	672.86	375.21	301.985	312.001	287.694	347.153	355.371	486.254	359.748	270.626	427.282	435.321	543.701	200.501	407.416	345.206	206.076	206.018	136.472	188.04	149.599	304.861	269.643	131.568	231.719	222.659	167.239	268.197	283.914	281.157	266.333	233.549	415.86	291.088
1.44952e-96	P01860	IGHG3	Immunoglobulin heavy constant gamma 3	IGHG3_HUMAN	85.6163	110.06	136.072	77.6228	111.342	54.9179	65.1935	150.774	37.8461	264.68	111.589	152.195	43.6523	129.369	56.2621	37.3133	48.1966	43.2184	161.616	65.0518	65.0059	96.7083	141.131	283.192	63.928	195.262	115.689	141.747	67.0322	60.9229	60.998	38.6383	114.271	49.7684	43.9138	68.4784	87.2828	26.0825	68.5598	33.9445	141.142	114.472	38.9844	351.633	199.983
7.10414e-108	P01861	IGHG4	Immunoglobulin heavy constant gamma 4	IGHG4_HUMAN	259.785	250.903	277.664	160.301	269.882	347.804	278.267	319.83	119.506	274.804	386.804	587.826	269.953	254.369	165.184	184.436	230.729	163.175	258.922	150.201	202.754	211.891	276.261	422.939	111.09	186.862	232.731	94.7784	136.117	111.646	104.207	90.6097	228.019	231.651	81.6149	152.214	146.446	93.4085	204.002	191.526	259.909	249.008	222.229	302.293	223.488
1.7598e-107	P01871	IGHM	Immunoglobulin heavy constant mu	IGHM_HUMAN	270.903	688.151	1150.89	120.65	504.358	402.2	436.205	563.095	370.174	181.594	1610.44	615.409	397.842	623.22	371.823	511.724	158.974	261.18	559.606	252.587	427.965	215.316	577.642	833.138	153.103	238.56	340.401	291.756	173.91	63.8521	155.295	106.423	232.647	274.338	122.766	147.695	105.465	201.856	169.878	461.291	223.964	221.482	216.177	317.357	384.417
1.95236e-94	P01876	IGHA1	Immunoglobulin heavy constant alpha 1	IGHA1_HUMAN	493.54	569.247	458.265	286.496	616.769	766.344	270.421	492.244	499.196	422.068	834.296	826.088	365.968	509.345	738.411	714.283	658.897	738.346	511.837	389.971	428.666	586.253	559.352	564.672	377.863	323.015	422.386	484.977	216.822	322.134	392.28	197.038	336.525	246.237	327.858	291.477	359.745	446.986	322.443	302.74	358.014	395.688	353.552	363.734	290.341
1.07005e-64	P01889	HLA-B	HLA class I histocompatibility antigen, B alpha chain	HLAB_HUMAN	67.2834	46.518	57.8435	75.1999	66.2341	58.2254	30.4968	21.4499	48.7535	44.8589	37.2539	54.3504	46.2425	48.6087	38.4571	28.0799	39.8222	31.0395	41.6451	37.4871	51.7168	57.4446	27.0344	43.0954	46.8148	66.0885	40.7199	36.1958	36.8943	49.4925	37.7378	38.0109	29.5632	35.4754	60.4752	38.3921	54.268	42.3514	34.4553	41.2318	53.6314	39.8824	35.8189	36.6053	38.047
7.81709e-51	P02042	HBD	Hemoglobin subunit delta	HBD_HUMAN	26.454	43.3002	105.079	26.1763	47.8442	32.3962	49.782	53.6373	57.4813	83.2372	93.6336	104.806	65.6277	123.445	798.585	530.545	91.3327	94.7808	670.182	95.457	55.5477	112.561	72.6378	62.2029	20.9795	50.3429	374.234	43.0031	40.9756	588.121	2533.19	74.7241	33.8642	33.946	21.5243	27.2772	66.058	31.1769	87.6937	51.3204	64.7897	138.385	89.1833	42.6512	154.992
0.000678927	P02452	COL1A1	Collagen alpha-1(I) chain	CO1A1_HUMAN	21.3965	14.0649	25.0833	33.0546	27.8766	19.5272	20.08	17.4138	19.98	23.3882	19.5099	13.7547	24.9274	24.9624	21.2326	34.9417	14.6654	17.8187	19.6816	17.4704	23.9672	23.7417	23.489	21.0075	24.5041	21.4491	30.2535	33.4773	33.1647	18.7911	21.1836	17.0188	42.1	19.2114	32.8432	18.3055	17.9767	28.2863	24.3947	28.4292	17.2387	25.2353	35.5697	21.747	17.1758
0.000792354	P02461	COL3A1	Collagen alpha-1(III) chain	CO3A1_HUMAN	14.2622	19.7258	23.3704	13.7726	27.1114	12.833	28.4138	21.4135	15.8732	23.9763	28.1506	20.3841	32.5486	62.567	16.3253	15.56	28.1204	34.2981	14.7384	40.8314	23.8055	25.3566	35.1548	22.6746	58.6964	46.1111	24.7961	31.3643	37.464	55.8695	17.0845	28.124	31.3393	29.6985	39.2042	44.8806	18.6754	18.4535	31.3304	27.1847	20.7427	33.0787	33.6539	27.7656	37.4523
2.92657e-98	P02533	KRT14	Keratin, type I cytoskeletal 14	K1C14_HUMAN	56.1191	51.2851	67.4373	41.1444	44.8813	55.6861	45.9988	80.1628	78.5102	50.3263	74.8328	47.8971	58.0641	37.1004	46.7583	51.4831	42.2603	55.812	50.3149	67.2155	50.0405	42.4257	30.5994	34.4111	63.9496	54.9753	61.4189	69.7097	69.1303	69.461	71.8768	56.0014	97.1303	55.0201	84.5919	68.2218	57.4798	70.5986	69.8598	252.824	67.8793	70.7811	61.7912	80.7979	57.4213
2.39712e-92	P02538	KRT6A	Keratin, type II cytoskeletal 6A	K2C6A_HUMAN	50.4907	49.1414	74.5953	48.9778	62.3902	49.1742	35.021	51.0578	40.7306	46.4603	62.2472	38.9125	48.0714	35.2882	52.9187	69.2722	49.2033	62.7411	57.1201	112.503	48.2391	31.9634	34.7355	39.9188	84.1588	91.5358	78.7586	108.683	77.39	83.7021	63.3695	103.814	165.967	43.8998	190.26	107.05	64.1909	123.256	50.1797	479.259	77.0154	156.174	64.2494	94.5545	72.3268
1.05881e-124	P02647	APOA1	Apolipoprotein A-I	APOA1_HUMAN	450.1	460.985	434.635	517.391	469.096	476.875	430.996	520.875	466.894	539.734	493.726	414.009	544.041	382.57	598.527	503.22	396.128	473.722	519.003	383.266	409.216	499.423	467.924	503.095	348.333	482.422	398.518	398.919	452.784	332.473	331.984	334.717	352.465	357.626	327.651	396.71	346.54	391.001	486.756	539.044	393.647	483.896	421.285	459.971	379.376
1.04625e-92	P02649	APOE	Apolipoprotein E	APOE_HUMAN	980.829	1088.93	786.738	1130.66	896.676	1013.67	935.151	870.658	534.723	666.378	1024.31	806.538	1041.68	1027.55	973.54	921.817	1228.76	644.774	1040.8	595.022	487.905	608.631	1055.56	750.965	861.722	915.124	696.015	949.377	677.619	811.739	576.86	812.839	550.252	659.333	685.456	723.276	715.882	935.009	996.792	961.899	875.74	714.795	1105.56	512.453	941.974
2.55698e-85	P02652	APOA2	Apolipoprotein A-II	APOA2_HUMAN	453.778	366.847	360.02	378.847	345.349	366.259	287.532	474.125	327.896	403.686	350.152	347.786	410.561	314.077	408.029	399.484	365.356	253.532	350.208	277.109	270.397	315.387	252.249	288.016	223.181	249.796	258.7	312.172	260.913	253.693	248.601	320.811	246.672	243.196	237.534	199.78	307.769	251.535	261.907	330.218	333.299	364.721	314.383	278.411	340.924
1.23972e-47	P02654	APOC1	Apolipoprotein C-I	APOC1_HUMAN	937.043	825.167	794.138	1118.56	1168.65	1194.11	1432.73	1119.38	645.768	873.938	984.796	781.53	870.232	704.889	927.377	369.257	1225.7	568.276	1010.63	536.243	375.277	593.685	792.176	534.927	564.382	743.472	500.3	617.065	283.188	521.652	385.615	528.87	272.662	337.491	619.363	605.477	605.528	622.92	469.813	896.471	702.592	720.47	1082.59	711.669	998.587
1.45453e-104	P02655	APOC2	Apolipoprotein C-II	APOC2_HUMAN	206.4	101.02	192.524	129.665	213.185	148.549	212.558	145.305	106.446	191.423	197.635	179.462	135.926	221.449	197.414	112.738	310.409	60.8905	146.296	123.077	97.2901	159.658	187.186	173.348	148.616	113.487	131.509	130.673	98.5718	192.856	82.6511	142.245	87.9155	120.97	151.944	140.515	117.985	115.454	109.674	108.322	177.76	145.33	177.427	75.5179	251.321
1.1217e-103	P02656	APOC3	Apolipoprotein C-III	APOC3_HUMAN	514.335	386.459	481.175	354.692	442.694	490.595	514.975	324.856	313.993	541.991	434.339	312.422	302.264	528.017	387.1	323.144	661.105	153.932	285.895	197.207	127.125	389.976	562.662	338.84	208.294	270.117	171.107	264.115	227.302	323.152	178.908	185.763	138.344	183.617	398.442	255.62	226.522	401.511	382.554	458.012	403.367	452.959	642.298	284.604	674.523
7.46021e-111	P02671	FGA	Fibrinogen alpha chain	FIBA_HUMAN	2046.2	205.062	232.253	677.121	234.976	158.228	59.7075	197.857	539.393	289.799	271.124	473.713	124.541	178.163	115.037	127.172	140.131	195.7	204.865	181.902	183.684	186.603	113.556	250.048	132.345	193.548	1303.24	144.294	108.311	167.024	143.182	112.692	125.431	91.3362	78.5441	79.263	170.444	109.321	402.401	454.475	227.78	205.784	161.746	421.73	299.149
4.01601e-119	P02675	FGB	Fibrinogen beta chain	FIBB_HUMAN	2465.48	245.958	261.487	49.561	286.706	175.169	27.1184	236.626	240.749	360.861	341.551	270.087	147.16	197.695	128.7	150.071	158.37	224.219	249.8	203.333	204.864	219.009	112.562	340.956	149.049	201.896	1543.12	154.899	116.709	167.492	141.247	104.075	131.849	85.4481	68.5051	65.1311	195.429	101.476	143.256	152.759	261.129	201.352	184.915	396.037	379.022
1.10245e-96	P02679	FGG	Fibrinogen gamma chain	FIBG_HUMAN	2704.36	322.544	325.218	48.8437	344.431	196.824	25.8262	278.209	280.067	409.311	350.673	291.85	166.358	218.969	157.88	161.609	175.433	287.288	299.435	229.514	240.166	258.561	121.033	447.133	163.491	236.067	1680.94	170.823	134.403	190.999	167.632	133.959	159.285	100.816	79.4554	72.1025	230.314	124.942	171.176	193.381	293.442	249.688	201.996	441.1	421.885
0.000190527	P02689;P15090	PMP2;FABP4	Myelin P2 protein;Fatty acid-binding protein, adipocyte	MYP2_HUMAN;FABP4_HUMAN	21.5479	33.8253	11.7293	26.2865	100.446	22.9306	15.1273	12.2281	26.6119	13.7689	15.5789	30.6499	11.1726	33.3891	24.6649	23.9315	28.5789	20.3773	23.761	16.1178	11.9476	17.8659	17.6954	20.0186	10.9298	11.2236	17.3343	20.5368	18.4965	16.1692	29.296	20.7717	12.6997	14.4729	31.9499	14.7623	22.0618	23.2923	17.1667	13.1313	164.219	19.1366	11.3199	12.2847	36.2302
3.32901e-75	P02730	SLC4A1	Band 3 anion transport protein	B3AT_HUMAN	24.3714	24.8189	25.9725	21.1938	25.7639	21.0627	26.1529	23.8126	26.4818	25.5134	24.306	19.1174	27.835	30.8786	20.6609	45.097	25.1603	37.7754	22.8127	131.142	24.0161	18.429	48.5086	22.8876	18.8319	20.3992	22.1935	17.9744	25.6081	19.7964	36.715	51.4169	28.4027	21.1431	20.0253	27.1216	20.6313	21.2905	60.8414	31.5675	19.5704	28.2372	41.8931	21.9148	26.3737
8.36754e-106	P02741	CRP	C-reactive protein	CRP_HUMAN	51.5296	121.568	37.428	185.413	86.1702	118.27	25.7154	48.9732	32.0902	24.7701	32.9486	97.3714	34.0691	73.6386	15.2888	15.5236	15.5775	34.7024	183.084	38.4791	87.0136	20.5329	23.1237	22.4079	131.371	20.0457	1352.09	15.1527	19.3067	137.705	18.6378	165.791	31.1247	93.1041	38.5031	23.9012	24.6154	17.7487	31.1808	28.2069	585.121	22.5673	27.4049	21.0416	31.995
2.18293e-108	P02743	APCS	Serum amyloid P-component	SAMP_HUMAN	651.429	923.092	685.49	839.645	842.369	799.109	737.993	1057.61	803.248	549.283	838.371	757.163	669.425	988.124	939.398	545.55	912.424	833.805	794.851	885.854	918.326	704.006	680.284	361.916	654.552	908.948	1190.41	743.581	607.259	840.861	1030.54	860.321	686.039	1008.67	658.574	714.651	940.744	906.826	589.808	985.078	790.651	670.277	821.086	575.501	768.12
7.68553e-104	P02745	C1QA	Complement C1q subcomponent subunit A	C1QA_HUMAN	282.896	134.124	198.36	145.644	186.745	142.419	194.586	260.232	206.276	143.683	149.561	194.912	158.445	174.093	52.3146	104.928	50.7465	67.4891	71.1478	60.2209	123.405	117.117	103.162	71.8835	89.1969	63.8085	71.162	102.262	79.7584	94.6649	69.5192	126.925	123.633	117.831	133.269	118.925	165.744	147.753	179.392	136.547	154.813	129.809	116.372	169.226	133.992
3.02958e-103	P02746	C1QB	Complement C1q subcomponent subunit B	C1QB_HUMAN	1101.07	856.793	797.426	939.462	941.973	836.72	922.635	1031.13	842.804	783.461	865.898	809.484	877.117	919.593	957.311	835.754	658.377	845.058	841.19	616.168	900.29	741.154	805.248	578.41	691.008	849.289	868.215	739.238	794.143	644.29	764.347	862.484	909.724	1000.19	814.183	732.223	930.405	794.321	777.598	795.514	882.393	737.939	786.501	818.683	944.993
4.49922e-62	P02747	C1QC	Complement C1q subcomponent subunit C	C1QC_HUMAN	5974.6	5144.81	4624.26	5205.62	5474.66	4959.21	5146.66	5331.7	4816.36	4505.36	4609.57	4552.51	5092.69	5212.45	6344.05	5364.66	4555.94	5073.01	5148.82	4154.71	5409.87	4364.75	4797.87	4006.39	4334.74	5187.7	5238.12	4508.72	4533.77	4086.75	4760.37	4276.72	5342.36	5258.6	4516.55	4376.58	4777.01	4263.55	4369.83	4125.27	4776.12	4111.78	4305.58	4458.95	5293.81
7.40421e-112	P02748	C9	Complement component C9	CO9_HUMAN	428.665	551.05	332.128	512.527	445.679	466.885	424.906	522.372	500.597	356.007	436.003	373.622	382.378	474.216	551.116	396.027	364.273	423.207	614.709	449.451	622.757	476.799	396.21	351.724	590.01	519.132	729.127	414.857	374.216	430.142	617.668	427.432	627.419	616.516	467.826	376.935	487.53	391.626	417.973	382.794	509.166	213.916	260.504	376.875	423.736
8.67139e-89	P02749	APOH	Beta-2-glycoprotein 1	APOH_HUMAN	614.525	573.436	502.106	694.712	576.988	618.464	578.81	588.344	665.654	649.136	677.95	646.476	552.719	658.558	771.541	610.844	567.344	637.254	587.637	514.261	601.911	570.412	527.035	575.948	588.344	558.954	528.739	526.754	565.002	608.439	595.612	556.377	639.943	623.693	559.627	593.921	566.039	664.163	643.159	632.753	558.42	552.045	598.207	590.235	611.779
6.19469e-107	P02750	LRG1	Leucine-rich alpha-2-glycoprotein	A2GL_HUMAN	242.321	311.899	212.282	307.681	279.428	289.888	263.297	183.459	268.032	203.222	252.196	205.936	323.734	274.449	245.975	295.38	186.404	280.776	407.139	238.211	296.151	235.889	223.6	271.564	327.062	231.064	417.719	264.359	257.214	237.284	287.968	291.587	348.521	271.389	216.562	211.469	232.593	226.433	266.258	242.845	357.341	198.766	207.298	213.983	300.96
6.69945e-119	P02751	FN1	Fibronectin	FINC_HUMAN	2835.13	120.741	113.972	375.156	154.953	168.446	179.758	149.142	665.033	185.803	274.326	343.736	132.854	109.515	274.532	229.206	93.209	141.038	109.382	227.258	105.514	83.4628	129.523	178.077	394.132	218.93	1300.23	238.589	318.01	519.555	297.24	188.096	186.666	153.157	211.153	324.002	310.449	387.319	367.681	421.269	214.414	236.787	302.587	529.009	375.697
1.05881e-124	P02753	RBP4	Retinol-binding protein 4	RET4_HUMAN	288.972	283.758	328.009	316.126	293.704	277.784	317.082	304.325	365.593	315.714	273.329	353.433	261.064	324.908	506.974	283.649	353.113	270.766	283.071	240.528	268.612	334.284	279.123	293.747	237.977	289.408	202.523	302.998	278.25	200.206	292.17	321.413	209.335	228.1	280.012	261.912	373.963	344.62	298.919	351.312	252.179	299.854	308.66	210.895	317.404
1.58071e-120	P02760	AMBP	Protein AMBP	AMBP_HUMAN	497.996	651.435	550.048	639.256	613.094	702.302	620.803	598.112	664.819	690.867	669.512	699.548	602.933	652.377	774.657	605.595	562.915	557.393	581.201	498.614	586.336	536.617	512.049	528.933	558.574	509.696	536.693	517.053	423.195	519.178	631.574	603.66	619.173	635.394	577.694	631.586	620.378	620.289	573.243	611.656	609.888	557.535	628.842	541.068	664.935
2.04948e-122	P02763	ORM1	Alpha-1-acid glycoprotein 1	A1AG1_HUMAN	429.954	959.065	799.809	394.756	698.322	642.772	416.523	577.02	385.393	679.541	938.515	1005.34	471.823	896.166	877.118	308.413	657.053	301.547	712.016	563.362	647.085	695.933	352.872	475.109	329.158	429.198	1331.39	376.294	168.442	188.783	460.431	357.989	268.544	299.664	204.913	168.605	597.2	190.98	324.789	337.273	1014.51	527.875	629.11	666.511	828.589
1.20289e-91	P02765	AHSG	Alpha-2-HS-glycoprotein	FETUA_HUMAN	794.803	648.9	624.422	720.536	821.044	854.551	980.752	892.335	866.879	796.521	817.553	726.135	754.78	769.819	990.072	825.695	612.474	851.666	465.019	703.711	830.374	661.792	723.697	671.193	609.974	637.922	623.366	749.558	595.994	781.238	1124.2	686.036	958.203	752.202	645.516	658.438	672.784	808.727	669.775	741.996	649.08	566.564	803.302	844.157	750.391
2.31498e-102	P02766	TTR	Transthyretin	TTHY_HUMAN	863.306	663.59	915.367	904.352	815.353	646.61	821.525	974.135	964.103	830.804	647.958	651.347	651.164	701.248	809.837	747.255	828.854	527.606	605.514	532.518	723.535	955.247	663.563	666.898	605.841	694.801	611.693	668.725	685.754	544.406	542.767	643.336	492.33	612.967	521.881	542.523	625.96	620.821	757.803	874.149	576.959	746.145	765.333	501.095	645.568
1.05881e-124	P02768	ALB	Albumin	ALBU_HUMAN	774.231	1081.64	1121.33	1110.6	890.176	772.645	914.645	1241.55	643.525	730.015	728.041	752.555	801.428	871.148	1449.08	1009.89	1004.79	722.476	1058.61	637.022	922.949	1172.3	652.364	1198.27	539.323	552.549	278.626	597.374	916.824	657.487	1001.26	585.362	1131.16	708.687	616.904	486.486	693.688	673.768	631.57	770.593	653.503	935.169	472.391	394.712	455.368
7.07488e-99	P02774	GC	Vitamin D-binding protein	VTDB_HUMAN	325.142	339.527	303.202	380.511	306.815	350.127	351.188	332.884	360.946	289.604	277.911	300.958	344.954	304.009	347.991	339.199	305.263	284.5	309.085	285.728	365.184	304.173	319.819	297.674	297.001	288.825	306.969	301.396	318.638	246.753	345.122	300.38	306.658	320.746	312.902	289.238	309.2	324.116	320.319	325.017	304.066	312.988	290.624	189.947	309.842
1.85708e-95	P02775	PPBP	Platelet basic protein	CXCL7_HUMAN	636.092	490.626	523.67	370.718	592.295	724.162	1690.33	304.246	828.682	331.399	482.891	789.455	352.246	345.966	205.351	1093.4	960.219	1141.59	331.327	533.956	697.822	409.517	970.947	610.142	730.801	378.673	639.32	470.801	739.794	770.906	1126.76	376.147	692.803	738.304	1019.06	1072.69	392.056	334.33	534.408	411.357	650.163	818.956	356.62	649.366	100.482
4.45889e-108	P02776	PF4	Platelet factor 4	PLF4_HUMAN	638.619	614.457	684.277	334.431	847.062	755.084	2046.23	356.809	1014.03	348.818	595.993	903.555	481.268	371.657	238.914	1122.43	1069.2	1479.46	448.464	701.085	548.164	473.672	1249.37	793.762	543.528	319.62	680.762	437.56	602.363	727.165	954.726	389.541	668.954	658.856	1185.42	1042.33	457.549	264.516	569.167	395.912	780.832	719.539	467.043	804.177	94.3107
3.20801e-101	P02786	TFRC	Transferrin receptor protein 1	TFR1_HUMAN	99.2957	91.6746	81.5889	74.2107	95.3189	80.3201	104.693	80.5763	101.982	87.3296	70.6258	60.9809	98.7739	120.549	102.078	93.9935	88.7127	107.662	93.2529	85.0121	88.2917	89.8503	77.4045	90.7404	74.417	149.373	81.2039	99.0704	81.328	85.7844	61.5206	95.2417	93.1519	121.718	94.5641	80.9659	83.2076	82.2026	91.0771	108.056	102.579	96.7532	80.3277	108.876	145.585
1.21076e-104	P02787	TF	Serotransferrin	TRFE_HUMAN	203.813	355.16	347.405	191.012	269.681	241.212	240.115	313.655	191.782	583.14	570.857	278.284	255.684	400.926	346.06	266.43	249.15	198.24	214.405	230.615	226.227	273.159	213.18	289.297	136.103	263.926	222.655	265.88	130.023	164.644	208.894	202.616	175.929	167.075	164.34	147.335	334.935	188.528	199.097	228.184	271.177	296.342	278.233	296.739	256.275
1.53712e-95	P02788	LTF	Lactotransferrin	TRFL_HUMAN	25.7647	43.5511	53.058	27.3423	26.3716	29.9571	90.2854	32.8258	115.15	120.857	31.0481	70.6163	51.9868	30.7056	21.4012	47.7788	47.2212	32.6249	18.7855	41.8566	33.375	21.6738	35.7546	29.719	25.5557	31.4406	29.6309	29.2779	65.6061	47.2682	69.3178	101.9	52.4062	49.4534	133.517	92.4149	37.7996	21.8217	42.6342	32.9716	36.0968	88.9358	35.2659	43.5612	35.0921
8.5434e-84	P02790	HPX	Hemopexin	HEMO_HUMAN	1042.52	1197.98	924.934	1001.47	1160.36	983.664	991.26	1044.1	1063.14	1038.89	1025.08	1018.13	1099.83	962.294	1392.05	976.802	999.717	1132.92	1013.17	928.87	1083.77	1111.21	954.631	1045.93	1047.97	936.96	1166.15	1057.95	999.645	925.044	1271.05	1116.26	1130.03	1192.95	867.64	927.062	1052.65	1067.42	1008.67	947.74	956.613	891.948	854.366	913.866	1140.23
1.54023e-103	P02792	FTL	Ferritin light chain	FRIL_HUMAN	93.5926	104.774	29.2821	129.004	32.8807	55.0502	30.895	76.2635	72.9618	70.5521	92.3335	57.0926	19.3605	81.2266	53.2336	18.2306	110.744	121.874	69.1738	24.6434	71.1958	22.4313	27.8614	67.5195	51.2478	154.43	35.7275	19.1328	53.1086	41.8499	51.4181	109.252	92.0517	116.536	74.9818	190.417	185.082	215.64	69.7565	155.123	56.1169	84.0753	122.287	34.113	104.495
0.00295071	P02794	FTH1	Ferritin heavy chain	FRIH_HUMAN	6.76084	14.8005	17.535	11.5018	20.3419	34.2807	21.3191	27.9464	11.6442	23.4224	35.6045	20.502	16.7027	33.0009	16.4985	16.0079	19.1166	15.8264	35.5222	24.0958	17.8614	26.7091	18.225	13.3906	24.9792	28.7342	18.6047	22.7194	13.6734	24.1726	12.8186	13.8943	18.9857	17.352	21.3715	22.0693	32.9818	13.8458	11.4829	35.5323	24.833	24.3817	15.8659	28.0758	15.8527
2.99283e-49	P03950	ANG	Angiogenin	ANGI_HUMAN	94.8038	63.3825	89.4628	79.3877	75.1121	68.6967	115.182	123.832	109.935	90.5026	73.1948	129.09	127.767	113.871	38.6969	104.458	94.673	103.755	117.854	110.471	104.986	80.2232	85.548	72.7904	72.5823	118.112	119.829	84.0239	83.4165	85.14	98.0398	152.178	106.742	124.921	100.791	98.2192	79.8383	143.566	99.1884	147.243	115.198	110.72	136.467	80.0373	114.268
1.10227e-110	P03951	F11	Coagulation factor XI	FA11_HUMAN	142.26	147.886	142.737	154.748	134.338	130.648	130.3	143.751	125.413	144.554	100.554	106.725	117.986	145.026	134.34	133.072	133.439	93.2869	141.17	121.235	151.114	107.529	119.321	143.132	150.193	132.437	125.87	139.052	134.973	98.9493	100.388	136.3	122.406	145.447	121.809	125.987	128.258	153.553	153.832	147.14	121.569	125.525	115.747	119.117	144.577
2.92147e-111	P03952	KLKB1	Plasma kallikrein	KLKB1_HUMAN	756.833	752.358	711.61	470.948	697.464	712.609	715.15	717.436	601.489	757.668	592.871	534.601	723.178	716.7	909.98	831.815	754.058	520.581	607.326	685.474	614.124	605.841	681.686	568.943	700.585	625.933	649.952	588.349	626.391	618.013	663.204	734.583	526.864	830.839	643.135	583.052	680.729	656.022	540.42	542.557	606.806	669.895	592.81	604.19	767.703
3.17055e-116	P04003	C4BPA	C4b-binding protein alpha chain	C4BPA_HUMAN	790.399	840.323	813.262	842.513	853.408	838.074	732.035	787.73	797.232	713.122	784.24	640.288	682.394	785.067	743.504	770.053	664.485	711.272	683.031	797.809	733.936	738.383	666.53	616.089	691.577	880.337	864.939	779.594	656.285	622.909	675.274	774.575	650.013	860.178	648.955	726.582	718.907	687.62	725.823	587.96	833.547	687.807	668.3	788.032	697.561
4.6369e-109	P04004	VTN	Vitronectin	VTNC_HUMAN	570.227	484.542	512.212	393.216	597.503	590.791	529.678	546.13	460.02	633.919	616.433	424.312	531.968	652.418	569.353	572.37	559.193	502.399	493.089	636.513	559.999	526.517	522.712	495.076	382.782	514.545	562.184	647.183	319.292	561.673	422.29	508.156	475.944	616.742	562.946	521.273	574.569	605.359	415.555	389.727	551.856	526.054	555.569	305.823	521.489
1.05881e-124	P04040	CAT	Catalase	CATA_HUMAN	41.3307	86.2154	71.7729	41.3727	43.9348	44.8484	67.6913	28.9163	77.3741	63.975	71.2764	58.857	85.1034	87.9004	48.1786	84.351	81.1469	115.727	37.0096	108.654	53.9911	55.1066	59.9513	61.7447	52.022	68.0331	40.2753	55.5474	73.2029	129.48	258.236	160.558	58.1325	63.2617	45.9949	53.9703	81.1083	49.7126	75.1537	60.0553	57.9598	78.4215	76.4732	50.8304	67.4954
3.8957e-64	P04066	FUCA1	Tissue alpha-L-fucosidase	FUCO_HUMAN	66.0186	60.0466	62.1375	95.087	64.0709	70.9238	81.9205	72.0545	52.8016	68.0674	57.3077	72.5245	65.4246	77.5673	51.5311	40.0455	69.1006	97.3618	76.6942	57.417	53.0131	53.0359	67.0756	69.8199	86.9494	131.659	70.9027	54.5143	47.9338	70.8774	87.3826	51.2061	63.2298	83.5659	98.2182	93.3251	83.2738	78.8532	53.9449	82.0906	69.8251	91.7735	81.201	99.4916	69.7975
1.24873e-120	P04070	PROC	Vitamin K-dependent protein C	PROC_HUMAN	76.4834	86.7426	110.275	85.7752	92.6343	88.8406	85.2603	97.7038	88.3999	83.439	84.2353	73.2218	107.545	95.6519	91.9195	100.256	91.4504	104.422	103.486	109.941	85.2802	87.0767	107.628	91.4497	74.7217	79.2659	76.9977	90.8328	84.9548	80.5265	71.4734	89.2165	79.0131	90.3404	53.0853	80.8636	84.8292	88.0658	91.5394	94.67	78.0227	89.6881	90.4096	92.1046	87.2946
6.45058e-107	P04075	ALDOA	Fructose-bisphosphate aldolase A	ALDOA_HUMAN	74.917	60.6414	70.914	53.6172	83.455	48.5838	49.7853	40.7339	85.4029	89.3258	51.701	108.593	64.7899	65.7173	46.6218	61.6969	154.762	66.9089	51.6381	103.245	56.3265	74.7916	115.956	82.2241	95.3254	57.8242	75.0775	72.8928	107.327	80.9196	91.675	74.8289	58.429	68.8552	156.231	112.29	89.1341	51.4732	65.9824	48.0941	82.4806	57.3732	63.9966	58.2879	54.432
0.000190527	P04080	CSTB	Cystatin-B	CYTB_HUMAN	28.4919	24.7567	20.896	23.1363	18.0126	20.1826	17.187	13.8931	81.0417	57.7072	17.7001	40.0666	53.2476	11.1031	24.8912	27.1899	32.4701	23.1518	20.9135	40.1477	20.5141	13.7186	20.1048	22.7442	45.7427	12.7518	19.6945	18.0757	21.015	15.1581	28.5842	88.6933	65.7328	69.1083	75.2786	16.6028	90.3611	136.587	35.7635	11.5576	57.9195	51.5206	57.6464	14.6272	31.8883
9.37441e-65	P04083	ANXA1	Annexin A1	ANXA1_HUMAN	16.4735	20.3198	16.4253	28.507	16.0624	23.0738	16.5857	18.6821	162.62	222.193	18.1355	26.3693	17.0622	34.0766	21.0561	22.9762	40.8993	16.5034	22.9611	19.2866	18.0684	19.0511	17.0833	15.8381	23.2735	22.0503	17.3759	25.3328	30.322	23.0676	75.1697	98.2352	15.9898	18.948	113.96	28.4513	97.502	19.8461	15.8828	17.0915	18.9562	33.3398	16.4844	19.7109	18.0163
1.05881e-124	P04114	APOB	Apolipoprotein B-100	APOB_HUMAN	377.246	581.973	615.01	513.635	563.009	597.191	675.849	520.246	431.801	428.558	490.303	526.665	514.46	696.054	494.188	456.294	521.731	483.571	527.493	419.122	411.394	546.081	583.873	474.84	640.581	508.577	465.671	528.789	453.655	582.425	422.029	670.497	364.82	623.32	481.423	538.059	564.925	553.705	417.647	601.879	505.149	484.385	586.84	541.531	450.848
5.49971e-13	P04179	SOD2	Superoxide dismutase [Mn], mitochondrial	SODM_HUMAN	20.9554	12.8379	17.7871	45.4053	23.8889	22.9504	21.0098	31.7904	36.6638	22.4117	25.0413	20.605	37.1694	28.0627	16.6297	19.2512	28.1481	39.4924	30.3436	30.8842	40.2307	23.7488	38.7588	27.7817	50.5183	39.9694	24.0751	30.4307	37.9344	33.5972	19.6255	25.9041	48.943	35.2354	41.7443	34.7874	31.1253	26.3892	72.1716	24.0869	41.1057	37.943	35.2666	47.23	21.2991
2.13035e-103	P04180	LCAT	Phosphatidylcholine-sterol acyltransferase	LCAT_HUMAN	233.695	275.687	249.104	285.765	299.62	294.285	250.327	246.997	236.484	286.726	234.066	218.446	213.256	240.375	271.611	236.897	295.598	214.517	258.471	242.191	237.43	250.852	294.109	240.007	226.497	248.302	209.13	243.349	214.718	202.094	136.377	161.275	188.617	215.59	163.134	217.202	232.997	228.011	199.1	253.029	250.896	244.285	253.039	213.784	232.167
5.35844e-109	P04196	HRG	Histidine-rich glycoprotein	HRG_HUMAN	772.948	728.602	693.289	843.538	858.766	604.7	818.343	629.543	714.384	716.922	927.697	705.511	578.243	527.882	847.553	774.056	661.34	1073.03	670.228	870.246	879.872	786.998	713.373	633.104	765.998	867.799	643.794	706.801	886.376	657.136	929.862	679.008	805.831	565.494	720.031	486.435	781.584	729.741	767.858	831.583	727.358	591.315	753.492	783.538	576.546
6.74503e-100	P04217	A1BG	Alpha-1B-glycoprotein	A1BG_HUMAN	1169.88	1426.93	1248.36	1189.64	1231.77	1482.22	1399.63	1175.63	1346.99	1320.5	1447.6	1277.82	1551.68	1197.3	1532.88	1442.21	1082.56	1239.63	1380.08	1204.28	1354.12	1361.42	1181.4	1247.89	1393.17	1544.91	1517.37	1430.94	1156.62	1242.87	1325.75	1227.25	1261.57	1337.37	1265.61	1186.03	1173.65	1295.48	1288.18	1226.23	1336.13	1094.93	1077.48	1280.86	1321.72
2.35552e-54	P04259	KRT6B	Keratin, type II cytoskeletal 6B	K2C6B_HUMAN	102.845	97.5112	119.122	69.4621	103.745	72.9152	84.7169	110.06	73.8389	93.4893	111.403	63.9769	102.024	57.6026	80.9896	86.6574	51.953	99.3413	65.5901	100.859	96.6835	68.5544	83.6878	85.3273	94.544	113.515	103.096	133.668	104.345	82.2153	85.2019	73.435	329.301	91.0427	102.017	117.618	72.8605	93.4633	104.631	817.441	105.968	126.153	110.168	116.747	106.359
1.05881e-124	P04264	KRT1	Keratin, type II cytoskeletal 1	K2C1_HUMAN	152.356	116.568	155.321	124.851	107.19	140.425	115.125	194.758	163.345	154.307	219.814	143.719	115.638	105.524	155.824	128.401	109.968	162.312	145.422	165.122	136.374	97.6613	98.0962	106.705	145.357	131.976	165.005	214.589	199.978	186.958	226.907	138.229	306.304	139.576	216.646	183.739	145.993	161.94	180.026	271.281	162.18	220.909	147.989	205.729	148.503
1.05881e-124	P04275	VWF	von Willebrand factor	VWF_HUMAN	284.831	103.835	31.6708	99.9222	71.9391	55.469	82.514	46.563	65.8764	83.5958	66.9556	74.1089	35.6057	35.2084	47.548	40.2402	46.9623	96.5569	36.7208	62.324	47.6294	36.3923	51.1266	52.2511	117.319	102.174	172.863	65.8413	61.5774	96.8704	81.0488	80.8075	80.1305	66.3307	72.277	98.5171	56.9222	60.7111	94.7458	148.901	86.7956	63.4909	63.6323	266.41	59.8607
4.45933e-75	P04278	SHBG	Sex hormone-binding globulin	SHBG_HUMAN	74.9219	167.567	68.6236	194.19	159.676	190.468	189.476	90.2777	95.7976	63.953	143.6	62.1373	262.276	79.8798	99.7658	269.069	81.7917	151.451	207.935	135.071	123.836	154.303	90.8929	186.821	146.494	227.566	81.7118	101.327	137.202	130.339	135.834	82.8004	187.238	110.241	86.1499	177.998	68.857	100.226	120.337	104.637	74.2356	90.6087	73.6315	153.73	151.979
2.16265e-119	P04406	GAPDH	Glyceraldehyde-3-phosphate dehydrogenase	G3P_HUMAN	70.5001	69.2761	49.0603	55.238	63.0113	48.1159	38.9061	28.2975	90.3564	144.873	73.4229	103.039	51.9899	70.7904	34.8158	52.8822	177.691	45.8	41.4971	104.98	45.939	94.2175	138.637	89.4259	86.2128	57.9139	69.0472	54.7023	135.95	94.8492	190.671	140.132	54.2392	70.7008	103.609	66.1564	123.754	38.1492	50.2303	39.9061	103.246	70.1081	46.5032	33.7929	47.7015
2.4013e-25	P04430	IGKV1-16	Immunoglobulin kappa variable 1-16	KV116_HUMAN	27.9967	65.1093	63.3717	20.8112	49.5067	57.3282	43.8636	55.2605	43.4291	39.5898	76.1947	71.2386	24.9051	46.3823	34.9284	65.2086	32.7792	53.2719	44.3776	42.9087	52.4538	94.2509	73.011	38.3243	57.9022	37.2298	41.6875	46.0227	24.7877	30.9015	18.6733	19.7357	44.7359	33.2277	38.3161	33.8466	24.7964	28.5815	18.5109	27.9746	65.8425	59.0774	33.2868	52.4151	77.5502
3.51589e-64	P04439	HLA-A	HLA class I histocompatibility antigen, A alpha chain	HLAA_HUMAN	120.479	41.6897	123.33	118.976	116.403	92.9564	35.95	26.3442	81.3214	77.2011	63.3185	113.277	115.783	36.5039	78.2595	38.4185	48.7907	40.565	39.5303	36.7032	78.7143	102.846	36.541	107.418	16.0286	94.1896	49.9192	34.0191	55.0257	45.8424	45.3268	46.4715	38.9926	30.8586	44.8723	32.1747	113.022	63.4842	45.2166	57.4869	82.2677	27.4558	63.5955	37.3938	42.069
0.00156789	P04632	CAPNS1	Calpain small subunit 1	CPNS1_HUMAN	30.3818	52.7371	65.1974	25.1643	59.1256	24.0649	33.0127	33.6652	36.7556	76.9779	27.9895	53.5315	20.4883	18.566	19.8524	25.6054	90.8875	12.4575	16.6451	27.0983	12.252	14.7176	75.4833	31.3773	16.4996	12.9801	11.4064	21.2557	10.4257	12.7019	25.5485	25.9444	37.5127	48.0752	118.781	21.6848	20.5123	53.302	41.8036	52.6325	42.8033	25.7862	19.9019	11.5721	43.7339
1.10495e-05	P04792	HSPB1	Heat shock protein beta-1	HSPB1_HUMAN	27.1194	21.7361	18.3464	27.9699	37.5299	248.735	61.1848	16.737	27.6279	19.5415	13.1371	22.8144	19.2606	30.7229	25.9979	29.2192	80.019	34.3155	30.9427	98.7439	11.3351	16.9499	23.0524	34.9305	38.3912	18.235	11.8068	57.9623	35.5437	44.8706	25.0966	21.8943	16.9445	14.141	147.385	69.5333	66.4179	30.0211	37.0055	16.3876	15.7593	11.2449	19.0099	12.9486	20.2933
0.000190527	P04899	GNAI2	Guanine nucleotide-binding protein G(i) subunit alpha-2	GNAI2_HUMAN	26.3763	26.5436	39.5583	26.5181	36.3784	39.3394	28.0773	26.551	50.2367	82.9141	23.7292	47.3675	26.801	32.0813	16.1642	16.2024	34.5893	21.4429	15.5973	68.3171	20.8506	19.7763	31.8257	28.7539	18.5217	17.5915	20.1684	13.1327	31.3058	25.005	64.3264	33.9284	23.1414	26.7233	62.2547	43.7025	18.7825	19.4689	25.2583	22.8921	24.9315	46.233	38.7276	25.9654	20.275
0.000190527	P04908;P0C0S8;P20671;Q16777;Q6FI13;Q7L7L0;Q93077;Q96KK5;Q99878;Q9BTM1	H2AC4;H2AC11;H2AC7;H2AC20;H2AC18;H2AW;H2AC6;H2AC12;H2AC14;H2AJ	Histone H2A type 1-B/E;Histone H2A type 1;Histone H2A type 1-D;Histone H2A type 2-C;Histone H2A type 2-A;Histone H2A type 3;Histone H2A type 1-C;Histone H2A type 1-H;Histone H2A type 1-J;Histone H2A.J	H2A1B_HUMAN;H2A1_HUMAN;H2A1D_HUMAN;H2A2C_HUMAN;H2A2A_HUMAN;H2A3_HUMAN;H2A1C_HUMAN;H2A1H_HUMAN;H2A1J_HUMAN;H2AJ_HUMAN	49.1353	67.163	36.8507	31.1354	18.9491	31.9335	19.8594	30.0006	10.8469	21.8187	65.6142	49.2167	33.8256	30.7414	17.7112	17.1846	19.4803	14.7428	33.09	22.4459	50.1833	33.089	32.231	14.3748	26.8153	27.536	17.3309	24.3893	28.6412	22.5175	213.916	53.3783	61.3366	20.7573	22.9423	20.5582	30.7236	12.8978	12.3269	18.2868	34.9773	26.65	19.0183	32.6763	14.7673
0.000190527	P05019	IGF1	Insulin-like growth factor I	IGF1_HUMAN	15.183	15.865	11.4769	12.3291	30.3826	36.7464	32.2524	23.3329	12.4817	36.6351	33.2154	19.1263	17.9041	35.6607	13.2643	14.9338	79.2439	54.4676	49.3728	95.6716	11.2672	25.7438	11.0424	12.4921	23.3031	62.2015	36.958	124.052	11.5423	25.9113	15.6996	51.4682	20.3513	42.5464	19.9375	20.0881	46.3908	14.5349	19.058	21.0429	59.8322	83.1808	87.5031	49.6569	61.044
2.90128e-47	P05062	ALDOB	Fructose-bisphosphate aldolase B	ALDOB_HUMAN	98.5235	64.9995	40.9742	34.9046	50.6281	75.0154	24.0131	18.9393	77.229	65.778	99.9724	53.0101	31.0849	73.7792	48.4428	59.7511	93.6142	94.4127	46.6123	55.4079	51.7569	17.9871	50.9817	71.9364	56.4674	64.5873	27.2273	34.0093	53.9985	77.1804	80.1897	47.6121	66.0358	27.7483	64.8335	129.683	56.8209	109.18	91.4899	63.5799	207.193	60.374	152.151	85.2134	22.697
6.75613e-28	P05067	APP	Amyloid-beta precursor protein	A4_HUMAN	20.8777	24.4265	21.5485	19.5664	30.0313	32.0574	84.1433	19.8423	25.5446	20.3769	18.9999	26.6184	24.7415	23.9314	22.1618	33.305	32.5458	53.9491	20.7025	27.3459	19.1198	17.7014	46.9575	24.5053	24.5201	19.6545	17.9682	27.2786	24.1216	23.4967	25.5284	21.0959	32.9261	31.6076	47.1072	44.5247	29.5905	25.4919	15.9745	19.57	21.2437	35.7677	25.0031	27.4693	20.5475
0.000190527	P05089	ARG1	Arginase-1	ARGI1_HUMAN	24.2148	21.7664	15.065	18.9868	25.5196	19.2706	23.5454	22.5096	43.7463	28.578	23.819	17.7723	29.4898	18.7358	14.6943	14.8611	16.9714	46.4762	16.5995	24.7882	24.263	17.4627	25.2983	27.6256	20.149	20.5066	24.9713	27.6878	15.0394	25.8909	19.811	23.8213	22.3483	26.0835	18.2189	26.0416	18.16	20.7618	22.0059	22.6563	22.2021	26.4162	14.9064	20.092	18.6847
8.3095e-107	P05090	APOD	Apolipoprotein D	APOD_HUMAN	706.328	1074.09	885.859	1277.63	1815.35	1028.99	1109.91	1286.65	1105.18	1148.03	1308.76	1285.39	1326.36	882.19	1622.94	1123.15	1171.76	1280.99	1251.13	822.934	935.958	1054.21	824.019	1022.59	1003.83	1774.41	1231.28	1118.99	855.421	906.454	1427.4	1225.39	944.341	1009.71	1002.85	1299.1	822.551	1188.98	1295.29	1595.64	946.069	1215.77	1321.15	1254.92	1041.98
5.15849e-08	P05106	ITGB3	Integrin beta-3	ITB3_HUMAN	35.7048	63.3151	41.9962	37.7997	33.3444	88.2071	25.6368	23.7212	19.0627	23.9291	24.8928	73.7157	29.3383	40.605	17.8728	22.3733	94.4918	24.8015	20.2815	141.022	21.1121	19.3241	43.6886	57.0403	28.6069	21.1232	25.5348	43.5868	65.2659	108.214	16.881	43.6761	24.7556	37.5989	111.47	103.877	20.2752	22.2549	43.964	25.9226	35.413	89.4593	100.802	24.6691	43.2709
0.00233965	P05107	ITGB2	Integrin beta-2	ITB2_HUMAN	14.9636	14.2563	16.8903	11.079	19.5941	33.0205	20.5354	29.0131	18.2021	22.5613	36.9633	21.2844	16.0887	31.7877	17.1282	50.8942	10.8697	15.2446	20.386	30.0532	17.2048	25.7272	17.555	15.5178	28.4218	52.2831	17.9208	23.5865	16.7947	60.2776	12.3474	51.568	58.8073	21.4638	33.2197	21.2579	31.7693	33.4144	11.9212	36.8884	23.9201	25.3123	49.3775	73.8508	15.2699
8.11559e-54	P05109	S100A8	Protein S100-A8	S10A8_HUMAN	80.5422	228.928	254.409	254.947	168.623	168.657	170.654	140.893	1857.56	2966.23	113.01	123.952	77.3621	450.035	166.115	143.115	694.723	122.853	146.687	163.105	264	95.9705	284.284	128.091	302.751	139.868	235.837	102.346	594.712	292.626	1597.21	1570.79	105.015	232.886	1425.12	422.172	1379.85	92.4822	146.321	124.438	219.202	472.108	125.348	109.827	134.812
0.00862619	P05121	SERPINE1	Plasminogen activator inhibitor 1	PAI1_HUMAN	17.9648	11.8747	14.0686	31.5293	16.3207	27.5041	51.8373	34.832	21.8528	18.7922	16.6089	28.8436	15.2345	26.4773	20.5635	36.941	31.7067	12.6979	24.4747	36.0808	14.3306	21.4292	12.5647	12.9254	23.6737	23.054	14.9269	28.3171	13.989	19.3942	35.1391	17.3177	13.4026	17.8781	27.67	17.7066	26.462	11.1088	14.3121	12.9621	19.924	30.3891	13.5777	34.9932	12.7189
1.05881e-124	P05154	SERPINA5	Plasma serine protease inhibitor	IPSP_HUMAN	653.28	634.999	546.982	156.648	496.999	560.555	96.4464	491.659	139.814	505.439	421.482	143.634	575.785	594.874	1063.48	565.75	619.237	593.366	508.088	450.724	457.781	467.71	556.13	452.347	477.586	365.234	397.083	514.865	474.062	441.42	558.863	566.028	505.313	480.844	495.718	553.849	497.02	395.334	110.781	120.66	520.752	212.798	452.126	118.009	569.056
2.96843e-97	P05155	SERPING1	Plasma protease C1 inhibitor	IC1_HUMAN	1355.92	2016.82	1640.42	1323.14	1597.81	1573.51	1117.05	1627.64	1239.87	1453.03	1349.09	1035.54	1656.42	1467.28	2245.71	1433.22	1555.7	1514.1	1674.7	1475.45	1775.52	1587.59	1401.41	1410.23	1871.08	1936.15	1805.4	1807.09	1570.42	1288.23	2204.83	1942.9	2396.97	2029.45	1696.57	1705.17	1492.74	1684.57	1013.42	1137.62	1528.3	1573.67	1761.58	1222.56	1613.91
9.36762e-105	P05156	CFI	Complement factor I	CFAI_HUMAN	388.186	378.339	351.032	341.638	196.518	395.651	364.3	391.436	376.214	396.248	336.376	365.754	350.041	344.99	378.826	345.05	321.508	334.428	377.29	313.038	396.074	295.177	315.315	263.419	374.518	351.579	443.064	318.515	326.039	301.274	353.311	343.141	309.356	362.39	320.184	278.789	377.8	383.413	321.175	295.816	353.832	294.485	333.594	314.403	316.842
7.94354e-113	P05160	F13B	Coagulation factor XIII B chain	F13B_HUMAN	164.122	107.574	120.498	54.7768	108.744	103.968	144.878	114.667	114.548	119.194	91.369	88.7329	112.426	112.113	109.698	103.889	108.043	125.016	110.452	114.879	103.448	108.086	101.932	103.289	115.082	126.113	140.232	93.7226	109.416	106.619	116.605	106.126	123.213	103.28	104.451	121.922	106.957	124.628	103.28	115.397	127.047	101.331	127.033	130.96	102.549
3.90393e-24	P05164	MPO	Myeloperoxidase	PERM_HUMAN	26.0596	25.3843	27.1292	33.3016	27.917	26.4563	25.7128	17.2835	79.1525	48.1476	20.8281	23.824	20.5896	36.6134	21.7972	21.614	35.4082	26.3811	17.2045	22.7808	23.2648	16.0373	20.2607	22.9298	20.1137	15.6939	21.0758	17.9953	29.4484	21.95	30.4912	35.6044	18.8316	18.6034	30.1874	20.1715	23.6958	23.6065	25.5121	24.2179	20.8221	24.3104	26.4192	18.2247	18.9519
6.5275e-75	P05362	ICAM1	Intercellular adhesion molecule 1	ICAM1_HUMAN	77.9275	72.0276	71.1277	68.1958	66.175	74.0102	86.5328	86.3183	81.8717	95.8275	97.6836	87.6981	80.2375	65.7241	63.9025	64.8834	77.7488	90.9768	57.6968	76.9071	69.0885	62.3566	69.0657	80.0021	90.2114	117.512	92.6922	72.6688	74.9087	96.827	72.0134	92.7601	120.481	97.0771	79.9431	87.2237	95.1165	95.1005	61.9218	86.2119	98.7402	86.385	96.7201	101.898	97.7745
1.54819e-28	P05451	REG1A	Lithostathine-1-alpha	REG1A_HUMAN	82.3173	77.0251	76.0283	64.5306	64.5599	69.9445	46.3574	48.5291	73.3551	38.5263	52.438	75.3681	43.5798	62.1192	44.462	59.627	57.6893	52.7249	60.3786	36.0536	41.7144	36.9939	37.32	51.5023	66.5826	55.4316	31.2361	64.4668	39.7294	31.1577	81.2393	59.035	56.0184	42.5339	79.1846	41.947	39.7292	69.3715	91.9161	62.4075	38.3009	38.1968	57.0473	39.0195	54.5843
1.48095e-95	P05452	CLEC3B	Tetranectin	TETN_HUMAN	224.034	256.83	221.261	225.204	187.108	203.308	246.202	264.522	210.775	221.574	230.952	187.718	237.49	198.682	305.248	250.07	210.702	249.923	226.502	222.266	207.988	196.444	203.654	219.05	192.815	233.854	201.947	224.944	239.629	199.816	235.154	199.974	289.119	231.099	217.685	231.254	197.523	223.348	237.629	235.911	209.507	209.982	210.126	230.659	212.231
1.05881e-124	P05543	SERPINA7	Thyroxine-binding globulin	THBG_HUMAN	153.351	170.078	140.453	169.599	167.619	154.903	202.799	148.274	165.743	136.567	163.137	134.339	196.378	145.955	168.623	195.839	125.42	196.072	173.749	149.371	186.442	127.893	137.974	179.509	162.841	156.997	161.033	154.961	163.694	195.42	234.112	167.12	219.345	167.16	154.105	164.664	129.63	191.718	175.41	130.871	153.757	140.372	123.744	158.347	204.834
1.76275e-110	P05546	SERPIND1	Heparin cofactor 2	HEP2_HUMAN	574.753	669.764	630.787	631.743	587.623	585.21	695.831	856.725	641.571	701.013	568.216	489.739	613.246	591.26	609.376	541.914	660.349	479.176	410.869	624.916	580.436	704.698	561.581	671.667	577.018	590.987	414.742	519.807	570.493	524.033	578.501	698.121	559.903	668.502	547.339	494.251	644.19	667.506	508.763	664.497	643.029	583.534	496.602	521.803	527.095
2.11645e-15	P05556	ITGB1	Integrin beta-1	ITB1_HUMAN	66.0419	82.4551	74.7754	72.0466	61.7082	72.724	54.776	56.3852	86.0873	57.7798	52.7062	72.0904	80.6111	53.585	66.6453	54.4884	72.5167	56.7667	55.9534	58.5505	55.8852	48.6054	48.1737	61.693	34.1651	39.6692	11.7837	44.3748	51.9726	58.474	65.3453	55.5272	66.5717	40.4923	74.6271	52.0029	47.6073	57.0274	50.3376	46.934	47.7389	77.14	62.6931	65.4687	82.9694
0.000700507	P05783	KRT18	Keratin, type I cytoskeletal 18	K1C18_HUMAN	14.8424	20.4197	17.2353	26.276	14.857	30.1214	31.4641	24.8599	20.1376	27.5224	19.0968	32.4346	15.6027	26.7909	17.6975	18.2399	28.9655	14.481	22.0436	20.1869	12.3641	28.25	13.9009	11.5395	16.8716	25.5959	11.5599	22.7677	12.2381	12.1085	22.3281	14.3228	14.8396	27.0778	32.7346	28.8057	27.7598	21.9247	16.4975	13.8919	18.0501	25.2527	15.291	17.8708	16.064
8.34671e-104	P06276	BCHE	Cholinesterase	CHLE_HUMAN	215.233	183.994	196.344	140.82	178.859	160.807	211.808	223.41	160.98	238.487	195.002	185.219	144.03	212.98	156.66	177.008	167.736	143.249	169.197	178.483	179.735	145.825	214.583	168.18	176.147	169.125	206.685	212.605	210.517	172.155	145.571	137.935	176.78	166.047	121.13	178.16	227.154	218.351	184.013	185.878	152.214	176.8	143.723	172.353	271.074
8.30438e-97	P06312	IGKV4-1	Immunoglobulin kappa variable 4-1	KV401_HUMAN	621.863	919.329	916.394	284.546	656.637	783.204	576.343	597.089	434.661	619.617	1665.18	1296.69	663.688	649.385	879.7	779.063	637.526	752.292	1097.36	638.004	581.727	637.075	779.343	609.196	218.541	473.073	749.523	629.116	469.991	166.333	323.121	246.647	490.309	468.138	151.263	362.772	395.002	546.025	376.061	518.322	410.003	528.294	554.214	588.604	722.249
8.63823e-109	P06396	GSN	Gelsolin	GELS_HUMAN	356.862	420.613	358.937	426.108	299.799	385.929	423.984	413.584	406.362	380.669	375.767	339.596	407.814	369.307	516.888	448.109	357.869	472.508	420.922	325.202	429.833	343.965	377.698	384.019	403.889	423.974	378.539	363.773	409.263	317.53	479.849	385.555	515.967	353.111	443.926	418.085	348.606	476.826	468.761	446.594	369.858	360.586	472.648	457.527	371.722
1.05881e-124	P06681	C2	Complement C2	CO2_HUMAN	300.06	310.655	282.091	328.854	311.948	341.298	326.619	248.308	323.196	317.45	331.267	271.118	332.006	314.204	340.588	340.146	260.67	291.406	290.783	314.309	349.994	291.559	283.838	280.348	351.217	364.964	350.072	328.451	292.947	362.266	281.883	342.907	316.419	342.302	295.266	296.987	346.054	330.995	296.273	312.483	300.48	339.498	290.453	281.81	323.601
7.17065e-83	P06702	S100A9	Protein S100-A9	S10A9_HUMAN	25.7445	69.3925	77.9841	79.9256	52.1988	51.4278	46.2466	43.3696	609.953	846.915	35.5124	42.4265	28.4937	135.962	45.8463	44.5769	183.703	48.2569	41.6939	53.9142	74.4969	30.5844	87.6442	45.598	71.2945	41.8575	64.5606	33.2758	160.597	71.4609	358.477	389.294	33.0209	55.298	264.435	117.544	348.821	31.7174	55.0502	42.195	61.5871	144.514	41.2721	40.8908	44.6271
2.12241e-115	P06727	APOA4	Apolipoprotein A-IV	APOA4_HUMAN	1321.92	1432.62	1371.13	571.747	1328.88	1204.78	1123.94	1239.23	689.231	1255.59	1162.8	401.877	1167.16	1069.02	1899.13	1238.51	1104.6	1363.24	1301.93	908.783	964.367	1209.01	1494.85	1072.23	1554.85	1063.34	1118.23	856.708	1574.18	1074.34	1157.22	928.861	1071.75	953.855	1145.44	848.121	862.207	1244.11	543.53	675.42	1034.58	875.885	1483.61	1095.77	1339.35
1.07612e-62	P06731;P13688;P31997	CEACAM5;CEACAM1;CEACAM8	Carcinoembryonic antigen-related cell adhesion molecule 5;Carcinoembryonic antigen-related cell adhesion molecule 1;Carcinoembryonic antigen-related cell adhesion molecule 8	CEAM5_HUMAN;CEAM1_HUMAN;CEAM8_HUMAN	24.957	128.731	65.4094	149.598	117.287	119.708	109.698	86.527	115.729	106.253	127.359	113.265	122.341	105.586	131.992	82.6595	113.529	119.605	184.48	105.118	134.82	89.9544	96.5881	112.192	91.9967	255.475	175.871	123.663	125.458	138.866	113.98	175.969	202.384	182.662	153.167	142.752	139.385	171.415	117.634	140.917	138.866	115.862	132.512	105.12	157.037
0.000190527	P06732	CKM	Creatine kinase M-type	KCRM_HUMAN	26.8007	33.7304	22.5746	30.7738	32.3947	29.4875	37.5573	49.9506	24.1473	44.5098	39.0637	23.1375	33.904	29.2155	29.8994	51.3156	25.6136	33.4988	36.6958	47.166	78.5702	28.7483	18.4712	46.6499	33.6127	53.7731	66.5442	39.437	43.3736	55.355	30.4512	43.6423	46.1801	51.8741	54.9536	58.6377	55.4375	38.7509	71.8341	60.3182	39.2572	31.4218	84.0167	66.9144	22.5178
1.23438e-103	P06733	ENO1	Alpha-enolase	ENOA_HUMAN	105.73	78.1382	71.4723	24.5381	75.5209	55.0669	35.2885	33.8986	144.097	165.417	90.0469	45.9637	39.9252	50.5562	16.4058	43.4559	128.854	26.6778	21.4153	91.2616	67.9876	75.5914	115.499	56.7047	98.5739	25.4798	28.2359	39.7805	79.0597	58.4432	231.309	132.365	27.1668	40.4433	146.888	87.9333	96.1764	22.3359	34.1594	24.3031	126.613	48.3748	45.283	23.7782	22.7455
8.61069e-92	P06744	GPI	Glucose-6-phosphate isomerase	G6PI_HUMAN	19.8458	35.0642	20.3357	30.5472	43.0652	32.4824	14.7275	21.8456	200.152	205.645	17.5314	62.6318	14.579	40.9629	19.9746	15.5807	93.1247	23.316	22.1301	60.1386	14.0394	33.5972	56.6413	35.5339	54.5315	19.6612	29.3161	18.2406	70.7938	34.8535	75.2253	140.807	15.2731	39.0431	159.761	81.8015	119.885	27.1497	19.8709	14.5132	48.5447	39.7391	29.6332	21.9842	14.3852
0.000190527	P06753	TPM3	Tropomyosin alpha-3 chain	TPM3_HUMAN	27.4035	29.9411	36.8468	15.508	33.3869	17.5006	37.1188	20.6681	69.8674	68.7015	33.9254	83.3126	24.5025	16.0781	21.6307	14.743	37.1089	26.0001	11.2071	88.0251	25.2788	13.0327	99.5326	83.2278	53.7345	13.0579	24.6647	13.0794	105.467	15.9256	29.2893	78.9991	26.6051	34.5532	126.152	40.3285	23.9272	18.494	28.3445	24.4402	17.2326	13.4956	36.0701	24.4682	23.9637
0.00402766	P06865	HEXA	Beta-hexosaminidase subunit alpha	HEXA_HUMAN	12.204	16.9166	14.2785	21.7682	26.7643	24.954	11.7441	21.5053	21.502	36.5223	16.8798	29.3141	14.99	25.9217	36.4272	10.9884	31.4384	63.6715	24.0819	57.6101	14.0176	32.028	14.8608	13.1363	24.0598	75.8473	13.4575	26.453	14.3598	35.3888	135.909	12.66	13.1875	11.2361	28.1214	57.0906	25.9367	37.6488	15.3186	12.754	20.249	29.9013	71.9591	63.1114	15.7937
0.000190527	P07108	DBI	Acyl-CoA-binding protein	ACBP_HUMAN	20.3181	18.3697	24.5268	19.6745	37.0692	23.1511	22.5402	31.9705	56.7469	47.5979	31.1125	46.725	20.7307	26.5952	22.8892	17.2186	57.1572	25.9198	21.3308	40.4655	24.7693	30.5868	45.7397	25.6754	42.7608	29.3457	36.1111	35.9295	37.8461	37.1857	45.6634	26.4194	24.9195	29.7853	76.7328	36.9471	67.5776	24.1002	19.6013	22.0136	31.8826	42.6799	39.4664	32.5003	29.7301
0.000190527	P07148	FABP1	Fatty acid-binding protein, liver	FABPL_HUMAN	34.5492	21.0964	24.9942	16.3945	74.5571	14.3015	80.8843	19.6062	121.115	33.386	24.9787	93.3277	23.8079	65.6025	11.5748	112.772	82.6413	171.559	14.8195	84.7178	84.0087	11.1427	25.9778	32.0971	17.5245	17.9955	26.519	15.9391	24.8527	34.4554	18.2716	33.3047	133.352	31.762	35.6543	103.326	13.7597	90.8387	27.5245	85.5893	158.572	11.9353	80.1865	189.541	22.5963
1.19782e-100	P07195	LDHB	L-lactate dehydrogenase B chain	LDHB_HUMAN	61.4886	62.2115	68.1585	50.2754	76.7092	62.0072	58.6323	54.9933	69.9659	78.4262	65.3861	76.7955	53.4523	54.6313	48.6807	58.7596	89.5177	58.2917	54.4575	87.693	72.6797	71.392	90.3299	78.5391	88.7626	74.7252	69.2182	66.8383	72.3504	70.3453	119.317	70.1361	71.4103	80.7696	109.104	96.2792	61.1232	54.7122	73.1132	55.1694	84.9606	63.8763	61.192	73.9751	60.834
0.000190527	P07203	GPX1	Glutathione peroxidase 1	GPX1_HUMAN	34.3441	24.3255	37.3629	34.7384	38.3977	29.3549	33.5926	28.7145	37.9097	60.4533	35.5079	18.3724	32.6225	23.2407	11.9733	30.8531	27.9709	40.9133	18.7962	75.333	32.622	18.7955	11.8578	28.0626	21.9454	21.3959	11.1394	17.1997	44.8613	35.0173	48.8974	38.7516	51.1217	62.2832	37.9914	56.7176	15.7197	46.9252	33.089	27.0452	35.7184	22.5617	34.1752	22.9625	24.1852
2.05663e-111	P07225	PROS1	Vitamin K-dependent protein S	PROS_HUMAN	209.003	206.378	231.551	207.576	231.281	230.92	222.634	241.44	221.173	235.871	216.584	176.255	198.917	213.128	223.536	214.545	201.303	206.619	178.293	223.245	190.402	220.164	180.212	201.241	194.876	237.224	225.169	200.993	183.846	188.504	175.329	202.248	182.072	241.849	179.614	192.982	193.491	184.137	220.606	205.665	234.202	209.912	203.387	208.331	224.34
2.50538e-59	P07237	P4HB	Protein disulfide-isomerase	PDIA1_HUMAN	51.2841	28.65	27.3559	51.7514	26.659	45.8362	35.4729	30.2401	36.1809	30.8191	38.5037	90.7821	31.4116	28.9042	22.6144	33.2594	47.377	35.8786	39.0377	53.489	22.9708	18.1776	41.0197	43.9583	46.0985	41.913	24.728	47.37	50.8157	37.2931	24.3437	31.4041	33.6078	32.9172	103.597	60.3514	48.2698	37.8941	28.7593	40.5211	35.3251	38.6111	36.4066	33.2322	29.4146
4.36253e-11	P07307	ASGR2	Asialoglycoprotein receptor 2	ASGR2_HUMAN	24.4371	24.062	18.8775	21.3178	24.4504	17.4089	25.758	16.2835	19.4907	15.684	16.2786	32.9895	20.6801	14.7838	22.9705	17.5729	26.8656	16.4103	23.6976	20.5062	21.4441	26.6142	18.1382	20.2373	28.2608	23.4066	24.7828	14.3777	27.0999	25.8183	23.0222	29.9993	19.8375	16.2316	26.6857	21.9942	19.026	26.9007	21.6931	14.4157	14.7931	21.0084	20.8382	23.7327	16.4431
8.55969e-84	P07333	CSF1R	Macrophage colony-stimulating factor 1 receptor	CSF1R_HUMAN	66.8566	54.0237	52.0358	65.6121	52.977	49.01	35.621	41.6434	58.0379	37.1534	66.6278	69.1809	76.4451	52.4469	37.8929	48.2369	50.741	72.8177	41.4112	53.4537	48.215	45.9688	45.9774	48.2467	57.5202	48.3343	32.1612	59.7296	49.7835	41.5728	60.0835	50.7841	88.539	39.1322	42.0222	80.8258	46.7661	60.3347	51.5191	56.778	39.0367	48.9402	64.0135	74.6901	67.6537
2.38316e-97	P07339	CTSD	Cathepsin D	CATD_HUMAN	70.1799	44.7023	50.5948	53.4371	67.4801	68.1566	62.3223	40.57	53.3107	51.7263	58.9599	69.1043	59.3988	60.1006	45.2278	44.6637	38.0357	78.3649	65.5275	43.5227	42.4589	47.5671	60.2153	50.9446	53.9301	68.7917	47.9656	34.8744	41.7471	82.2157	20.9897	70.2365	60.2384	51.504	66.4591	53.615	58.78	98.5452	50.3014	63.902	69.1272	58.4763	59.0739	67.7873	48.272
1.10227e-110	P07357	C8A	Complement component C8 alpha chain	CO8A_HUMAN	320.255	335.18	285.824	325.849	271.676	323.616	318.385	310.226	227.321	279.381	281.956	255.53	236.427	274.411	299.641	304.685	277.703	248.841	322.987	303.036	346.794	260.282	252.04	193.268	259.173	311.4	298.902	324.107	256.12	227.062	266.616	282.14	229.646	320.635	276.836	261.454	340.39	285.438	284.359	306.281	308.23	260.179	214.531	282.554	291.204
3.45072e-115	P07358	C8B	Complement component C8 beta chain	CO8B_HUMAN	306.995	309.374	243.894	288.175	248.122	290.246	315.731	275.861	178.377	261.668	240.841	215.498	202.65	253.21	241.46	251.613	258.176	238.982	286.985	286.458	319.13	248.342	241.435	178.335	258.065	293.239	260.03	314.411	218.904	193.675	207.588	249.866	196.428	262.115	241.045	213.954	305.577	242.948	274.779	275.626	301.521	245.175	201.999	272.562	282.094
3.67231e-115	P07359	GP1BA	Platelet glycoprotein Ib alpha chain	GP1BA_HUMAN	62.9616	97.3087	96.2	94.4946	93.0754	103.793	179.512	76.6203	103.996	77.4824	118.73	122.281	94.7491	99.2205	79.2776	99.8117	103.025	78.5265	92.0948	108.049	92.0096	89.604	82.2542	110.372	84.7616	94.1047	111.667	124.382	118.287	103.755	89.3524	131.901	105.758	115.078	137.54	126.712	81.7148	82.902	112.855	102.175	109.095	117.307	143.748	140.984	133.393
3.56061e-117	P07360	C8G	Complement component C8 gamma chain	CO8G_HUMAN	649.518	703.979	485.947	633.227	563.435	570.397	589.632	567.243	402.625	566.721	506.565	465.605	458.092	521.989	566.707	534.43	589.492	529.404	594.206	604.201	625.858	486.827	498.369	255.93	504.413	667.819	604.317	599.548	433.045	421.24	564.953	498.908	481.229	580.47	495.569	464.52	582.847	539.183	556.074	562.683	636.424	458.05	310.848	557.61	576.88
7.43586e-22	P07384	CAPN1	Calpain-1 catalytic subunit	CAN1_HUMAN	29.9687	23.4668	24.9245	20.9445	39.1479	31.0498	24.4361	22.8618	30.9492	32.6411	24.0569	27.1271	27.1377	27.3587	20.7512	25.6019	78.1464	27.827	20.2558	47.5498	19.5016	26.1725	56.1788	30.4273	30.8222	14.7214	21.9048	23.2782	30.753	31.0952	24.3212	27.7906	26.1873	33.1021	64.3436	47.0745	31.0297	23.8603	25.32	21.2225	31.3962	23.9194	29.6499	22.9548	26.4507
1.94585e-104	P07437	TUBB	Tubulin beta chain	TBB5_HUMAN	24.0815	21.0562	19.6166	23.9325	23.9269	25.4816	23.4225	32.9001	24.3	20.2755	29.8161	29.0318	21.4764	24.2253	18.0662	17.8886	19.2526	18.3162	19.3625	125.519	16.5917	26.5612	19.0726	18.7343	23.5356	22.7313	18.9294	41.2354	62.1922	24.1196	28.7312	18.2479	24.2384	21.1108	88.7717	29.6028	35.5106	23.465	20.6256	22.0025	23.6556	33.6795	16.3081	25.9542	19.4975
7.35648e-20	P07451	CA3	Carbonic anhydrase 3	CAH3_HUMAN	49.6911	91.6421	94.2525	30.3373	75.7126	83.9548	133.455	98.4467	73.9352	119.627	104.699	91.5615	55.4679	119.888	9.0295	76.1703	81.6165	100.881	121.103	84.5636	72.7219	59.3356	89.7327	63.8923	92.1601	108.956	43.6524	90.2333	90.4202	196.548	133.4	88.7786	55.0491	132.155	105.263	105.549	94.62	50.6578	123.155	108.368	107.62	128.338	80.1954	100.137	48.9262
0.000231487	P07477	PRSS1	Trypsin-1	TRY1_HUMAN	61.9743	155.49	24.6428	104.244	28.5876	14.1005	24.6004	77.6369	109.031	110.824	25.3349	14.5885	23.4732	15.8922	11.7398	11.3907	13.6027	33.1382	14.6111	33.8631	25.1016	112.156	218.997	32.5547	125.553	252.32	28.1895	12.6285	260.761	116.848	60.2299	97.9909	26.6817	23.5362	100.01	153.837	13.5663	11.0864	27.9169	148.739	186.508	139.651	23.7828	101.219	147.581
0.00201854	P07478	PRSS2	Trypsin-2	TRY2_HUMAN	25.6593	26.7156	28.0797	141.941	21.6385	26.9262	110.314	19.0493	171.16	38.3881	22.326	63.7153	24.1256	26.4734	38.3921	29.0463	238.533	138.06	29.016	46.8374	20.6035	47.0893	20.7563	40.6941	63.2132	25.0322	20.9138	31.2691	20.7675	20.0225	45.1531	41.0548	24.2674	35.9873	14.3086	22.2967	52.7559	26.4818	23.69	30.302	36.3376	32.2512	22.1699	110.101	26.5167
1.12565e-11	P07602	PSAP	Prosaposin	SAP_HUMAN	33.2519	38.7378	40.3952	53.3939	28.1121	44.5146	34.9786	40.4863	51.2404	48.2427	40.2989	52.5458	32.4383	46.0032	24.5139	34.5976	41.0644	47.4711	56.2056	47.1543	43.6468	48.4628	45.0025	31.4043	49.3971	66.0194	31.3363	47.5661	34.0791	47.7658	35.5781	36.2285	38.0162	36.0513	52.0416	39.2504	48.7347	44.6767	78.4809	40.5014	51.956	47.7208	40.8303	54.5777	36.4826
0.00175503	P07686	HEXB	Beta-hexosaminidase subunit beta	HEXB_HUMAN	28.2955	26.1678	18.723	27.6649	21.2705	16.1867	16.4453	15.303	35.277	16.662	23.5021	31.4959	25.9936	18.8435	21.5131	24.0941	21.4078	77.6473	14.6774	22.6779	25.4541	17.5339	26.9517	52.5412	15.6948	97.8259	26.0387	15.5409	33.7743	36.0903	25.5347	30.917	19.358	16.5336	20.0062	18.9792	14.2942	27.8421	35.8146	47.4159	16.8669	36.458	53.0572	50.7648	26.3271
5.5108e-102	P07737	PFN1	Profilin-1	PROF1_HUMAN	312.59	172.947	203.783	200.778	309.892	266.193	138.153	69.0699	404.56	514.028	179.624	487.641	165.994	209.526	64.8889	91.9299	551.269	134.855	111.41	331.627	81.1244	249.469	412.869	235.219	319.82	125.893	228.207	220.025	310.468	175.282	396.657	259.326	147.708	226.973	534.854	400.758	360.22	123.56	128.852	99.2722	311.211	132.622	126.213	48.106	81.6112
4.09027e-95	P07738	BPGM	Bisphosphoglycerate mutase	PMGE_HUMAN	43.8811	130.194	54.6516	29.8196	25.0373	30.21	107.496	39.8236	64.9671	60.0706	47.0289	48.3933	60.4743	59.3235	44.786	85.1245	52.0908	110.603	43.1976	75.737	45.7131	37.5798	60.2147	45.3326	38.7437	46.6459	33.8877	40.2807	47.7669	163.112	288.049	137.899	44.3529	31.9378	28.2974	32.0407	64.7244	44.9868	63.3871	33.6547	55.3456	61.2391	87.9685	39.517	88.4323
0.000190527	P07741	APRT	Adenine phosphoribosyltransferase	APT_HUMAN	20.4177	29.432	21.2208	22.8723	15.1739	19.9523	15.9028	17.3006	25.3505	30.2375	22.2566	41.3013	27.2147	19.2074	23.8549	26.9142	85.3324	31.4722	28.3921	15.6778	17.9045	19.9234	96.2317	32.0141	83.8127	21.434	13.8781	18.1207	23.347	18.0314	69.9873	20.0895	17.0794	16.6218	100.29	20.7658	19.1964	27.5336	21.2477	19.2435	18.524	19.4466	20.4802	15.2052	24.2534
3.14466e-21	P07858	CTSB	Cathepsin B	CATB_HUMAN	26.1794	24.7081	19.6387	30.2304	22.4916	35.279	19.9159	25.9001	26.2152	19.0304	28.3494	27.0179	24.8085	26.0155	31.971	31.2435	21.7538	28.4244	35.9126	22.2063	20.9167	23.5867	34.0277	23.9267	28.0351	33.0772	22.2599	31.2245	25.8754	29.224	28.2438	24.6804	23.0266	20.9857	36.1682	25.5259	24.3125	26.9233	27.2435	34.3735	19.9762	28.3591	26.6703	33.6838	23.9976
0.00119358	P07900	HSP90AA1	Heat shock protein HSP 90-alpha	HS90A_HUMAN	20.5525	24.6144	19.1944	23.8773	28.2653	22.7557	18.0792	23.5473	25.3523	25.1394	16.1731	34.1252	24.4339	23.6233	23.5969	20.4655	24.4549	20.3794	23.0989	18.2696	19.2416	22.14	26.2845	29.7668	23.7422	21.1548	22.1436	21.5423	23.8485	19.9828	24.1595	19.0441	19.2638	17.6632	30.5698	25.9767	22.3463	21.3053	16.6476	19.5027	17.9795	17.4406	19.0526	19.7656	17.8872
0.000166632	P07911	UMOD	Uromodulin	UROM_HUMAN	24.7573	24.4032	35.9412	22.2141	71.8969	69.298	24.7535	67.3702	40.5268	50.3054	41.2246	19.0408	53.5414	18.6174	20.6377	24.7356	23.1949	24.85	40.1816	46.4292	26.4144	31.7565	31.5799	31.3551	50.7705	43.0167	30.792	41.4372	42.0486	29.7467	19.8699	41.222	79.6069	60.7745	35.3858	58.6344	47.5168	22.0451	37.5077	37.9752	37.8358	32.6409	37.3323	49.0213	21.8236
4.40442e-20	P07942	LAMB1	Laminin subunit beta-1	LAMB1_HUMAN	27.5714	22.4345	25.5429	43.3277	29.479	45.9169	34.9578	41.3828	36.1556	30.5716	31.4746	37.1032	30.7297	36.7606	22.6223	47.7453	33.0627	27.8826	41.0725	25.2348	26.4943	32.133	25.3842	40.2722	39.1401	56.5492	23.7718	41.4083	28.415	34.6051	30.0363	28.2959	34.0898	29.3768	52.4497	38.6473	45.5476	23.5631	32.2066	33.4717	26.4002	43.8514	31.959	45.6329	25.2979
2.06403e-50	P07951;P67936	TPM2;TPM4	Tropomyosin beta chain;Tropomyosin alpha-4 chain	TPM2_HUMAN;TPM4_HUMAN	187.57	89.5569	141.124	137.203	288.667	119.174	59.952	27.1709	64.1481	60.785	168.105	620.174	115.213	103.283	16.4402	53.2694	459.487	80.8725	77.8209	331.475	50.5667	216.694	423.729	380.03	285.529	125.24	293.454	285.927	336.174	121.949	99.0608	78.0116	166.349	205.571	498.073	336.4	191.337	78.5752	109.644	83.5807	311.908	78.1017	106.506	39.6717	65.222
3.62578e-10	P07988	SFTPB	Pulmonary surfactant-associated protein B	PSPB_HUMAN	36.5158	36.5954	34.1145	32.1529	48.7402	97.8712	27.2172	32.2904	19.8938	270.558	35.4177	14.6397	30.8162	51.549	17.8386	22.6682	19.0165	39.8199	14.604	14.6217	29.8483	40.8049	24.7844	37.7729	10.6131	52.4196	23.4534	11.1019	24.9251	65.3868	88.1534	32.2968	31.5865	24.6107	15.9014	85.0417	61.1024	71.1572	26.6585	30.8817	21.5612	13.0481	29.5346	32.8049	63.0248
1.46308e-111	P07996	THBS1	Thrombospondin-1	TSP1_HUMAN	154.357	112.421	180.306	87.2383	183.695	187.626	462.302	72.9179	287.218	122.006	146.815	104.493	109.339	109.676	56.0049	445.545	161.15	439.591	134.315	168.463	168.912	72.8854	263.499	188.311	196.062	95.0808	122.173	131.194	225.031	264.79	305.439	95.8165	259.87	168.308	280.928	282.34	98.5978	102.563	160.605	126.242	176.588	208.647	116.692	248.974	26.5055
0.000809024	P07998	RNASE1	Ribonuclease pancreatic	RNAS1_HUMAN	32.3105	24.6244	18.5971	27.9642	23.0705	31.4106	23.3679	21.5444	26.2	21.4943	25.1612	29.2328	15.0068	22.6467	22.4446	26.3742	19.7747	19.3402	21.3165	12.5688	18.1185	16.0161	15.436	12.5017	16.5028	16.9394	15.3422	17.5658	11.4451	12.3939	24.5058	21.8682	27.58	15.5463	24.0438	21.2555	22.2721	9.09207	24.1821	26.1227	19.2456	21.5143	20.3838	16.9915	20.0697
0.0080837	P08123	COL1A2	Collagen alpha-2(I) chain	CO1A2_HUMAN	27.3119	26.6867	31.6173	20.7389	36.6785	18.0913	11.2509	15.4991	20.9956	17.5618	19.7463	5.16328	30.1166	11.5114	31.2627	30.3331	36.2237	24.2666	18.7464	12.7163	32.2059	14.0954	32.8615	25.3735	13.8535	15.1641	33.5462	12.6002	31.4383	27.0791	23.1133	26.3281	34.2332	11.7596	15.2946	11.6468	17.4058	24.9653	21.7587	19.7062	13.1053	13.5221	30.5139	15.5708	28.584
3.76763e-56	P08133	ANXA6	Annexin A6	ANXA6_HUMAN	19.0237	18.7193	16.6757	25.5157	18.2766	27.0645	19.1948	21.5931	94.7252	99.9608	18.0374	27.4734	15.6192	25.1713	21.4559	20.7539	27.488	14.2745	24.2627	19.4294	14.917	23.3984	15.2383	15.0143	25.3444	23.6712	15.3234	25.1985	15.0584	19.4687	25.2789	67.5082	16.7212	19.3371	56.2925	18.9525	30.9271	18.5452	17.4279	16.6144	23.5358	27.8468	15.5462	20.5687	16.1588
1.57236e-102	P08185	SERPINA6	Corticosteroid-binding globulin	CBG_HUMAN	757.579	645.364	635.01	691.797	475.565	649.744	521.141	719.689	563.932	572.717	533.661	470.387	713.542	408.852	737.883	710.495	461.593	492.188	655.733	517.566	597.227	571.602	555.213	393.54	641.254	699.186	594.549	606.249	590.337	507.308	563.81	578.88	511.223	489.965	523.162	491.171	548.895	622.014	626.116	583.908	481.727	594.807	507.09	562.986	543.878
3.60275e-10	P08195	SLC3A2	4F2 cell-surface antigen heavy chain	4F2_HUMAN	33.8847	34.0883	23.3105	55.9886	27.8139	32.2467	29.2053	29.1418	36.3465	25.4551	33.554	23.9457	38.7925	33.0027	29.2708	42.8937	28.6445	37.1253	39.6801	27.4344	33.7563	27.0854	29.0203	33.2803	27.3864	39.0973	23.9863	35.5125	42.5999	28.1237	41.0789	33.1664	37.5912	23.9993	35.3598	34.1651	41.3065	41.648	33.6751	33.7672	29.3426	46.5642	46.3975	47.5437	39.773
3.45616e-46	P08238	HSP90AB1	Heat shock protein HSP 90-beta	HS90B_HUMAN	48.1064	30.1756	34.0601	26.4231	43.0303	20.4108	37.2622	28.0027	25.2154	32.1426	41.6946	45.7637	34.738	21.8197	20.8618	22.6799	30.2778	23.5064	19.2609	42.402	36.8607	29.0082	41.5757	31.4854	20.6071	17.2719	28.0713	17.9616	37.8752	17.9677	36.4642	34.8826	35.1817	26.0562	60.5727	44.9752	21.2619	25.6133	26.3973	26.1266	47.6133	25.2894	31.7101	24.3859	31.3738
4.84691e-11	P08253	MMP2	72 kDa type IV collagenase	MMP2_HUMAN	24.3944	23.9867	21.2384	20.6024	28.524	26.1337	38.5243	28.3954	21.7439	36.3216	36.5552	22.2455	35.1712	29.0353	20.8233	27.6218	26.0117	43.5195	26.7905	35.9467	33.6702	27.5644	26.2721	26.2708	30.7195	40.0917	30.359	33.9475	30.3352	36.0151	18.8132	21.8826	31.8887	27.8578	20.6168	30.8246	25.4334	26.3612	30.1319	31.2417	30.6129	30.3762	32.275	40.9431	28.1481
9.37507e-103	P08294	SOD3	Extracellular superoxide dismutase [Cu-Zn]	SODE_HUMAN	77.2001	113.212	84.8513	156.477	77.2578	119.86	121.203	135.292	86.4776	102.098	129.803	131.753	78.9532	49.744	82.339	75.7075	100.246	134.466	97.799	93.195	64.4504	49.5278	90.0337	136.768	132.412	207.247	76.9072	91.3023	131.121	107.614	93.561	98.7554	209.868	81.3481	105.202	117.448	55.8242	144.052	152.964	106.527	98.3116	81.8064	131.077	166.562	113.023
9.63189e-14	P08493	MGP	Matrix Gla protein	MGP_HUMAN	390.26	229.105	26.6837	94.6318	223.068	240.123	22.7188	250.935	17.7194	241.051	312.75	13.4727	281.48	228.434	164.264	195.354	251.364	199.586	294.627	183.281	27.1169	298.785	249.217	280.699	206.165	275.191	252.523	205.619	144.469	200.274	128.198	198.852	251.864	155.602	248.211	217.701	250.877	228.245	25.7817	93.4696	278.031	83.8214	194.427	208.274	261.323
4.61221e-110	P08514	ITGA2B	Integrin alpha-IIb	ITA2B_HUMAN	57.8042	148.411	119.318	84.6093	94.9326	179.568	33.1468	29.0222	35.0793	24.9271	29.0892	148.538	45.6787	80.833	16.3763	38.3799	180.023	54.1542	33.3513	297.688	35.0859	33.3022	141.082	127.517	82.5802	18.8545	52.252	119.338	156.587	208.406	49.3489	98.2173	30.6698	105.274	217.064	191.039	27.2181	67.1829	96.1612	48.0853	83.0449	165.14	183.909	27.391	100.815
4.61366e-118	P08519	LPA	Apolipoprotein(a)	APOA_HUMAN	56.6982	33.0611	45.5957	327.378	322.382	89.0233	292.348	65.4567	64.4834	52.8307	65.5129	60.7201	50.2476	116.161	27.3049	29.4264	29.5342	78.3259	52.325	93.5379	119.367	233.623	143.967	228.822	102.82	73.0107	44.2084	108.783	251.713	81.7399	73.5682	421.919	58.3841	480.411	63.1459	88.9325	123.714	37.0869	65.4343	32.0787	167.519	33.8637	140.481	63.5453	201.977
1.63917e-56	P08567	PLEK	Pleckstrin	PLEK_HUMAN	99.8758	43.9078	97.8452	42.4013	83.3951	59.3872	25.1763	29.7289	25.3484	25.9995	33.9962	139.123	37.8665	50.4297	29.9999	41.3834	202.777	29.7149	26.4807	106.396	22.1025	65.8262	127.88	72.2459	89.5415	28.5792	64.613	65.7951	107.171	44.8258	38.4036	34.3606	35.4555	48.6165	121.412	64.1119	46.1134	29.2149	37.068	28.565	113.34	36.7698	43.7629	24.8924	29.4816
4.73795e-113	P08571	CD14	Monocyte differentiation antigen CD14	CD14_HUMAN	110.853	142.812	121.068	109.409	126.899	141.87	125.465	103.866	102.932	97.3637	95.9112	106.763	116.841	96.6694	115.389	124.26	131.206	122.902	156.639	132.313	118.125	105.676	106.5	96.6877	125.217	137.167	139.879	115.085	100.122	120.974	125.264	145.874	150.797	148.251	140.046	124.809	134.164	139.076	106.542	124.617	107.327	146.573	125.107	116.33	129.446
0.00114791	P08575	PTPRC	Receptor-type tyrosine-protein phosphatase C	PTPRC_HUMAN	26.7313	33.699	53.5164	25.8466	23.7794	22.0899	24.4165	22.7568	24.7091	23.6971	26.6724	29.6818	39.3174	11.9828	16.5317	16.0401	19.155	22.3742	14.6982	16.7259	23.4415	18.0492	17.7199	22.6693	12.3771	9.25984	17.5012	11.1129	20.9515	15.145	26.7145	34.2383	20.4949	24.0543	30.9407	22.5789	18.1412	26.0201	25.879	19.1563	19.8537	14.8229	7.59801	20.4232	25.9949
0.000190527	P08581	MET	Hepatocyte growth factor receptor	MET_HUMAN	21.7648	21.0132	17.9965	31.2722	20.5032	25.0146	18.4062	27.3762	34.0353	19.0291	21.0152	23.5354	17.9516	26.0288	22.5506	21.9987	24.4962	22.8351	33.8868	29.4755	23.787	22.147	16.1591	21.7485	22.536	45.3684	15.9585	24.5972	17.1313	14.8104	28.9079	19.229	20.0224	23.5635	34.9307	35.4836	28.7847	28.5845	20.3904	21.8548	23.4356	33.525	27.4694	31.0365	29.687
1.05881e-124	P08603	CFH	Complement factor H	CFAH_HUMAN	1010.87	937.447	903.526	882.302	835.565	866.295	943.101	1025.53	906.943	879.278	968.413	918.163	802.447	940.032	916.742	757.837	811.523	771.618	743.277	789.364	953.662	749.319	796.332	747.805	807.031	888.718	981.445	865.281	718.361	848.133	878.277	818.742	777.331	816.395	740.806	730.368	666.724	883.463	781.186	762.346	896.412	670.521	841.687	750.291	802.305
5.05425e-86	P08637	FCGR3A	Low affinity immunoglobulin gamma Fc region receptor III-A	FCG3A_HUMAN	147.319	178.716	125.94	158.436	268.118	176.966	244.195	165.457	111.332	201.292	177.436	211.914	110.145	143.332	118.541	99.15	126.667	155.809	160.307	168.26	81.5688	156.461	93.2026	98.3476	151.063	152.584	85.9338	139.244	92.485	147.287	235.432	157.934	205.643	317.154	148.196	227.015	164.665	109.018	132.08	138.558	192.568	162.333	128.298	180.031	127.561
1.46826e-23	P08670	VIM	Vimentin	VIME_HUMAN	22.2173	16.2396	11.1028	19.0025	17.7032	25.7136	18.0466	23.9247	44.2306	32.1005	19.3656	32.5523	14.8018	30.9246	19.577	17.4363	36.305	17.8378	25.8751	21.5931	15.0357	21.5797	19.6561	18.3131	28.2859	29.2548	15.4073	25.0539	38.5326	22.3074	37.4818	30.3975	15.1479	17.8314	27.7566	20.9731	25.4242	20.2398	17.7301	16.2132	27.4288	23.4327	14.8182	25.3138	14.7653
3.80886e-97	P08697	SERPINF2	Alpha-2-antiplasmin	A2AP_HUMAN	277.631	230.01	287.044	199.975	256.624	267.704	177.44	316.907	211.249	262.515	214.205	157.966	337.285	268.085	245.835	298.539	246.618	230.744	249.295	245.024	252.9	278.838	238.574	229.082	273.123	222.836	228.164	264.208	224.585	188.215	232.887	273.577	183.858	270.901	261.987	194.215	266.157	238.89	204.219	215.657	271.56	270.432	243.89	234.039	223.581
3.36586e-81	P08709	F7	Coagulation factor VII	FA7_HUMAN	102.123	81.2098	121.496	86.1665	115.109	123.68	89.2195	108.32	97.543	92.192	85.3198	61.0849	128.541	94.42	91.1577	114.611	92.0836	85.5801	112.716	99.1814	88.6627	74.6609	93.6377	71.9761	75.6382	67.1264	74.8508	76.066	83.8788	63.9609	51.7201	89.3731	83.2341	82.6733	80.6324	72.0365	73.4329	79.5062	86.1126	92.6927	85.3054	96.5322	116.634	106.09	88.4819
6.56736e-16	P08758	ANXA5	Annexin A5	ANXA5_HUMAN	28.7286	24.5528	20.7239	31.5944	71.4147	36.2182	17.0454	14.8169	229.939	248.286	11.63	106.038	21.7565	11.0116	25.098	26.9659	178.728	22.9611	21.0872	14.3041	20.3451	13.6056	149.096	22.5568	94.7239	12.6467	19.5322	18.2259	113.566	46.1895	182.875	171.98	19.1403	105.197	317.22	103.061	170.173	26.2457	36.0606	11.6536	14.6334	16.9832	21.4733	14.7487	22.923
6.33114e-115	P08779	KRT16	Keratin, type I cytoskeletal 16	K1C16_HUMAN	57.7865	54.5601	74.4723	55.3527	63.1952	56.8687	50.7102	61.7009	59.4089	53.6417	71.5787	51.8487	67.4041	51.7407	63.0927	59.3053	49.2077	66.5634	67.2357	84.4394	65.1543	41.1748	53.2233	54.6043	77.643	69.7352	72.7877	65.4201	77.3372	87.4568	80.8337	80.9191	122.287	62.8065	143.137	77.1731	62.393	61.5472	61.9534	307.823	66.4997	75.9304	63.9081	81.1376	68.3271
0.000853946	P08833	IGFBP1	Insulin-like growth factor-binding protein 1	IBP1_HUMAN	30.0497	24.2553	28.7366	18.8494	33.3368	16.443	34.9382	17.0528	27.7171	11.2347	21.7257	17.2438	25.4827	15.8291	34.3966	22.0847	18.4934	39.9698	62.0473	17.6642	29.2717	12.8112	29.8676	26.4015	14.153	13.7825	30.4898	13.8633	28.574	11.5945	21.0074	28.9673	22.4185	36.5179	16.5422	36.1675	15.82	22.6908	23.9398	21.6816	22.4406	14.8776	27.7338	187.767	25.9797
2.20716e-112	P09172	DBH	Dopamine beta-hydroxylase	DOPO_HUMAN	79.2932	253.378	200.222	96.911	113.271	34.0185	181.946	190.658	145.817	72.0007	113.168	48.1767	143.691	93.4438	219.829	204.88	123.369	241.145	22.6619	268.871	176.494	106.179	81.6033	175.911	133.017	113.805	59.6669	194.109	56.0007	142.258	34.9551	89.6241	111.307	201.082	149.124	123.551	122.841	226.944	237.825	141.367	61.0147	319.325	97.7342	196.146	162.804
4.06424e-45	P09211	GSTP1	Glutathione S-transferase P	GSTP1_HUMAN	33.1926	30.7327	25.9336	24.5966	31.1011	27.9819	24.664	17.5602	126.35	203.44	23.9124	61.6426	26.4119	34.3527	25.5718	32.3401	76.6291	25.273	20.7506	39.8375	21.4077	22.8349	48.7203	33.5507	27.8753	25.7542	28.5877	29.3931	43.4937	28.2791	59.1719	59.5757	26.7185	27.4279	156.635	71.2283	69.8368	27.2876	32.2165	26.1178	48.6906	29.0389	30.01	19.418	27.364
0.000190527	P09382	LGALS1	Galectin-1	LEG1_HUMAN	15.8625	21.3682	53.0221	18.5034	44.9191	18.3528	26.3521	28.1162	41.7588	47.5553	29.9785	50.4375	26.9281	19.9594	11.7651	18.2221	21.3712	16.3347	15.2909	27.2567	18.9257	9.68938	20.8201	6.67018	19.1675	22.291	15.3847	17.6305	29.3453	22.8153	17.2416	14.6851	21.5261	27.5815	30.2343	28.4674	18.6353	16.3765	40.2361	69.5926	23.5516	32.8223	21.2307	23.0981	20.1638
4.38027e-48	P09486	SPARC	SPARC	SPRC_HUMAN	52.0542	32.4562	59.2915	46.643	69.5406	76.6173	206.422	22.029	100.334	49.5709	68.7752	80.7229	39.9751	42.5431	20.0655	107.222	130.542	143.454	40.6138	65.2673	83.9281	55.3809	129.09	109.983	76.0389	51.3825	73.6102	56.2352	103.654	97.589	121.351	48.6509	112.157	78.4356	112.974	132.34	40.8617	43.6088	59.7042	64.7726	70.6899	100.885	64.932	64.7124	22.902
0.000190527	P09525	ANXA4	Annexin A4	ANXA4_HUMAN	12.6192	16.36	13.8087	21.0519	11.9032	24.1328	11.3576	22.237	56.8453	64.3667	17.4541	30.3262	14.4967	25.0687	11.0244	11.3623	32.5081	15.2994	23.2894	21.4674	13.5563	30.9741	13.2858	13.5832	24.8785	28.7912	13.0147	27.3531	13.8873	34.2243	18.8893	44.8111	12.7535	10.8663	54.4216	10.9716	25.0832	17.488	15.8398	17.4896	33.3142	25.4881	14.308	22.1346	15.274
0.00801227	P09603	CSF1	Macrophage colony-stimulating factor 1	CSF1_HUMAN	24.5848	28.6911	24.2169	36.9196	33.4144	12.3872	35.0196	12.6798	36.4682	11.2609	34.0043	17.2839	25.4235	15.866	34.3166	22.1362	18.5364	216.82	11.9543	121.063	29.3399	12.841	29.9371	26.463	14.186	13.8146	30.5608	13.8311	28.6406	218.487	33.1269	28.8999	129.09	36.6029	16.5807	163.22	12.875	22.7436	30.8593	21.6312	11.9391	14.843	25.0926	17.0919	26.7867
0.000190527	P09619	PDGFRB	Platelet-derived growth factor receptor beta	PGFRB_HUMAN	27.8822	24.3088	26.6338	27.7566	21.9223	29.612	29.1751	25.7551	24.1735	29.1661	16.6318	29.1865	31.8513	26.2499	21.4876	23.1211	20.8126	25.0895	23.0195	17.2675	21.8354	15.5885	13.9519	21.3449	14.8745	28.0231	18.5107	30.0298	21.3513	16.0426	22.098	28.5925	20.0138	34.7567	22.8024	27.1811	23.1547	20.6239	24.403	33.1557	19.5031	37.9787	58.7813	49.0882	31.4378
1.05881e-124	P09871	C1S	Complement C1s subcomponent	C1S_HUMAN	431.648	482.034	410.314	456.543	447.589	436.287	484.288	457.166	462.341	395.332	369.771	341.474	430.926	451.063	531.401	428.606	415.346	455.775	463.93	395.737	480.868	367.62	440.098	363.103	362.742	406.924	482.206	400.965	405.904	372.192	354.01	383.572	397.477	436.532	402.009	423.287	415.793	398.966	391.617	373.536	401.713	377.49	402.699	367.158	469.571
9.686e-35	P09960	LTA4H	Leukotriene A-4 hydrolase	LKHA4_HUMAN	23.0332	29.5829	23.4709	22.2394	24.3238	26.5533	21.5349	19.452	111.475	122.666	20.8773	29.3721	22.4983	33.2913	23.3479	28.5753	34.3783	26.4068	31.5009	30.6488	21.3105	24.3277	25.1021	26.3624	28.1997	27.6582	20.503	24.9819	27.7004	29.6211	30.3766	43.2152	24.2067	21.1358	48.5358	28.3478	43.4633	34.4322	27.4385	20.3652	23.3431	25.0283	21.0091	20.9588	28.7227
4.63896e-23	P09972	ALDOC	Fructose-bisphosphate aldolase C	ALDOC_HUMAN	61.1253	38.4237	29.3709	40.4661	92.613	50.2449	34.0326	17.4984	95.5789	144.991	54.3043	150.124	40.883	67.2461	29.6401	51.4791	220.563	51.5388	24.9035	115.935	33.8778	63.1508	134.528	73.8911	96.5141	36.5878	51.6346	26.3149	89.9429	87.5698	43.9729	63.0105	16.2072	36.3375	232.226	125.503	98.4159	42.3191	98.1113	54.5476	78.5718	64.0693	85.3014	78.6985	34.8214
4.65141e-114	P0C0L4	C4A	Complement C4-A	CO4A_HUMAN	653.806	773.629	670.282	905.898	768.909	785.597	738.114	1277.19	699.067	923.977	511.131	711.581	559.099	812.616	748.529	728.021	845.346	643.99	784.194	649.834	912.819	557.198	712.415	600.368	1044.31	758.38	882.401	638.658	438.157	678.827	899.545	872.936	905.222	959.179	461.672	745.397	616.259	657.171	855.828	834.309	842.685	692.836	602.154	650.65	721.305
5.47832e-89	P0C0L5	C4B	Complement C4-B	CO4B_HUMAN	188.786	262.702	141.068	244.262	166.633	254.718	154.922	230.609	178.417	171.169	144.486	266.859	136.539	250.355	245.544	215.603	237.872	167.893	226.819	176.287	190.001	127.371	158.204	144.852	281.346	221.627	240.676	184.657	143.021	158.79	259.252	213.248	176.83	193.152	160.084	220.915	226.998	201.381	165.995	161.981	186.655	190.345	165.31	183.42	254.302
3.38556e-56	P0C7H8;Q9BYR9;Q9BYT5;Q9BYU5	KRTAP2-3;KRTAP2-4;KRTAP2-2;KRTAP2-1	Keratin-associated protein 2-3;Keratin-associated protein 2-4;Keratin-associated protein 2-2;Keratin-associated protein 2-1	KRA23_HUMAN;KRA24_HUMAN;KRA22_HUMAN;KRA21_HUMAN	15.3587	17.3477	17.4147	25.5336	17.9314	28.1681	19.218	27.486	25.6532	20.6974	17.2792	26.7861	31.4438	26.4514	21.4656	25.7776	24.5781	13.4617	24.3955	26.2235	14.6971	22.1717	14.8937	13.1388	24.1259	21.8131	15.1622	24.1606	14.2717	17.4852	18.4712	17.2935	16.6083	19.6135	28.5291	15.543	27.8496	14.1958	15.8654	14.5432	21.2206	28.3452	16.9639	30.7297	17.5478
1.14543e-69	P0CF74	IGLC6	Immunoglobulin lambda constant 6	IGLC6_HUMAN	696.781	916.692	1031.09	441.517	1047.69	878.251	537.726	751.41	509.25	655.889	985.44	789.686	732.1	497.276	724.243	749.622	484.86	927.584	675.888	478.078	645.1	549.806	641.57	708.84	442.159	690.449	652.216	469.568	363.26	294.877	666.682	402.059	636.165	524.317	340.531	462.218	451.393	576.269	484.042	640.699	623.658	510.388	566.645	515.427	708.656
4.34802e-84	P0CG47;P0CG48;P62979;P62987	UBB;UBC;RPS27A;UBA52	Polyubiquitin-B;Polyubiquitin-C;Ubiquitin-40S ribosomal protein S27a;Ubiquitin-60S ribosomal protein L40	UBB_HUMAN;UBC_HUMAN;RS27A_HUMAN;RL40_HUMAN	93.4345	145.58	154.372	74.6636	88.1693	104.744	135.064	89.4198	156.754	245.226	161.378	165.424	123.331	106.496	40.1218	148.686	136.435	199.83	108.724	218.269	138.244	53.4825	164.464	53.2262	121.036	197.743	168.993	220.424	234.065	187.116	521.276	230.388	161.231	45.1911	186.201	120.394	132.267	83.8115	144.406	85.8975	130.7	147.807	207.999	119.49	167.055
0.00119358	P0DJD7;P0DJD8;P0DJD9	PGA4;PGA3;PGA5	Pepsin A-4;Pepsin A-3;Pepsin A-5	PEPA4_HUMAN;PEPA3_HUMAN;PEPA5_HUMAN	14.1291	15.0984	17.8879	54.488	109.647	34.9708	23.2337	27.395	17.187	48.5781	34.9019	20.0974	17.0389	33.6652	16.173	15.6921	18.7394	88.1378	36.2372	28.3771	99.5316	27.2468	18.5919	13.1263	24.4863	29.3126	18.9792	22.2711	17.7867	24.6592	61.9876	13.6202	167.496	22.7316	53.2532	22.5135	33.6458	14.1245	11.2563	34.8311	25.3329	23.9006	17.2637	27.5217	71.8957
4.10635e-51	P0DJI8	SAA1	Serum amyloid A-1 protein	SAA1_HUMAN	116.276	86.2505	75.9522	82.6517	164.037	53.9267	36.5544	59.4321	49.5654	77.3852	66.0127	58.6526	67.1672	275.48	22.032	33.3582	45.3395	60.6799	81.2049	59.4749	95.096	46.7132	89.4162	36.8646	62.9774	26.9849	629.306	43.85	33.983	64.6284	43.9368	139.432	59.6293	73.3814	40.518	36.0063	91.8296	35.4017	199.515	59.6931	605.985	74.399	67.1839	57.9388	45.3202
6.93662e-05	P0DJI9	SAA2	Serum amyloid A-2 protein	SAA2_HUMAN	41.8274	30.4012	27.5125	325.991	23.3115	29.2999	21.915	21.5781	30.2027	19.541	21.7935	20.313	49.6256	41.5935	24.7345	30.8608	15.1748	20.8852	34.5213	12.4883	25.8923	10.8056	15.8358	12.1385	19.2317	16.2183	320.139	14.5609	15.0047	9.26311	28.087	37.4354	30.7616	20.0213	22.7044	14.232	26.1787	30.2159	20.6414	27.404	451.559	18.7694	23.2035	15.6186	23.72
1.88296e-72	P0DMV8;P0DMV9	HSPA1A;HSPA1B	Heat shock 70 kDa protein 1A;Heat shock 70 kDa protein 1B	HS71A_HUMAN;HS71B_HUMAN	28.7825	31.3825	37.4313	27.0587	31.1764	20.9117	24.6974	20.8299	122.144	165.017	27.3334	41.4415	27.9713	38.3717	20.7376	28.1633	58.586	34.0992	23.3338	43.7695	21.5181	32.3715	37.8433	38.6575	32.3149	28.8553	27.0349	43.9784	48.7671	39.5242	59.1853	103.659	30.8558	30.6492	64.5373	42.7699	33.9181	26.4323	40.6484	25.0504	35.6067	38.1526	30.621	24.1051	31.2297
6.51722e-99	P0DOX2		Immunoglobulin alpha-2 heavy chain	IGA2_HUMAN	175.579	108.974	114.81	80.9035	82.949	151.382	124.041	197.621	113.137	145.083	211.873	131.171	242.181	117.671	100.624	143.147	218.209	120.945	134.992	83.2699	105.495	165.605	172.61	177.868	103.963	122.124	123.321	81.2502	102.782	84.9683	123.852	112.258	118.35	106.649	112.058	124.862	88.1178	104.885	82.1328	113.326	133.857	96.514	93.0766	92.5018	102.338
3.06288e-55	P0DOX3		Immunoglobulin delta heavy chain	IGD_HUMAN	17.0385	24.4322	73.8323	23.0282	61.8027	27.2684	59.8452	35.0598	20.1961	23.9859	42.8161	22.9328	32.6027	20.4437	21.1655	48.203	25.0682	32.6011	21.5064	42.7211	23.7226	23.2003	21.7849	17.1726	32.2488	50.9404	24.2455	66.0852	44.2271	21.5721	76.9145	21.2747	20.8278	22.2562	19.2646	83.1665	123.519	31.7223	25.9755	20.9151	164.746	25.937	26.3813	79.719	82.0983
1.05881e-124	P0DOX5		Immunoglobulin gamma-1 heavy chain	IGG1_HUMAN	718.404	943.814	794.449	512.202	815.572	1136.39	911.864	1106.14	612.427	1256.49	2368.94	3014.48	595.33	706.313	748.974	1236.5	1053.78	1212.87	1612.32	962.712	1013.45	1079.68	928.199	1641.46	449.136	1318.25	1094.36	1003.44	452.24	501.849	741.529	323.178	802.633	811.87	457.203	437.826	1094.88	619.359	796.181	627.294	1160	1137.73	746.018	1313.01	987.729
1.05881e-124	P0DOX6		Immunoglobulin mu heavy chain	IGM_HUMAN	876.933	1673.51	1837.26	307.953	1162.24	979.327	884.208	1031.66	801.61	621.977	2383.05	1184.15	903.637	1176.75	1050.62	1262.46	735.831	1307.7	1729.47	741.365	866.736	684.714	1202.6	1292.75	332.154	611.637	1042.37	769.576	662.357	256.117	403.047	259.722	678.73	624.178	349.739	360.79	199.23	492.369	399.048	897.518	767.492	606.4	664.264	699.489	1353.42
1.05881e-124	P0DOX7		Immunoglobulin kappa light chain	IGK_HUMAN	1329.06	2168.48	1974.78	745.561	1399.64	1862.81	1402	1781.45	1050.66	1499.85	4062.76	3368.21	1403.32	1411.71	1720.71	1759.5	1808.6	1838.6	1866	1362.77	1146.23	1307.6	2076.54	2168.63	738.962	1497.34	1592.53	1371.99	853.599	731.545	803.062	468.457	1196.58	775.008	683.327	783.494	779.658	765.069	1204.26	1342.96	1124.98	1259.82	1281.79	1467.37	1345.57
7.61499e-65	P0DP23;P0DP24;P0DP25	CALM1;CALM2;CALM3	Calmodulin-1;Calmodulin-2;Calmodulin-3	CALM1_HUMAN;CALM2_HUMAN;CALM3_HUMAN	66.4976	48.398	74.0635	50.7466	98.1692	55.7731	55.699	39.1781	96.1796	107.976	69.9616	169.821	51.7506	78.3617	12.3377	47.7881	161.796	38.2992	33.25	122.955	24.7807	86.6245	166.911	71.1737	103.591	47.1253	83.5705	122.62	128.858	106.256	124.137	86.8692	65.8783	80.6624	261.299	143.893	89.0512	37.8989	74.5371	41.7395	84.0439	63.905	68.5133	35.7759	49.849
0.000190527	P0DTE7;P0DTE8;P0DUB6;P19961	AMY1B;AMY1C;AMY1A;AMY2B	Alpha-amylase 1B;Alpha-amylase 1C;Alpha-amylase 1A;Alpha-amylase 2B	AMY1B_HUMAN;AMY1C_HUMAN;AMY1A_HUMAN;AMY2B_HUMAN	24.4572	28.8512	26.9704	25.787	28.0124	18.2383	29.6202	17.963	19.9468	28.7675	28.2153	17.3956	37.3154	15.7777	16.9956	21.9867	15.6142	29.4916	21.8697	24.2539	21.1536	14.6386	33.7552	24.3478	18.5647	17.8737	19.545	17.1613	18.8906	14.7546	21.2915	29.7357	28.7852	28.8898	17.3189	28.9859	20.7938	41.7339	28.8136	31.1869	30.3296	24.9975	59.6544	29.5721	51.3693
1.94714e-49	P10124	SRGN	Serglycin	SRGN_HUMAN	190.014	207.359	189.111	150.313	186.68	152.792	220.265	107.39	195.135	106.974	121.789	107.505	115.634	87.9852	82.444	134.057	119.384	177.66	124.824	74.587	81.217	54.5787	137.244	118.137	73.4855	64.3344	123.06	54.272	93.3629	70.8087	1928.76	776.192	788.362	221.661	228.155	246.756	116.672	125.859	116.01	88.4147	133.646	113.968	105.364	120.036	71.2997
0.000236356	P10321	HLA-C	HLA class I histocompatibility antigen, C alpha chain	HLAC_HUMAN	31.5479	18.4332	24.401	24.213	43.3169	17.2529	29.2606	19.611	24.9818	27.2964	23.6926	18.1716	25.6169	17.1321	22.581	23.2731	19.4885	24.9533	16.65	61.6533	127.916	54.3151	22.8993	18.4382	21.9406	17.1831	27.3286	52.4848	24.5399	24.515	21.283	62.8808	45.8637	20.6313	18.6962	30.0827	17.9324	21.259	43.487	73.7169	21.8638	35.2641	93.6481	19.5207	25.5077
0.000260883	P10451	SPP1	Osteopontin	OSTP_HUMAN	22.8511	21.5049	17.1222	38.3725	32.4498	33.1427	16.8127	32.5865	35.736	16.3757	15.2312	28.3995	14.0019	27.1448	25.4452	18.898	30.7249	11.8516	24.4296	23.4365	11.7805	19.9842	11.6955	14.3208	26.7146	20.1628	11.5719	25.892	11.3059	41.2421	40.8366	17.5851	84.091	70.6123	68.9737	18.9768	28.3602	28.2126	15.6536	16.3026	63.1082	29.5513	14.0849	81.7932	13.0568
0.00497202	P10586	PTPRF	Receptor-type tyrosine-protein phosphatase F	PTPRF_HUMAN	19.6392	15.8462	26.2817	29.3103	24.3021	28.2631	25.8764	22.2104	18.692	23.1176	27.1273	18.423	23.2109	19.2552	17.4399	29.1316	17.4729	25.0992	15.4912	28.4333	24.876	21.8098	24.7252	20.3145	21.7988	66.2392	24.7087	16.9773	24.9131	25.182	18.1563	18.9434	22.9423	23.6564	28.7935	23.7412	17.7274	16.184	22.3781	28.3097	21.3921	26.9575	24.9653	33.6574	20.4886
2.02632e-52	P10599	TXN	Thioredoxin	THIO_HUMAN	89.6124	89.1361	76.5586	53.2344	59.9116	70.485	80.5207	19.7571	131.985	174.008	170.907	64.5207	73.9229	89.462	54.0762	67.109	125.98	95.0989	60.3781	139.113	79.5835	69.5494	120.095	82.4178	63.8064	52.0848	104.637	75.0163	92.6789	97.157	565.893	163.863	85.6827	77.2393	129.549	82.3794	128.81	64.587	87.6282	97.2028	79.7985	89.3332	75.9224	51.4904	74.3403
0.000190527	P10619	CTSA	Lysosomal protective protein	PPGB_HUMAN	25.4752	24.0759	20.3214	30.9808	43.0989	22.0837	43.1469	25.1734	28.8801	21.9524	18.707	41.046	18.0886	24.2411	22.2742	16.8864	24.4049	18.8144	25.2071	31.7456	20.4408	14.7396	22.1122	17.9336	15.5183	15.1121	19.8796	24.812	17.3958	25.5553	25.76	22.4731	17.0781	26.0485	58.2227	44.6719	18.8075	19.8453	26.9955	15.6737	19.2357	34.7014	17.5438	21.9212	18.305
3.87424e-107	P10643	C7	Complement component C7	CO7_HUMAN	280.805	234.905	232.958	305.767	325.578	266.374	268.808	207.917	331.409	207.425	290.561	252.069	237.14	202.023	251.953	278.612	176.173	320.933	315.144	286.849	249.051	299.423	245.358	243.325	253.07	415.934	233.637	213.985	256.17	263.415	334.396	283.851	231.964	239.469	286.359	229.549	227.812	263.334	256.841	336.551	237.763	267.942	186.055	350.334	267.764
7.10347e-05	P10645	CHGA	Chromogranin-A	CMGA_HUMAN	22.4874	65.4853	37.3735	30.1904	196.946	265.046	30.1563	38.5823	27.6641	27.7881	21.035	20.5474	12.9329	23.8731	15.9631	24.0032	15.8069	10.7914	20.3355	18.8015	42.4082	29.6498	15.1575	13.7534	32.4825	21.7264	14.0373	24.0002	13.4684	16.6986	29.793	20.0501	201.069	27.2907	36.833	26.1512	28.203	13.4907	18.9609	20.8641	19.4057	29.8831	18.6576	32.4962	32.6563
1.17657e-68	P10646	TFPI	Tissue factor pathway inhibitor	TFPI1_HUMAN	27.6088	21.83	12.359	31.5407	13.6736	32.7802	13.334	19.3878	6.85732	18.1185	17.734	21.6605	27.2499	9.73724	24.5898	27.6168	27.2501	10.1276	27.9689	9.42593	8.46093	16.0302	10.9383	5.57475	12.116	3.81167	10.4677	12.1019	2.29523	4.09057	33.8793	24.5851	16.6845	17.0781	26.4319	16.6947	30.8417	35.594	14.0376	16.0815	4.92442	8.62865	11.6915	9.56086	26.0747
1.34922e-30	P10721	KIT	Mast/stem cell growth factor receptor Kit	KIT_HUMAN	28.1086	38.1913	37.0452	59.2666	25.6539	37.756	24.8177	36.0385	48.3284	29.1653	51.7811	45.3119	65.5854	39.9323	42.2266	45.9373	31.3182	64.6361	43.1072	42.1409	54.8284	32.8403	38.6828	32.9721	35.3108	42.7705	56.1474	59.2668	42.5296	69.4456	17.8674	53.103	87.7995	32.9356	55.0944	51.8392	22.6086	66.4706	66.9174	35.5746	33.127	46.0089	71.0167	72.2377	50.9527
1.24519e-07	P10768	ESD	S-formylglutathione hydrolase	ESTD_HUMAN	18.136	22.4484	23.3103	16.9623	34.3251	28.6995	30.1374	31.4815	19.6784	32.1239	29.9117	21.0384	20.9828	24.808	14.3236	14.4171	48.1563	20.4954	19.1972	32.5844	13.1876	32.5268	23.3406	17.3171	17.4418	20.2941	20.0563	17.0575	17.8721	27.6737	30.9559	26.5723	29.7796	30.5876	41.6049	31.3526	23.012	15.9927	22.9838	28.5055	29.1103	31.431	24.9	26.3634	22.3344
4.92543e-11	P10809	HSPD1	60 kDa heat shock protein, mitochondrial	CH60_HUMAN	74.8765	20.705	28.869	16.0903	29.2742	16.1416	30.5342	24.3374	14.3709	28.3145	44.5878	17.103	22.9495	18.7522	15.1315	14.9677	16.4101	17.4141	13.8014	28.6254	41.8628	23.8273	30.9238	23.5776	21.4062	21.1448	30.5678	16.2686	32.3356	29.6298	24.2259	17.3508	26.1692	28.7571	18.0983	29.3086	15.7916	14.173	23.2909	24.9921	31.5736	33.0128	27.6276	29.3661	20.2593
5.08092e-94	P10909	CLU	Clusterin	CLUS_HUMAN	349.658	363.831	368.811	465.942	352.478	401.371	382.126	393.946	383.622	413.039	412.846	344.667	345.523	374.198	417.705	380.351	361.907	362.956	379.415	312.388	375.991	366.236	373.759	362.375	222.045	376.435	364.033	374.563	343.447	319.85	320.787	311.427	310.104	331.649	349.321	338.692	328.33	363.618	372.969	394.796	330.616	395.591	374.689	317.734	377.102
4.76757e-31	P10912	GHR	Growth hormone receptor	GHR_HUMAN	21.6199	18.7156	25.8029	15.5209	32.6564	33.3436	37.2174	23.7051	20.4986	31.7787	14.6119	21.2389	27.1555	32.2527	15.7865	15.356	21.1478	19.2838	14.9873	45.6345	16.3717	27.0245	36.7562	24.6673	20.6759	23.9655	16.1791	34.2683	23.7717	30.4088	18.9529	31.2384	25.8526	36.3197	41.1125	24.2759	43.8979	47.8912	21.8901	21.0104	35.8086	33.895	36.4233	27.2017	21.1195
3.45916e-105	P11021	HSPA5	Endoplasmic reticulum chaperone BiP	BIP_HUMAN	123.072	66.9564	71.78	77.0954	94.1095	74.8832	103.22	87.4161	83.6537	76.8429	102.232	118.233	121.286	88.4257	65.5443	78.8355	92.5456	78.9787	85.0095	113.828	89.7185	74.3341	104.679	109.364	88.3864	87.9777	94.5667	86.0971	112.548	92.5388	92.4701	76.3379	96.1119	92.5834	128.906	108.619	76.861	90.1741	84.8604	99.981	84.0899	85.8199	84.5823	96.6533	89.9323
0.000190527	P11047	LAMC1	Laminin subunit gamma-1	LAMC1_HUMAN	30.0523	28.9389	26.921	34.4215	20.2335	20.8912	20.1017	18.9895	29.8716	18.5512	23.2093	33.0679	29.3425	19.1057	29.4674	26.8816	23.4232	30.6788	21.4235	19.483	23.4842	16.2338	27.8713	24.0387	26.4912	21.2194	17.5854	15.987	33.3881	17.2015	29.5832	28.4139	20.0161	19.6856	30.7644	22.0819	17.6386	29.1764	32.7974	19.0111	17.6158	19.9874	32.2258	24.527	31.5702
4.36582e-30	P11142	HSPA8	Heat shock cognate 71 kDa protein	HSP7C_HUMAN	47.2772	38.0084	44.889	46.6924	52.6612	46.2405	38.7811	27.7434	62.1208	65.0471	37.9291	107.477	40.6001	54.8388	31.1225	39.2712	84.1055	41.9356	45.1622	97.619	31.7318	36.4001	65.5965	75.1488	62.5067	35.8242	40.1751	54.1862	64.9914	67.4285	78.5702	63.5524	36.3155	41.8485	107.725	75.0398	58.7426	42.1995	38.8469	36.2637	47.152	50.383	39.3804	30.8924	32.3823
0.000190527	P11150	LIPC	Hepatic triacylglycerol lipase	LIPC_HUMAN	27.9908	17.5285	63.2549	45.5381	41.4607	48.5592	50.8375	77.78	44.5478	77.4239	64.2795	26.6262	44.5085	12.1661	12.0384	30.5284	11.406	24.7861	12.5467	21.9947	24.2995	37.8806	16.1905	28.8951	25.7023	25.0295	33.3607	12.6652	24.7473	21.1026	32.6664	55.5117	59.5003	38.8151	31.8562	57.9338	44.4356	44.4816	24.5641	55.1676	31.9446	20.7942	56.494	173.148	36.8271
0.000290067	P11166	SLC2A1	Solute carrier family 2, facilitated glucose transporter member 1	GTR1_HUMAN	18.4206	11.5809	13.7206	30.7492	15.9169	26.8236	16.6816	35.7157	31.1298	18.3273	13.3179	26.2016	13.0694	25.8222	21.0852	20.4582	24.4312	12.3837	27.795	191.837	13.976	20.899	14.2605	17.1132	31.9236	32.7817	14.5576	29.0355	13.6429	18.9143	164.983	17.757	14.8558	17.4358	27.3129	17.2685	25.8073	10.8339	137.33	15.3606	11.102	22.3855	13.2417	35.881	12.4043
2.21442e-103	P11226	MBL2	Mannose-binding protein C	MBL2_HUMAN	67.2418	65.1615	81.6518	167.952	122.599	139.079	209.734	206.347	142.27	34.473	160.544	81.2983	69.4622	197.37	152.082	96.5704	218.719	238.235	153.063	232.699	322.657	255.45	79.2736	109.317	230.905	145.269	124.916	254.87	181.575	262.383	140.494	105.503	471.82	256.038	211.229	93.0654	83.1087	195.493	158.029	47.0379	141.831	120.82	103.81	63.0204	203.79
1.01142e-15	P11279	LAMP1	Lysosome-associated membrane glycoprotein 1	LAMP1_HUMAN	185.151	123.559	177.538	131.694	124.929	189.557	119.955	31.9445	163.832	187.505	182.132	87.8684	61.527	22.1496	39.2614	11.2195	36.4087	79.9331	71.0718	90.26	46.5798	84.2533	45.7347	10.0508	92.8444	129.255	77.3391	88.1444	72.1938	15.1636	84.5771	170.108	91.7253	168.124	96.8612	113.371	175.656	138.103	154.426	94.5631	26.9444	158.381	41.9436	127.396	103.226
6.48635e-11	P11362	FGFR1	Fibroblast growth factor receptor 1	FGFR1_HUMAN	31.625	35.4805	25.8352	42.6291	25.3422	53.0272	37.947	32.8111	51.5228	29.3148	44.4884	43.6286	35.8191	35.3939	33.5695	41.0726	40.3322	31.9448	46.2489	29.8346	24.4522	31.6413	20.7817	26.002	39.9478	52.3265	21.3968	46.297	27.2535	38.5607	52.0726	35.9545	33.4909	32.856	49.2832	36.4017	41.9298	42.4119	41.2262	39.4264	27.079	42.3888	37.4196	49.2825	34.1522
8.6022e-36	P11413	G6PD	Glucose-6-phosphate 1-dehydrogenase	G6PD_HUMAN	21.0042	20.7565	22.849	18.8406	24.2926	18.6436	28.6549	25.5056	66.5372	49.9457	27.6278	20.5322	28.5717	23.5097	16.074	19.0408	62.9778	21.2114	17.9412	30.8942	23.0324	24.9667	27.68	23.1337	26.8742	17.4114	21.044	24.3749	25.6286	26.237	24.9466	35.17	28.0986	29.9431	29.4445	34.8252	33.7273	17.5803	20.1078	22.7536	32.0487	23.18	23.8243	23.8668	26.166
2.55369e-77	P11597	CETP	Cholesteryl ester transfer protein	CETP_HUMAN	57.8935	75.339	59.5161	74.9091	65.6966	47.1775	63.1609	50.6919	62.1786	50.6523	68.661	42.692	85.2847	54.4831	64.5939	53.7478	46.9723	62.7702	73.119	49.3273	65.216	69.3524	68.7684	53.1093	45.1131	35.9707	52.7956	47.8645	47.1259	47.1331	47.4072	54.6608	46.8692	49.5837	47.4047	45.6278	56.5646	43.8613	53.0289	47.0951	78.0875	46.8937	55.7831	60.7834	75.8197
1.24086e-13	P11717	IGF2R	Cation-independent mannose-6-phosphate receptor	MPRI_HUMAN	35.4562	32.5769	27.4863	42.7839	36.8588	39.3013	33.6397	44.6552	34.0381	32.3987	31.5537	33.3333	34.5179	33.6467	29.9168	23.8713	35.0015	41.6115	36.4957	32.8875	29.7872	34.9584	29.2286	29.3657	36.8043	61.7877	27.2148	40.0289	35.4428	40.0788	36.0841	39.6138	35.8214	40.5681	50.1438	40.6906	42.9456	37.2394	38.8129	32.7137	28.4213	44.7444	42.5306	42.9935	34.923
0.000190527	P11766	ADH5	Alcohol dehydrogenase class-3	ADHX_HUMAN	11.3956	18.1166	15.2914	23.3123	13.1813	26.724	12.5771	20.0809	23.0273	11.4477	15.7618	74.4109	16.0533	27.7604	34.0145	35.0569	29.3561	16.9421	25.7901	52.0296	15.0119	34.2999	74.437	49.6382	22.4662	21.8782	14.4121	24.7009	15.3784	11.0924	20.9175	11.8215	14.1229	12.0331	74.8265	66.9698	27.7764	19.3657	14.304	13.6587	18.9078	32.2754	15.8443	19.9884	16.914
3.05888e-113	P12109	COL6A1	Collagen alpha-1(VI) chain	CO6A1_HUMAN	95.3757	28.0257	29.9427	35.722	27.8336	28.1765	34.0021	29.6258	35.028	28.659	35.4563	30.1789	30.5332	29.1929	29.6175	31.8491	35.7299	33.2551	26.2402	35.7735	29.0496	28.1131	27.6362	30.1519	33.7281	44.9359	30.4118	30.8767	28.0907	36.3366	23.2904	33.3409	33.0496	28.4151	40.8116	31.0021	30.7368	50.7628	35.1358	30.2296	30.2089	35.0709	37.9448	44.9424	41.7021
0.000190527	P12110	COL6A2	Collagen alpha-2(VI) chain	CO6A2_HUMAN	33.8496	18.4503	18.1055	27.4277	22.9364	26.642	12.5875	18.9281	31.3403	18.2226	25.9105	42.1677	18.1559	25.2462	25.3517	21.0012	29.0109	78.8715	49.1699	17.341	14.3278	16.4427	53.3274	14.4552	35.968	31.2207	13.4698	51.3242	18.1089	17.6918	18.8237	13.9056	40.5921	18.3125	21.7836	20.8227	26.4797	18.6234	13.7619	20.5994	18.1061	18.3788	18.9988	43.5459	45.1785
1.05881e-124	P12111	COL6A3	Collagen alpha-3(VI) chain	CO6A3_HUMAN	45.3394	36.4112	37.3548	49.8725	40.6507	33.4156	49.1216	46.8527	42.7466	41.8259	38.3909	41.8153	41.0471	41.1424	34.7781	45.4119	35.696	48.3869	41.9245	48.7537	43.5453	35.5522	44.7949	48.9871	44.618	52.0336	36.0454	42.9212	41.2176	45.5801	35.3295	42.398	55.0836	33.2372	48.122	44.1155	36.7212	38.5654	52.4786	46.3151	37.3456	35.9504	48.8709	58.8913	44.9764
4.92095e-123	P12259	F5	Coagulation factor V	FA5_HUMAN	118.871	126.008	139.187	140.66	139.374	174.731	122.148	141.914	113.178	160.448	155.888	123.199	158.411	156.619	158.386	124.07	156.012	127.884	147.226	150.308	138.507	147.524	144.481	150.008	111.606	124.556	134.94	132.967	152.068	146.63	106.435	109.928	146.873	120.72	125.942	126.184	153.474	168.073	150.525	143.146	133.546	126.407	152.293	148.471	158.327
4.05275e-71	P12273	PIP	Prolactin-inducible protein	PIP_HUMAN	17.699	12.053	16.7536	32.0027	16.5658	27.9171	17.3616	34.3167	17.9222	19.0744	12.7963	25.1753	182.343	26.8749	20.2593	19.6569	23.4742	12.8885	28.9281	35.547	14.5458	21.751	34.1485	16.4429	30.6731	23.4002	15.1511	10.8455	28.0093	32.6998	35.2688	17.0615	21.1614	18.1466	16.1002	17.9725	26.8594	11.2756	14.386	12.7703	20.2232	29.9395	13.7816	34.4755	12.9099
5.84764e-94	P12429	ANXA3	Annexin A3	ANXA3_HUMAN	14.2388	15.088	32.6187	24.0986	20.9963	22.0687	21.3801	24.3001	437.226	580.408	21.7845	28.5806	17.1399	47.6066	15.6453	13.5865	132.356	15.5016	24.2104	25.9077	18.0454	25.5665	22.1715	15.7608	40.5435	26.1723	20.4948	20.0099	108.884	36.9348	258.037	287.139	20.1857	22.9817	316.495	94.1431	280.297	14.3089	19.4401	21.7836	23.5879	62.0031	20.4511	25.6965	15.3398
3.21003e-76	P12814	ACTN1	Alpha-actinin-1	ACTN1_HUMAN	55.1387	21.7585	31.0222	48.8139	71.3221	27.626	25.9432	24.4717	63.3621	60.4958	34.487	214.684	29.3963	34.5477	18.2322	18.602	64.7281	26.1412	32.4685	145.756	21.6498	40.62	76.1066	114.924	76.0428	33.4787	61.702	78.5331	148.143	46.0491	28.7828	43.7119	49.1081	35.9313	129.665	82.9671	40.2087	27.9139	49.1737	31.007	45.7156	33.2365	30.9084	23.1164	19.4748
0.000190527	P12821	ACE	Angiotensin-converting enzyme	ACE_HUMAN	27.4667	26.0851	25.1112	56.6825	33.0143	30.941	33.6697	38.3697	27.0589	38.9032	42.8334	24.6972	37.9712	21.9718	21.2978	38.0206	26.3041	32.4987	23.8282	32.9247	30.4347	46.3778	30.0734	35.8403	30.1085	62.1018	22.5268	27.397	27.9629	36.3735	21.6104	31.5531	49.6713	43.965	29.1282	44.6149	24.5814	36.0892	53.3809	29.8071	32.9773	33.208	32.7192	48.9989	24.3186
3.39371e-69	P12830	CDH1	Cadherin-1	CADH1_HUMAN	108.995	89.4203	116.248	104.491	92.3601	86.8491	125.112	88.9012	82.5002	84.3811	105.241	137.13	102.711	84.6308	62.2858	103.534	111.037	104.413	102.559	75.0372	58.8658	70.4228	40.4998	47.8794	70.8944	101.652	47.4534	74.2956	61.4146	79.9812	56.7047	74.8865	87.9996	86.9243	83.1142	63.4385	68.7009	118.054	90.2293	117.451	89.025	98.2441	93.3474	125.684	99.7588
0.00596994	P12931	SRC	Proto-oncogene tyrosine-protein kinase Src	SRC_HUMAN	31.5878	23.5678	19.8925	30.3269	17.1475	34.7652	22.4534	28.1936	31.6983	23.3942	21.057	53.7864	43.8211	30.6165	17.0298	17.5517	46.7911	14.7561	23.8188	42.4789	13.2675	11.6781	18.3855	20.0721	17.7754	29.0266	12.4276	32.313	20.2877	37.0505	26.4458	39.4459	17.3417	40.3736	56.31	41.556	32.0444	39.835	16.6577	15.0521	18.6795	42.075	29.9924	21.2049	17.4097
2.08535e-99	P12955	PEPD	Xaa-Pro dipeptidase	PEPD_HUMAN	47.8983	62.7239	57.9946	63.7424	68.1917	47.949	60.6634	71.692	64.669	57.9396	42.9618	60.1753	46.7957	52.5392	75.4551	65.3296	67.34	69.551	63.251	66.6979	67.6117	65.0503	51.9881	77.3282	75.6054	85.5909	55.7866	70.1286	72.7622	66.2335	71.3969	60.3486	83.1783	89.5894	75.1694	84.2476	55.6582	91.046	71.0666	70.29	66.8673	65.9286	70.0417	78.7769	56.9867
2.14512e-113	P13224	GP1BB	Platelet glycoprotein Ib beta chain	GP1BB_HUMAN	52.5058	188.522	200.941	85.1726	54.1105	224.57	30.0798	47.6125	40.596	45.1962	43.9107	198.37	47.6473	75.4542	16.2378	57.1105	188.168	14.4661	36.9509	215.804	32.2293	42.437	132.5	144.48	76.6999	19.3036	49.3002	100.595	153.454	194.383	63.7936	165.417	40.3766	111.982	149.755	172.435	49.8678	31.2796	75.252	55.1545	59.577	164.063	246.868	45.5908	155.678
1.72333e-29	P13473	LAMP2	Lysosome-associated membrane glycoprotein 2	LAMP2_HUMAN	90.68	97.1702	93.462	99.5363	99.9562	145.217	118.831	121.625	116.002	145.421	117.164	86.287	119.691	116.062	133.515	114.051	58.4553	19.1923	74.2875	50.623	73.8977	93.5916	71.2152	118.613	69.0615	96.966	55.2647	111.69	97.8039	74.2914	113.966	113.456	73.4504	13.6312	134.153	126.838	91.8582	140.134	138.52	143.167	123.519	109.725	170.935	147.542	154.118
9.8453e-65	P13489	RNH1	Ribonuclease inhibitor	RINI_HUMAN	22.7865	31.336	29.439	28.1223	21.8635	26.2506	24.8323	24.6728	37.6444	38.5359	25.0433	21.292	21.478	34.631	22.0618	36.6081	47.2327	26.3464	31.6165	34.2076	22.278	25.0442	26.779	20.4572	17.676	27.4693	27.9921	29.2152	28.5805	36.1196	42.9701	45.9869	31.4624	27.4554	35.9894	28.2551	29.9883	23.0821	22.7662	24.945	32.7141	34.1122	31.5392	23.9457	22.9188
0.00729709	P13501	CCL5	C-C motif chemokine 5	CCL5_HUMAN	12.5246	11.9863	20.1795	15.4239	23.4098	17.6811	24.5343	30.3512	15.2353	26.9548	88.6459	38.5543	36.2888	11.1155	14.3364	15.5083	12.9864	130.971	17.0632	25.1547	20.5552	30.7372	20.9736	18.5397	33.9565	33.0677	21.4106	19.742	20.0653	25.0747	14.7519	12.0735	31.9251	25.6436	97.693	123.31	18.3774	15.9339	34.0916	30.8758	28.5782	21.1865	19.4752	24.3964	11.1906
2.55524e-38	P13591	NCAM1	Neural cell adhesion molecule 1	NCAM1_HUMAN	86.5449	83.86	107.078	117.83	95.8036	111.55	113.961	120.247	114.351	119.713	119.744	75.6265	120.09	96.177	34.7458	142.359	94.554	129.996	132.989	99.435	124.449	103.2	132.488	118.701	126.667	181.636	76.3607	124.185	127.227	94.2888	88.3437	104.044	178.448	114.363	108.211	136.76	96.8804	125.317	145.734	121.43	102.497	138.014	163.582	174.884	119.46
6.42689e-93	P13598	ICAM2	Intercellular adhesion molecule 2	ICAM2_HUMAN	101.709	125.46	100.199	112.185	127.731	146.86	118.788	97.979	136.7	99.3453	171.441	106.91	137.433	99.4007	196.37	140.802	111.586	155.863	121.032	102.142	118.32	92.8832	69.6586	123.457	118.232	131.937	148.016	169.857	147.973	140.027	118.755	126.822	165.668	108.87	85.855	97.4599	107.807	163.018	116.527	108.808	111.805	129.131	126.334	114.331	140.762
0.00157291	P13611	VCAN	Versican core protein	CSPG2_HUMAN	30.9342	22.8022	19.2463	28.1683	12.3057	33.6358	12.8968	15.9545	42.608	38.6369	12.5229	21.7477	20.2052	19.9636	27.273	27.8531	23.3237	32.7112	32.6309	14.0059	36.9173	16.1574	11.0251	33.2974	17.8497	50.8019	11.2547	10.9922	36.0374	39.8077	26.3275	22.9681	17.7756	13.4799	20.8629	15.292	34.9605	28.6175	11.3647	17.1913	15.0225	11.7965	26.7962	62.8273	50.0681
0.00205494	P13639	EEF2	Elongation factor 2	EF2_HUMAN	19.8349	19.0594	36.3341	17.782	33.3619	18.7509	33.548	30.3156	17.5324	30.418	58.744	15.092	15.7244	27.3157	14.3835	13.6326	13.2312	11.1009	14.171	26.0643	10.0893	14.4716	21.5312	11.3028	20.9893	21.2492	20.7785	11.9325	30.2432	23.4732	49.2142	19.3691	32.7565	30.7908	15.2025	30.4206	17.3872	14.1638	27.1092	30.6909	27.4204	28.8688	15.6982	29.5649	15.1745
1.61686e-120	P13645	KRT10	Keratin, type I cytoskeletal 10	K1C10_HUMAN	143.856	110.689	119.805	90.9711	103.447	97.7531	82.0819	164.876	129.973	117.477	124.502	103.127	85.3564	99.6636	122.264	116.196	80.7444	142.858	110.96	148.134	112.098	77.3076	92.3165	85.4512	109.178	128.709	123.657	181.021	154.355	150.598	159.779	114.079	255.736	115.327	170.415	154.564	125.552	140.649	141.038	199.493	119.007	154.104	105.896	148.24	124.125
2.17417e-79	P13647	KRT5	Keratin, type II cytoskeletal 5	K2C5_HUMAN	72.7002	68.2387	80.2796	56.3391	63.1078	68.1741	56.5415	92.0419	68.4059	90.7056	81.1439	53.2022	61.3213	52.3677	35.9977	59.3893	45.6545	83.4605	85.2142	104.41	62.2201	45.352	41.2631	49.6302	75.8372	75.0376	87.7394	105.195	105.236	112.488	93.6106	76.8176	197.533	88.6206	137.548	130.379	81.3573	73.0152	81.1582	178.593	88.5031	134.905	80.1604	100.394	75.0952
1.22857e-102	P13671	C6	Complement component C6	CO6_HUMAN	387.408	429.609	375.478	403.335	379.742	393.889	409.192	428.863	389.307	374.053	364.724	341.394	363.465	357.15	402.346	385.659	348.837	361.905	451.61	382.087	463.073	411.514	378.833	347.957	410.786	448.593	397.422	326.977	367.294	341.143	399.603	378.943	390.468	486.711	374.33	334.292	230.531	374.622	417.248	360.779	413.183	416.221	304.197	365.829	329.061
2.55942e-56	P13716	ALAD	Delta-aminolevulinic acid dehydratase	HEM2_HUMAN	31.1637	70.1155	61.6282	25.3392	31.7525	38.8409	59.3491	31.4507	57.793	43.0067	44.987	57.6391	55.6912	60.1828	48.4315	63.6674	81.9197	87.1333	60.1379	83.8886	26.3107	38.0009	63.9841	45.1135	37.6926	41.8099	25.5224	45.2268	62.3322	98.9643	246.896	106.738	42.6353	24.1245	40.0976	32.702	50.1178	34.7279	50.3877	18.676	51.3794	56.3298	58.4174	25.1249	67.4835
0.000190527	P13727	PRG2	Bone marrow proteoglycan	PRG2_HUMAN	33.1932	18.8089	26.4798	46.5326	47.8679	53.8278	24.8539	44.9605	38.3619	34.8799	39.2885	29.674	28.5749	54.7921	24.5249	49.2318	22.6682	16.8705	24.1713	27.1152	24.344	24.8712	17.6021	17.2839	23.5383	29.0703	24.527	20.1869	18.7993	19.4829	17.6505	26.6577	34.8526	30.7187	44.9148	24.7524	31.0409	15.6437	42.1694	37.2927	32.9865	30.987	38.637	36.3763	43.607
7.58656e-116	P13796	LCP1	Plastin-2	PLSL_HUMAN	85.1426	103.204	79.7496	102.663	96.8759	103.041	120.734	110.17	223.419	259.841	97.6171	85.5068	89.7264	112.862	95.0064	106.803	111.868	100.777	110.182	104.364	114.896	77.312	89.9863	91.8866	111.923	122.067	93.9735	106.001	113.362	105.306	136.335	139.245	103.858	152.383	154.296	114.534	163.769	111.59	108.943	88.3408	124.388	97.1644	115.876	125.202	98.4012
0.000190805	P13798	APEH	Acylamino-acid-releasing enzyme	ACPH_HUMAN	38.3254	31.2817	42.8983	24.1258	42.6686	21.0458	27.8072	21.0358	24.0011	23.5019	25.6351	14.6463	29.9258	23.2142	18.8672	16.4017	38.7656	26.8932	14.8023	16.5196	23.6558	14.0462	21.8631	24.7333	13.504	13.867	21.4169	11.336	22.6748	14.876	129.779	61.4127	36.5644	23.6296	15.2675	21.8726	17.7919	23.6289	26.9029	35.4484	20.1938	21.2901	29.8826	21.1823	35.1099
0.000753934	P13987	CD59	CD59 glycoprotein	CD59_HUMAN	38.0951	34.1333	27.6737	29.5378	27.9117	33.049	27.6269	14.6596	26.3741	27.5872	25.5862	27.489	19.7896	23.2421	15.98	19.1819	19.2772	20.1828	15.1283	14.5767	17.6466	9.43756	19.8939	17.3344	9.36699	13.0102	17.0291	12.5991	16.9137	12.6534	27.4067	41.1962	24.8878	26.0135	28.027	24.6386	28.007	30.7143	19.8718	30.1702	24.2296	18.1173	18.1338	18.9109	24.2695
8.39663e-106	P14151	SELL	L-selectin	LYAM1_HUMAN	179.934	214.984	175.978	232.552	251.571	219.573	214.851	245.748	189.488	185.979	177.722	198.546	193.465	182.298	271.358	277.907	185.397	205.626	201.098	240.16	179.946	213.714	163.432	163.326	183.944	205.858	156.271	292.085	193.606	182.036	249.719	177.992	247.95	170.621	182.06	181.492	187.49	183.399	195.358	162.34	231.236	225.213	201.971	243.931	179.729
7.65528e-67	P14174	MIF	Macrophage migration inhibitory factor	MIF_HUMAN	156.396	118.364	262.648	61.7488	169.492	93.7851	66.344	46.5807	306.436	290.577	116.858	251.595	51.9079	153.161	16.8209	38.8572	358.914	98.7223	11.6714	181.409	36.2945	53.8084	213.811	32.9472	134.682	47.1374	32.1898	49.4528	230.407	42.8457	484.392	231.22	145.587	144.735	535.662	276.536	330.925	53.6586	108.088	41.4506	226.549	142.662	57.4928	56.3043	92.0042
1.89996e-09	P14314	PRKCSH	Glucosidase 2 subunit beta	GLU2B_HUMAN	26.4171	20.0984	35.7267	23.8998	43.0962	36.1959	41.3628	34.9628	19.5469	37.9198	38.23	60.5311	30.5526	28.3284	15.4643	19.4227	29.8253	38.1586	32.4305	49.7797	19.5533	36.5693	16.8618	37.1954	26.8751	26.4893	33.8608	15.13	47.3749	40.6076	18.5789	42.2342	37.0356	37.0157	71.1827	47.4125	27.3439	21.5054	26.6117	33.5835	35.2718	23.7475	39.3588	36.4802	33.7604
9.45642e-13	P14543	NID1	Nidogen-1	NID1_HUMAN	42.6442	32.2823	32.8815	31.923	41.316	41.6588	40.4524	31.7933	42.7741	30.9791	26.9627	36.4362	44.5934	43.0396	23.1202	45.5112	42.3123	49.3447	38.2146	37.4189	39.1314	29.3626	47.4812	38.1437	42.5968	42.8022	36.881	40.3782	35.536	44.2874	36.6083	32.8728	43.9443	36.0006	45.3581	51.0651	45.8703	45.8371	31.5726	27.7267	40.421	47.8124	35.2976	42.2417	39.7988
2.98711e-81	P14618	PKM	Pyruvate kinase PKM	KPYM_HUMAN	49.2625	31.7123	38.1213	28.3902	53.4399	32.0668	30.7423	26.8702	91.015	108.196	32.8485	40.3595	35.1346	43.2432	24.725	27.5098	129.078	25.8831	26.632	86.3544	30.2223	50.0674	101.919	41.5507	52.2053	30.2283	43.9727	47.631	67.2717	38.2907	54.0949	52.8922	31.022	35.1731	116.091	68.1462	61.8747	28.5545	32.0804	28.4992	71.1609	47.8768	29.7692	27.5058	32.6543
4.33668e-121	P14625	HSP90B1	Endoplasmin	ENPL_HUMAN	47.2658	44.4392	45.1341	62.2989	62.833	63.7849	54.6337	33.2905	58.2419	55.9057	60.122	95.4405	56.8619	45.4589	47.3774	47.4915	70.56	55.9974	48.1539	60.856	53.4264	50.7315	60.6974	58.8738	43.6233	63.311	57.9796	42.8154	64.3651	65.5788	50.1003	51.1823	54.0311	60.3049	90.9081	78.4549	48.9008	58.3478	48.4049	34.895	53.8902	40.538	54.6233	70.5376	68.4593
2.02253e-39	P14780	MMP9	Matrix metalloproteinase-9	MMP9_HUMAN	17.2229	23.3269	24.4159	16.9525	13.5035	20.6799	116.595	34.7675	85.3765	135.51	32.0256	71.4609	18.7195	42.5279	26.663	56.9301	22.7859	48.4751	23.3953	23.5792	24.0759	16.3574	49.5847	14.6592	21.3922	23.181	15.9795	44.0662	59.821	85.0128	43.4379	119.788	19.7708	29.7254	163.174	86.3788	48.0867	23.5357	66.3055	16.9374	33.8318	94.518	57.8543	33.3978	35.9865
2.45853e-29	P14923	JUP	Junction plakoglobin	PLAK_HUMAN	22.7028	26.1438	27.1436	22.8282	18.382	14.9407	13.736	15.6779	27.5337	15.0911	16.6924	18.9861	24.4519	17.4285	25.9093	24.3161	20.3619	28.5573	36.9139	16.9496	27.311	17.2087	32.8854	29.0691	15.583	15.1751	33.5705	13.3025	37.0173	17.3531	24.558	29.1799	21.5116	14.357	18.2136	17.8383	14.7703	24.9834	29.0863	43.5909	16	22.501	26.849	22.5338	26.4136
4.16508e-98	P15144	ANPEP	Aminopeptidase N	AMPN_HUMAN	61.2896	74.3831	62.5833	88.3357	71.026	77.8097	72.2831	66.452	75.8386	77.5023	79.2565	53.7032	73.9565	59.6364	85.9323	66.873	73.567	101.812	71.6294	66.1266	73.2636	68.1102	69.0968	85.3284	83.0898	104.488	59.7702	87.1361	90.7203	79.8231	82.1382	105.693	119.097	103.823	87.7131	118.83	75.909	91.5731	109.195	86.5795	77.2981	100.976	89.6444	78.5974	82.2259
1.08996e-42	P15151	PVR	Poliovirus receptor	PVR_HUMAN	94.2323	32.8059	56.6705	59.9801	59.3247	84.4231	39.6921	55.4234	79.0379	45.015	65.0138	86.6437	68.8383	43.1076	65.7435	69.6646	65.6466	95.1712	74.4563	52.7105	35.0182	51.7143	37.4932	39.4539	45.0265	80.2073	57.6305	56.4732	57.1617	69.5601	105.15	84.5867	92.7501	66.1815	64.4911	64.3993	63.9324	77.3065	60.6911	71.442	25.4652	85.008	44.7866	51.9913	53.4071
2.86762e-114	P15169	CPN1	Carboxypeptidase N catalytic chain	CBPN_HUMAN	119.112	123.091	109.468	114.598	127.406	138.822	112.468	148.76	99.702	137.174	92.147	94.9764	138.294	111.412	106.77	147.054	135.102	122.809	108.903	132.401	138.824	102.384	119.025	127.178	91.1185	113.681	127.872	105.943	111.384	116.498	106.425	149.629	118.583	116.834	121.426	119.691	124.327	112.308	132.447	129.038	114.799	136.487	126.077	146.848	140.426
4.25892e-105	P15531	NME1	Nucleoside diphosphate kinase A	NDKA_HUMAN	26.2238	34.2485	37.9635	26.2946	30.5364	35.0052	31.6304	36.5368	42.9671	60.6955	30.3276	64.2807	37.2169	44.0352	15.8386	28.1982	87.3111	51.7123	23.4359	53.5256	23.8919	30.0485	46.3479	34.3251	36.1977	23.1446	39.1829	35.9135	77.3831	59.9161	152.026	81.2345	33.8165	29.2716	60.4251	51.2582	54.6082	25.6731	34.9041	28.3472	45.496	41.1204	33.2439	33.3077	26.3054
1.44166e-48	P15814	IGLL1	Immunoglobulin lambda-like polypeptide 1	IGLL1_HUMAN	87.8177	16.73	86.834	21.5282	97.7421	75.1743	42.752	78.8385	21.2649	36.1195	105.707	149.986	113.784	84.7696	36.8335	99.4488	85.2559	107.148	61.2527	35.1101	36.4305	88.197	153.987	115.984	74.2632	87.943	198.383	76.5878	134.318	47.0695	19.3166	12.8012	13.042	11.1122	39.6937	11.2198	30.7423	40.8233	15.4894	66.539	462.127	77.0105	29.5018	50.2722	47.0046
1.13973e-40	P15924	DSP	Desmoplakin	DESP_HUMAN	15.257	13.5539	22.2469	15.8219	22.7764	16.3493	24.9075	28.1087	37.3402	23.7034	23.4038	17.6537	20.0181	19.4273	16.2092	16.3877	16.9414	17.0952	16.1762	26.5149	22.3169	22.9847	27.7616	15.8996	22.8292	21.4458	27.2887	20.7633	28.8226	26.5565	13.6364	17.022	24.8392	24.3698	21.1564	25.0811	17.6894	13.5035	21.9222	30.1504	22.3467	27.5566	17.348	30.4674	21.8122
2.02737e-14	P16035	TIMP2	Metalloproteinase inhibitor 2	TIMP2_HUMAN	28.8443	28.1678	24.2973	50.5261	26.2255	40.6102	28.8528	34.1488	58.2145	49.8511	40.1452	39.3782	34.6323	41.3635	17.4623	29.228	46.3261	47.0185	48.0976	45.1612	32.8063	39.0932	28.6555	32.8262	37.4125	101.494	28.6168	44.7554	43.9654	40.7879	34.4836	32.8863	56.9293	26.7863	49.9387	29.717	33.6088	53.8895	40.9343	62.3986	21.3537	41.5997	43.4149	61.2865	43.868
4.71742e-122	P16070	CD44	CD44 antigen	CD44_HUMAN	222.761	250.753	236.991	251.828	258.751	242.321	264.972	230.438	299.953	250.485	264.506	264.761	211.761	195.323	292.229	202.566	184.769	267.979	241.331	195.451	188.261	211.184	207.368	201.52	237.348	269.088	186.201	291.951	264.569	254.791	271.417	229.885	400.738	227.617	266.496	279.663	193.595	249.579	240.784	215.89	217.43	203.249	236.541	268.827	220.744
0.000190527	P16109	SELP	P-selectin	LYAM3_HUMAN	17.3114	25.5089	19.5076	34.4423	29.28	22.433	94.1508	21.0896	30.9811	27.4588	20.557	29.5734	19.2386	29.4829	24.9534	30.7108	24.0051	23.8599	29.6126	34.7346	19.689	26.6261	18.9332	35.6753	25.1853	20.8602	18.8863	26.5612	34.7551	33.5614	19.908	27.2856	19.4264	22.7633	23.9088	38.6724	28.4584	24.7221	33.5546	19.7089	24.0344	25.7728	23.3017	33.4195	23.8135
0.000190527	P16112	ACAN	Aggrecan core protein	PGCA_HUMAN	15.9587	30.4204	52.4165	62.7366	20.2142	43.5669	29.0425	28.9025	77.4147	54.109	35.5812	22.8773	52.4101	41.5759	16.5585	58.5729	76.2754	25.2055	94.1855	69.0308	19.5373	60.1367	19.7973	61.4154	70.4054	78.7954	62.7642	45.6625	94.821	28.2174	18.1838	38.1129	57.7764	21.1969	37.2304	35.0238	58.974	94.7351	27.7601	20.8812	21.4913	50.3463	45.4761	67.6637	73.3921
6.00546e-05	P16284	PECAM1	Platelet endothelial cell adhesion molecule	PECA1_HUMAN	39.9124	36.0405	30.9334	27.4608	98.7849	53.1584	95.1756	51.3305	22.4196	48.7234	63.5862	39.5884	30.9606	29.3176	21.8	30.437	48.5341	33.2152	52.3864	73.7278	13.6732	44.1125	18.0517	28.4077	62.2344	48.944	12.9204	53.7949	25.1555	65.7321	27.7987	40.7463	23.7611	64.2611	58.4932	90.7366	64.0574	42.9719	64.2885	32.1125	38.1391	78.9429	52.149	42.4254	53.1507
0.00504182	P16452	EPB42	Protein 4.2	EPB42_HUMAN	11.8115	17.4787	14.753	22.4915	16.0536	25.7831	16.8247	20.8137	22.2165	18.4846	16.337	28.3714	15.4881	26.0438	20.9058	36.3363	30.4274	12.49	24.882	36.6813	14.096	21.0784	14.3829	12.7138	23.2861	22.6766	14.6826	28.7884	13.76	36.5647	20.181	17.6059	13.6256	17.5854	27.2171	11.7219	26.7985	10.9269	14.826	13.1778	19.5978	30.8948	13.3554	35.5756	16.3185
0.000190527	P16671	CD36	Platelet glycoprotein 4	CD36_HUMAN	33.9242	30.8843	34.388	23.9143	42.2945	30.7233	35.7818	27.9457	24.5891	37.1923	22.7699	18.6123	29.0482	20.0387	19.2328	18.6609	127.079	20.876	12.8255	109.859	20.3476	12.0246	18.733	12.7067	11.0327	9.84301	18.2356	11.2808	51.3818	8.93363	25.6823	46.7125	37.4693	43.9767	278.817	252.456	17.5876	24.5791	33.1242	35.6757	30.2289	19.051	155.249	14.8302	25.4499
1.20928e-61	P16930	FAH	Fumarylacetoacetase	FAAA_HUMAN	80.9831	54.9963	47.7601	56.9642	54.6173	50.6488	53.9353	41.2051	54.8223	62.3574	61.7143	60.5105	63.732	62.4282	63.8698	52.2578	68.6203	97.747	69.1368	86.569	65.3798	38.2632	58.5189	51.166	35.5017	60.8379	41.4874	70.2821	54.659	36.6018	76.5751	84.8065	68.2108	70.0224	82.4675	78.2394	68.4161	84.3477	61.5129	56.9474	81.5125	48.8616	91.502	55.6914	58.9383
0.000148253	P17174	GOT1	Aspartate aminotransferase, cytoplasmic	AATC_HUMAN	21.6217	19.3058	19.396	31.5878	24.2418	23.0191	16.2734	18.5856	29.0412	22.1641	24.2814	23.0241	18.0389	33.3136	28.0729	25.962	41.6374	38.3528	30.6605	24.6602	30.4231	23.4195	19.2417	21.5674	29.7481	38.8047	21.0152	31.3052	24.5417	37.6372	33.946	26.3348	26.9161	18.9102	29.8873	29.3544	30.6098	25.5036	22.7006	21.9041	28.9121	25.9685	53.2557	25.5694	29.2179
2.22427e-55	P17813	ENG	Endoglin	EGLN_HUMAN	42.3613	62.7127	67.9122	81.0751	87.337	64.8314	135.548	68.2207	69.6048	76.2446	57.9056	48.2508	69.8791	59.9433	76.0621	98.429	77.964	57.4483	74.3779	82.5499	55.4707	57.9027	80.0983	47.5601	66.5876	69.4622	54.7296	60.1433	64.8959	69.7208	49.4237	62.3547	104.044	75.7092	83.1848	61.2172	58.5764	80.4434	67.4554	107.075	79.1158	92.2704	69.2734	106.219	81.4583
6.76836e-07	P17931	LGALS3	Galectin-3	LEG3_HUMAN	18.3544	26.705	43.5641	30.9487	18.6744	26.026	14.9261	17.0253	40.1614	19.7786	17.488	32.4333	34.5791	24.8438	32.1279	31.6669	28.4115	34.4804	27.9207	15.9618	26.9551	18.144	15.8858	24.2165	20.6816	26.6737	18.3854	26.0525	37.5749	23.7829	35.9493	36.2744	14.5895	21.7481	25.5713	19.5961	25.79	30.5649	25.0896	24.1941	24.6287	14.3455	24.8764	18.6756	26.6645
1.16643e-70	P17936	IGFBP3	Insulin-like growth factor-binding protein 3	IBP3_HUMAN	215.327	203.972	196.662	213.894	143.841	174.014	187.374	194.751	202.355	215.867	154.625	196.709	226.465	173.533	184.242	176.502	179.431	165.446	164.857	215.804	161.84	195.892	156.44	140.678	137.602	165.716	126.905	229.381	183.579	150.571	148.057	185.11	134.685	166.142	174.042	172.465	231.126	172.655	201.58	200.701	172.785	219.08	180.01	205.008	174.548
0.00219145	P17980	PSMC3	26S proteasome regulatory subunit 6A	PRS6A_HUMAN	11.692	17.6573	14.9037	22.7213	12.8472	26.0465	12.2583	20.6032	21.1137	11.1575	16.1718	28.0845	15.6463	8.5722	34.8992	35.9688	19.1899	16.5126	25.1363	19.8901	14.6313	33.4303	14.3394	12.5852	23.0506	31.0743	14.0467	25.3434	16.4607	15.1704	42.3672	12.1289	13.7649	11.728	25.8903	11.8416	27.0723	18.8747	14.676	16.2046	35.9559	23.6155	15.4426	20.5083	16.4853
5.22738e-104	P18065	IGFBP2	Insulin-like growth factor-binding protein 2	IBP2_HUMAN	29.2937	46.5197	15.951	175.435	69.9697	81.3866	75.9754	25.7303	91.3175	21.0062	104.544	66.211	60.8526	71.3232	128.937	110.619	28.4726	109.824	114.938	64.9777	92.2563	87.5376	41.188	137.902	117.012	202.757	82.9379	50.1293	67.5776	58.7307	88.0487	73.684	170.041	74.896	82.4072	145.284	53.2132	68.4675	122.452	78.367	56.5935	63.433	60.5368	144.625	188.581
0.000190527	P18085	ARF4	ADP-ribosylation factor 4	ARF4_HUMAN	13.6883	15.0822	12.7302	19.4077	10.9736	22.248	35.7744	24.1209	19.1704	12.4722	18.9328	25.0638	13.3645	23.1108	11.9584	12.3249	40.4708	14.1045	21.4705	31.652	12.4975	28.555	33.9898	14.734	26.5902	26.5426	11.9982	29.6704	27.8358	31.5513	17.414	14.1998	11.7574	34.2269	62.1992	53.9953	23.1242	16.1221	17.1818	18.9713	30.7123	27.6475	13.1906	24.0098	14.0811
3.72348e-115	P18206	VCL	Vinculin	VINC_HUMAN	103.493	61.0387	85.2869	49.7842	154.65	77.3486	37.3996	33.6402	49.4647	44.2169	46.0967	119.206	68.9242	72.3315	27.53	46.2863	304.804	55.9054	55.6057	171.074	35.4537	124.42	230.845	117.548	195.387	77.1339	138.949	112.072	113.1	88.5338	70.0168	52.9333	84.1427	122.809	274.129	182.681	109.164	49.1251	60.587	33.3564	137.979	55.7849	63.8158	38.8599	44.7098
5.10648e-116	P18428	LBP	Lipopolysaccharide-binding protein	LBP_HUMAN	123.12	145.409	112.331	173.088	144.535	130.381	121.12	124.588	145.151	108.369	173.312	135.305	149.473	152.791	123.104	95.2208	139.259	188.635	182.129	133.227	176.546	124.713	157.132	92.6819	188.963	143.205	241.548	91.8733	102.362	172.687	109.926	199.278	119.197	153.829	138.148	123.766	135.903	103.352	140.103	90.2591	236.051	117.148	145.076	116.873	128.12
1.05779e-92	P18669	PGAM1	Phosphoglycerate mutase 1	PGAM1_HUMAN	27.0952	21.242	25.1744	26.859	31.8821	26.0934	30.1607	28.3543	85.4755	118.855	35.3325	30.0464	22.0328	30.2779	19.7148	20.7843	45.5027	18.416	21.6792	35.2702	21.3021	33.0087	33.4614	20.354	30.4003	25.9767	21.1909	34.8575	26.6842	44.5022	49.6833	39.81	21.1773	29.647	63.0557	41.0749	71.141	19.5237	27.2465	23.0038	34.6381	31.1857	24.7092	28.1228	19.9598
0.000190527	P18850	ATF6	Cyclic AMP-dependent transcription factor ATF-6 alpha	ATF6A_HUMAN	68.9265	36.7834	31.0472	61.3684	51.9055	71.0914	58.1514	81.4926	40.5189	113.209	39.9126	53.2216	19.6439	75.689	63.4024	44.2503	50.2463	27.7306	49.8389	26.0849	81.678	16.6062	28.9806	74.2313	54.524	85.5858	7.24613	51.5625	24.5201	22.9061	36.084	31.1175	75.1738	90.6429	74.6024	144.454	90.5194	84.3586	48.8979	108.608	23.6515	73.8808	106.976	72.0375	51.4757
0.000190527	P18858	LIG1	DNA ligase 1	DNLI1_HUMAN	23.2055	177.74	25.6563	281.943	301.069	262.059	311.374	238.11	208.73	223.385	195.441	243.161	482.279	257.419	36.3565	309.078	234.567	262.184	12.6649	413.786	25.1874	340.26	397.34	269.258	246.243	295.419	257.406	272.039	336.384	18.6113	239.89	363.358	245.377	342.755	377.893	296.931	203.572	294.471	246.973	316.384	224.846	306.09	469.161	266.029	316.638
0.00457356	P19021	PAM	Peptidyl-glycine alpha-amidating monooxygenase	AMD_HUMAN	31.3952	35.3348	34.3598	32.6296	14.9304	28.1756	21.1136	20.2909	27.31	24.8052	24.7429	32.389	25.9607	20.7379	25.3993	30.1887	32.5941	28.8429	25.8491	15.2153	25.237	17.711	27.0422	25.8377	19.5985	16.3786	17.7879	17.5413	23.3611	15.5727	30.6444	29.0932	23.089	20.2769	19.4961	24.878	23.1383	32.388	34.88	21.464	21.307	19.719	25.6356	21.4735	32.5259
0.00800647	P19022	CDH2	Cadherin-2	CADH2_HUMAN	16.4121	15.4669	25.8645	16.1246	25.315	17.5623	25.0518	24.2384	16.1737	24.3801	22.6311	13.5047	26.8384	18.1174	15.4589	16.139	14.2592	15.5244	17.7184	24.6747	25.8447	22.779	25.796	18.564	29.1684	21.7688	25.7449	25.2969	25.8743	24.2323	15.5109	16.7758	28.3552	24.8693	17.4832	26.5318	18.1265	15.4771	28.4112	22.4756	23.865	25.312	19.8886	24.7756	17.1915
1.54891e-95	P19320	VCAM1	Vascular cell adhesion protein 1	VCAM1_HUMAN	75.8394	76.9302	56.4135	102.526	81.3242	77.8796	67.7284	69.4222	99.8434	79.7739	114.752	87.1465	77.6944	67.4129	79.0219	81.8023	65.9224	115.244	69.7065	64.4741	90.0017	63.4142	70.4836	57.4425	78.4724	106.696	49.46	81.3994	83.8239	86.8959	91.5754	74.3333	124.532	72.3164	95.713	82.2951	65.2532	80.9235	62.0892	81.145	78.3255	83.8052	74.5539	94.3777	94.7809
0.0031795	P19338	NCL	Nucleolin	NUCL_HUMAN	37.4187	31.8035	19.5611	24.7152	16.8619	21.56	16.089	13.0055	25.0212	14.6442	33.222	32.5984	35.8911	35.5118	26.5899	25.4529	30.3957	21.6728	22.3407	15.1544	38.4341	12.8422	18.8204	21.2912	11.6246	11.9371	18.4363	19.3093	19.6724	15.2027	77.5389	31.5737	11.9406	15.393	33.981	15.5421	20.7431	24.7731	11.1818	12.3464	13.8124	17.9928	20.2684	15.6254	34.0646
1.61929e-119	P19652	ORM2	Alpha-1-acid glycoprotein 2	A1AG2_HUMAN	190.087	287.711	318.874	196.531	256.503	226.274	233.559	194.974	193.78	241.406	250.923	343.142	201.285	242.733	237.735	159.929	210.05	120.525	150.953	199.253	140.225	244.167	217.31	195.062	161.793	154.546	513.724	185.248	106.52	104.686	127.451	175.699	106.047	178.757	124.799	97.6006	198.269	82.3007	117.076	175.647	336.353	163.439	249.012	193.315	302.295
5.23942e-108	P19823	ITIH2	Inter-alpha-trypsin inhibitor heavy chain H2	ITIH2_HUMAN	688.284	847.868	776.664	704.661	831.685	896.331	792.698	908.002	869.566	865.643	691.26	656.506	824.49	781.608	845.014	834.5	745.404	738.554	759.313	796.878	880.195	784.4	682.029	748.514	757.496	609.07	586.628	712.149	583.819	647.362	795.673	723.425	753.722	839.458	797.585	762.489	756.381	738.478	745.994	746.116	765.804	777.215	686.662	706.663	802.111
1.05881e-124	P19827	ITIH1	Inter-alpha-trypsin inhibitor heavy chain H1	ITIH1_HUMAN	350.687	416.076	395.471	369.819	368.089	416.498	395.759	427.199	409.657	379.632	319.603	337.339	396.059	365.058	372.505	389.822	302.848	299.27	304.368	326.074	407.299	350.995	297.526	331.033	331.286	266.37	291.688	341.095	257.533	268.678	314.929	349.25	295.903	363.261	345.524	313.084	350.305	365.714	381.525	371.147	356.221	348.66	327.492	332.394	366.727
3.95214e-39	P20023	CR2	Complement receptor type 2	CR2_HUMAN	25.8901	27.3596	39.1247	52.7742	25.7912	32.0835	29.4878	33.1309	33.0354	35.072	35.4248	28.4037	93.7286	30.9433	28.8265	103.519	34.791	38.1165	21.54	65.965	34.4895	28.6403	30.4569	20.4509	43.4468	44.3906	28.9061	30.0043	47.4766	42.2436	34.9497	28.0988	34.5378	89.1764	30.1764	50.6088	35.4356	23.9268	28.9659	29.9701	30.7882	33.3168	33.9678	40.498	55.8655
0.00478565	P20073	ANXA7	Annexin A7	ANXA7_HUMAN	16.2631	13.1172	15.5407	34.8283	18.0285	30.382	18.8945	31.5326	35.2595	20.7586	46.0358	132.465	14.8031	29.2477	18.6157	18.0622	54.2289	14.0265	31.4822	21.3553	15.8301	23.6715	13.3555	15.1089	28.1847	28.9422	16.4888	25.6349	38.8395	21.4235	18.2035	32.9073	16.8265	19.7488	24.114	19.5593	29.2308	12.2711	12.9564	17.3983	16.3789	25.3551	14.9984	31.6786	14.0498
0.00648509	P20160	AZU1	Azurocidin	CAP7_HUMAN	28.4656	27.0402	32.0361	34.0014	17.6004	112.515	17.9838	30.3983	30.8152	19.3575	21.3752	28.0049	19.025	23.4659	22.9171	15.2837	23.8562	17.1333	26.1814	17.8343	17.8253	14.7322	17.8195	15.7516	15.6222	15.2132	17.4608	12.3728	15.9428	12.2162	19.9689	23.9252	18.4049	17.3583	26.8655	17.1918	25.6926	19.0317	18.1414	16.4302	18.3961	21.1041	21.8353	23.5448	19.5243
8.34041e-23	P20618	PSMB1	Proteasome subunit beta type-1	PSB1_HUMAN	34.8645	39.1127	155.49	32.1546	27.8951	29.006	42.3803	25.3495	125.259	44.013	24.5914	127.49	22.2328	20.0944	17.1296	44.6674	53.6999	48.0976	16.7333	25.5136	11.5749	15.5446	65.9735	13.1107	19.1025	13.2572	9.80745	13.2264	38.4903	75.9716	95.7763	57.1033	42.2712	66.2468	51.6475	22.9605	56.5164	49.9921	84.2494	27.3099	29.2989	22.563	49.9292	62.1417	34.7832
2.18708e-114	P20742	PZP	Pregnancy zone protein	PZP_HUMAN	263.63	210.55	224.901	167.172	342.513	83.8251	228.156	194.712	22.0334	119.014	159.846	282.527	72.9014	40.5012	131.937	84.7961	36.467	58.5123	190.507	337.239	32.583	220.517	283.229	178.735	29.4659	34.3732	180.46	368.021	150.589	93.9812	21.5384	51.9036	115.653	186.231	190.679	23.3046	194.152	24.9767	202.034	35.8667	515.507	71.3768	43.6507	83.0745	182.34
4.83385e-80	P20774	OGN	Mimecan	MIME_HUMAN	56.5276	25.5783	33.5521	62.4816	28.4335	48.134	46.2683	31.0366	55.9472	32.5877	38.02	76.6822	57.1408	49.1369	54.8954	49.4285	45.0151	49.434	49.3976	44.4804	43.1392	63.2039	30.3833	46.8015	74.8891	58.5718	33.3672	52.7343	38.8186	45.8918	59.5704	37.0741	80.2591	47.8824	82.4037	51.1847	41.8326	68.6938	42.4949	43.6326	42.5329	54.8752	47.8227	48.1035	50.8582
2.48759e-101	P20851	C4BPB	C4b-binding protein beta chain	C4BPB_HUMAN	262.814	289.341	305.002	283.036	309.688	294.355	279.957	277.611	300.145	265.427	299.004	252.786	254.488	258.812	245.5	249.462	226.702	275.389	226.373	278.534	273.654	275.711	254.961	253.274	249.492	308.052	354.911	249.87	231.916	217.737	175.929	239.534	249.586	266.92	208.066	208.287	216.8	228.604	264.182	224.987	287.503	273.413	282.9	254.71	292.189
1.20242e-27	P20933	AGA	N(4)-(beta-N-acetylglucosaminyl)-L-asparaginase	ASPG_HUMAN	101.609	65.9349	57.1409	110.974	50.3997	78.601	78.2017	73.3968	83.7975	31.9034	74.6172	45.8307	75.4208	47.784	23.1948	60.5499	70.0452	18.2114	56.4944	39.8467	16.1599	40.0234	55.9113	14.1227	34.3654	37.1246	50.1598	42.8065	45.4378	54.3858	89.0419	92.755	148.159	104.984	21.578	62.0289	65.0689	94.6192	93.4509	43.0364	49.9071	54.3981	71.9141	49.4112	66.16
0.000190527	P21291	CSRP1	Cysteine and glycine-rich protein 1	CSRP1_HUMAN	26.3656	17.5482	33.8472	36.8806	58.4901	32.5785	26.1994	45.5748	33.3733	22.8236	21.7228	46.5692	17.4467	25.4061	21.1108	16.0429	94.985	12.5565	15.7657	68.8537	17.2894	65.08	76.2165	64.4811	39.9733	19.2852	20.2349	21.5885	77.983	15.9549	35.2596	17.5499	68.3131	50.1548	96.9706	24.7458	26.4651	19.4941	19.244	20.6435	17.7066	29.8831	25.6362	25.4253	12.8665
1.07557e-99	P21333	FLNA	Filamin-A	FLNA_HUMAN	30.5826	62.288	65.9431	48.9518	33.798	88.1322	27.6816	19.7898	39.3317	35.5407	45.6409	138.834	39.7299	67.3279	23.6209	27.4152	93.1848	28.605	50.6508	204.526	21.066	26.7883	51.6964	153.956	33.3591	17.3736	27.8037	109.844	162.709	104.529	31.2317	66.181	19.8205	43.5458	128.117	94.8324	29.9872	41.9039	63.4453	27.7858	39.9253	83.1031	109.779	18.8657	59.6514
0.00879416	P21583	KITLG	Kit ligand	SCF_HUMAN	26.6357	26.482	22.3522	34.0769	53.7932	45.065	18.3847	13.7375	21.8968	58.3574	36.841	60.7674	23.466	11.8768	23.2696	29.0847	34.7329	24.7652	19.551	19.9988	21.9437	14.6746	21.5059	24.3292	28.197	13.6404	21.067	16.8981	22.4794	16.2144	30.5762	27.631	87.3399	17.5894	11.3648	17.7598	11.8837	28.3079	54.2691	36.9158	25.2081	15.746	39.6192	13.6743	44.0535
0.00892924	P21709	EPHA1	Ephrin type-A receptor 1	EPHA1_HUMAN	18.0409	15.8956	22.1656	35.7302	25.2499	31.6298	22.2899	35.2837	15.0977	35.7808	20.5642	19.2966	26.1681	17.1832	11.8903	15.8121	15.819	14.8484	21.2168	20.7831	13.597	26.4514	13.3839	13.9921	25.9358	26.0288	13.0482	18.7908	21.1232	11.948	15.3457	14.8496	28.3633	34.5948	19.6112	24.923	27.13	17.7535	23.6593	25.4894	32.0343	15.2527	17.7014	23.4956	12.8735
2.82969e-09	P21796	VDAC1	Voltage-dependent anion-selective channel protein 1	VDAC1_HUMAN	153.529	39.746	13.6566	30.6059	15.8428	26.6986	16.6038	35.8829	30.9848	18.2419	111.133	11.0712	13.0084	25.7018	21.184	20.554	24.5455	12.326	27.6655	18.7663	105.648	36.2334	14.1941	17.1933	32.0731	32.9352	14.4898	29.1715	13.5793	18.8262	101.304	17.9155	14.7865	17.3545	27.4408	17.188	25.687	36.8432	14.7439	15.289	41.8536	22.2812	13.18	36.049	12.3464
5.35185e-44	P21926	CD9	CD9 antigen	CD9_HUMAN	49.1916	138.076	124.553	77.0749	103.753	173.081	26.4612	26.3557	40.1031	12.4253	26.7416	101.42	66.5427	80.4165	13.0663	56.371	245.555	53.1331	60.1459	191.72	11.4378	33.1063	174.818	131.01	113.079	28.7146	33.6578	94.2248	154.814	171.433	55.8328	137.02	38.3769	99.3683	216.504	131.588	20.9256	33.8684	80.5528	49.758	89.2718	197.977	227.223	15.4457	116.247
1.69975e-102	P22105	TNXB	Tenascin-X	TENX_HUMAN	69.6637	87.9909	82.5598	92.2283	71.6571	81.7303	85.1639	80.914	135.166	69.4331	132.797	68.3131	145.589	68.3876	79.7488	86.7099	75.7906	100.247	98.9335	79.5889	75.6073	64.2066	80.5644	98.6949	114.592	102.787	63.4677	107.49	97.9446	122.122	68.681	70.647	115.467	79.2404	165.553	105.58	105.594	97.514	100.858	93.8399	69.9951	91.8368	96.3626	93.7498	87.6707
1.00475e-05	P22314	UBA1	Ubiquitin-like modifier-activating enzyme 1	UBA1_HUMAN	22.3642	26.4618	35.9827	23.4486	26.5827	29.455	36.4762	28.2499	47.4682	40.7829	38.6049	38.4067	24.7578	28.6304	23.509	23.4179	49.9031	25.3536	23.9749	40.2828	20.8361	28.5287	47.2	21.92	27.8974	20.0022	23.3395	19.0288	28.7752	33.7294	42.453	28.9484	26.1265	25.7213	42.8298	28.92	27.2285	19.4639	23.7381	23.5326	33.5395	27.3023	28.5059	27.0937	25.7132
2.48204e-110	P22352	GPX3	Glutathione peroxidase 3	GPX3_HUMAN	323.008	503.459	299.649	386.311	486.672	474.628	351.741	455.336	373.263	405	377.49	194.331	380.761	284.171	604.041	453.512	406.959	467.727	486.343	383.699	454.013	460.459	386.341	442.976	413.971	570.894	445.766	457.622	380.664	356.95	589.918	424.997	540.132	603.406	556.989	502.56	468.879	459.017	388.83	490.341	341.19	450.979	363.825	525.623	417.824
0.000100065	P22392	NME2	Nucleoside diphosphate kinase B	NDKB_HUMAN	36.2365	39.1214	28.7792	44.6044	71.1758	25.352	68.2399	57.946	51.8996	81.0024	67.7953	56.9745	48.9777	58.8043	11.9103	33.9939	93.3362	32.7822	24.8395	63.028	10.4459	44.7816	58.4367	27.8634	37.5169	16.6986	12.666	49.094	25.8403	54.6537	57.1314	55.415	62.4721	74.5197	88.209	87.7874	58.1146	53.9536	58.1102	34.5292	60.3525	35.2813	52.6492	67.8822	56.8536
0.000190527	P22626	HNRNPA2B1	Heterogeneous nuclear ribonucleoproteins A2/B1	ROA2_HUMAN	26.7453	64.5197	10.8226	16.4995	31.8745	18.9141	22.9349	28.3726	16.2977	25.1976	49.539	25.0952	11.3618	35.5021	15.3362	14.4973	12.1398	17.0259	18.2531	26.9089	29.7442	27.9791	19.6063	17.3311	31.7429	30.912	20.0148	21.1188	18.7572	26.8233	159.522	12.9155	34.1514	23.9719	10.859	29.3798	19.659	14.8952	20.2103	33.029	18.9127	22.664	11.2139	26.0978	11.971
1.05881e-124	P22792	CPN2	Carboxypeptidase N subunit 2	CPN2_HUMAN	454.66	542.999	433.347	487.948	457.455	551.64	433.413	583.153	398.789	482.611	361.496	424.705	429.618	386.573	555.518	494.269	524.615	402.213	442.526	473.903	471.322	394.854	390.25	411.531	387.898	501.292	477.342	437.333	409.931	402.579	521.386	582.683	385.033	471.533	424.515	428.361	525.089	456.374	440.728	564.042	411.837	541.966	452.347	501.494	458.819
1.10227e-110	P22891	PROZ	Vitamin K-dependent protein Z	PROZ_HUMAN	220.745	168.628	150.279	234.413	276.514	107.174	177.152	165.794	263.995	123.223	151.04	126.831	157.721	182.914	253.78	97.2519	285.895	235.097	220.203	266.977	203.708	249.927	235.853	113.655	184.613	163.981	202.601	191.008	208.745	193.584	89.5951	248.809	265.813	313.119	90.3923	292.881	142.427	246.969	216.152	131.433	173.683	234.417	205.238	128.965	215.244
1.77428e-29	P22897	MRC1	Macrophage mannose receptor 1	MRC1_HUMAN	34.3962	35.1765	28.6925	41.282	39.5675	41.723	29.7534	31.7485	43.3036	31.7546	41.0446	40.3027	32.3185	41.0657	39.4044	36.7801	32.4759	41.6398	35.1362	29.2981	37.1639	32.5979	31.8825	35.9084	48.0092	65.3144	30.9823	36.1928	34.8032	42.2186	41.8622	45.4275	51.1826	44.2633	47.1088	57.8696	39.1915	44.9948	48.0528	35.519	40.0564	35.424	34.0003	61.0516	40.3197
0.000190527	P23141	CES1	Liver carboxylesterase 1	EST1_HUMAN	16.771	14.682	17.0093	29.973	11.8743	26.1465	11.7738	26.798	30.344	33.8131	20.5477	23.6909	12.7395	24.1201	31.7951	18.2049	21.7403	13.7197	27.9613	18.121	12.7597	27.3725	13.4611	15.2283	23.8953	24.5376	13.1864	23.0892	12.0926	15.7635	24.9259	16.1389	14.4808	11.2645	22.4906	14.6222	31.1542	24.1775	10.611	14.9729	23.709	21.8204	21.3478	18.9495	15.7259
1.98654e-91	P23142	FBLN1	Fibulin-1	FBLN1_HUMAN	179.758	198.972	172.469	203.892	158.137	236.72	158.962	222.205	196.693	202.389	244.232	130.136	172.991	145.566	139.894	187.918	166.511	251.962	193.508	190.406	171.531	154.091	191.19	228.745	197.67	262.213	183.336	197.842	179.22	197.889	159.181	139.41	189.721	125.549	191.389	185.006	122.214	162.133	186.448	176.11	152.2	175.352	181.249	221.011	146.876
0.00046002	P23229	ITGA6	Integrin alpha-6	ITA6_HUMAN	13.7209	13.1311	18.4201	16.8971	21.3687	19.3699	22.3953	27.7049	16.6905	24.6047	21.746	11.0532	11.6356	34.6667	15.7058	14.1562	11.8542	16.6253	18.693	89.5515	18.763	28.0573	41.1227	16.9233	30.9959	30.1846	19.5439	21.6277	18.3158	27.4697	13.4657	13.2267	34.9744	23.4078	42.2602	23.1833	20.1327	14.5447	10.9311	33.8249	26.0865	43.6624	26.4274	26.7267	12.2595
6.17796e-43	P23284	PPIB	Peptidyl-prolyl cis-trans isomerase B	PPIB_HUMAN	48.5452	28.8366	30.9006	55.4819	39.2685	42.683	64.7553	26.889	28.2809	24.6564	52.6337	178.29	36.8257	34.4829	19.1296	27.6795	137.938	73.1277	45.4404	113.722	25.8247	29.8413	108.554	108.524	95.588	37.8869	84.8863	41.0789	138.661	60.8576	75.1115	18.4163	38.1391	41.0363	213.335	150.477	72.4545	45.3734	47.5216	35.1343	58.4694	39.4461	48.4452	41.7073	27.4031
0.00696293	P23381	WARS1	Tryptophan--tRNA ligase, cytoplasmic	SYWC_HUMAN	17.924	16.026	15.5866	16.9672	22.9154	28.6385	23.3735	32.5033	18.2329	24.6875	23.8517	12.8354	13.3993	31.9621	17.0121	16.907	14.2558	14.4875	21.5263	24.4128	15.5593	26.0875	20.4429	16.2667	29.7934	26.6514	20.8544	29.1405	16.3404	23.6402	16.3802	16.2494	31.7193	24.0018	34.8022	23.3624	28.7625	16.779	14.7006	24.3676	25.3782	29.5971	15.6822	24.3659	15.8749
1.63024e-91	P23470	PTPRG	Receptor-type tyrosine-protein phosphatase gamma	PTPRG_HUMAN	60.5354	84.2069	90.5989	111.472	83.256	92.7761	101.368	73.3348	124.412	87.1078	128.362	95.2827	100.728	93.6745	157.723	96.6973	122.365	126.171	117.711	92.9259	105.223	101.657	79.5771	91.6935	100.161	125.01	67.1889	111.092	122.469	117.024	142.398	114.543	176.35	115.829	122.251	157.16	84.628	121.304	118.146	109.892	68.8432	123.238	135.574	134.674	167.953
0.000190527	P23526	AHCY	Adenosylhomocysteinase	SAHH_HUMAN	23.5535	36.6966	24.0873	25.7447	17.7559	21.5227	16.5057	15.2531	38.3912	29.5507	16.8096	27.3622	24.3462	21.546	23.2639	24.7657	44.4594	30.7426	22.4121	14.294	12.9797	15.1845	14.021	20.7303	15.3509	15.7112	14.2683	11.5059	10.7361	24.5563	55.7142	40.0608	16.3712	24.6698	23.2372	25.7802	18.5192	24.6784	17.7239	17.6827	29.1252	15.2188	15.7231	13.6866	27.5036
1.82629e-110	P23528	CFL1	Cofilin-1	COF1_HUMAN	98.7615	109.683	131.008	48.4259	147.793	121.734	47.922	36.1967	194.374	210.05	67.7005	94.1044	77.1289	92.1589	21.7486	72.5517	283.766	63.7411	37.168	197.494	62.7701	146.326	230.028	60.6412	134.032	80.4481	122.966	69.9089	110.198	148.881	124.222	103.018	58.6524	86.6273	215.567	122.549	128.705	38.4206	80.4918	31.1917	153.835	94.4445	101.861	27.5088	68.8863
0.00267024	P24043	LAMA2	Laminin subunit alpha-2	LAMA2_HUMAN	19.765	18.82	26.2539	18.3009	28.308	27.7098	27.5622	27.901	18.0287	24.6109	22.5885	15.7486	26.0772	17.3298	16.7737	21.2198	19.7438	21.7392	25.261	23.0806	25.1717	20.9261	21.9274	25.0126	25.4194	35.7386	23.0459	21.6648	19.2367	23.1917	17.8341	20.1009	32.4778	30.8354	17.1162	28.0245	19.8331	23.15	18.6482	33.3102	26.8846	22.7785	29.0209	29.3861	28.7312
1.88365e-43	P24158	PRTN3	Myeloblastin	PRTN3_HUMAN	12.7798	16.6925	19.7766	24.8269	22.9424	11.3161	24.0445	24.7788	189.848	232.514	31.5688	11.8672	10.8375	10.8936	14.6285	15.1987	12.7272	15.3891	17.4108	25.6672	20.1448	30.1235	20.5549	18.1695	33.2785	32.4075	20.9831	20.1442	19.6647	27.2628	14.4573	182.873	32.5755	25.1316	11.3843	24.8905	10.8873	15.6158	34.7861	31.5048	28.0076	16.4462	19.0864	24.8934	17.8793
1.05881e-124	P24592	IGFBP6	Insulin-like growth factor-binding protein 6	IBP6_HUMAN	81.524	60.8581	52.5869	45.6656	61.8796	74.8604	50.5151	71.939	56.4126	80.1228	126.269	52.3675	92.7165	92.1989	56.7631	73.761	85.651	133.166	57.4701	62.7284	97.5822	46.7834	63.6555	51.204	49.6284	73.3339	73.1269	49.1695	34.4609	89.2195	81.8566	66.8324	79.4423	62.6251	77.8559	78.481	54.4163	100.212	46.916	46.7014	78.7445	47.5996	78.6345	88.875	77.6959
2.97801e-54	P24593	IGFBP5	Insulin-like growth factor-binding protein 5	IBP5_HUMAN	76.6874	57.7012	104.634	64.2501	59.9246	69.0363	46.8279	109.8	62.8429	95.4052	74.8785	57.0844	122.178	86.0143	54.4206	71.0649	90.192	105.272	93.8872	114.909	79.9235	68.2669	85.8919	65.8838	72.5604	106.614	82.7429	112.477	80.741	79.2731	62.5641	79.1618	59.841	78.2766	84.0803	63.0693	98.2789	78.5251	81.5924	78.3854	68.7515	87.6398	112.603	111.646	76.0228
0.000190527	P24666	ACP1	Low molecular weight phosphotyrosine protein phosphatase	PPAC_HUMAN	390.286	53.8208	31.7649	40.9777	36.1028	35.0218	39.1878	25.7496	35.0251	38.2216	34.1459	293.735	239.426	27.2523	27.1962	19.3394	19.0188	17.4139	12.6051	52.5964	14.5045	7.60118	14.4024	14.1583	7.64567	7.60068	14.1753	9.86989	34.8674	6.87435	575.263	332.35	67.319	33.5005	36.4984	30.3322	24.2615	30.0814	27.5802	22.2994	41.913	20.4011	226.262	84.503	31.6749
3.89476e-23	P24821	TNC	Tenascin	TENA_HUMAN	47.5652	38.7056	40.6181	46.3924	38.0195	36.1553	34.2901	40.8863	55.8932	48.1666	51.2501	64.0917	34.4625	25.8885	38.927	50.9779	36.8587	67.6791	58.9208	36.943	51.3489	32.2106	48.0427	48.9237	53.3488	53.136	52.7368	53.7924	61.183	59.2398	40.2959	51.8764	55.4084	46.9876	67.7112	49.1378	49.8993	39.3164	56.3922	32.6421	43.3484	41.8662	43.7941	73.3062	56.8519
0.00251971	P24941	CDK2	Cyclin-dependent kinase 2	CDK2_HUMAN	22.1056	31.9089	26.9329	12.0177	23.2164	13.7765	31.4881	11.4011	11.8707	24.8521	30.5752	15.541	14.7393	14.266	19.312	19.9039	16.6672	23.3754	13.295	19.5996	26.4406	17.6819	26.9182	23.7944	12.7554	12.4215	27.479	15.3823	25.7524	68.3252	36.8422	22.9316	79.8743	58.4234	14.9086	21.3993	14.319	20.4501	18.411	24.0573	32.7906	16.5077	27.9068	11.3486	29.7909
2.06928e-98	P25311	AZGP1	Zinc-alpha-2-glycoprotein	ZA2G_HUMAN	854.533	1007.37	834.835	1073.39	824.69	919.846	978.915	963.232	1038.82	954.892	907.293	1027.52	1029.48	906.896	1476.98	987.792	912.435	952.744	949.644	802.338	969.61	1129.22	986.145	910.756	834.899	1006.01	1121.73	995.204	956.583	901.57	1224.94	869.391	1154.93	1022.94	904.962	972.121	934.809	898.779	938.888	966.244	893.017	969.949	957.837	930.201	1066.85
3.26467e-05	P25774	CTSS	Cathepsin S	CATS_HUMAN	44.9947	52.1373	92.5257	72.4794	52.5254	15.4742	18.7824	94.0009	100.603	67.6912	36.1751	25.2756	36.6072	67.961	19.1629	64.5285	53.6189	32.1581	92.8056	36.0459	40.5717	35.0009	21.3978	51.2949	47.2283	77.1538	39.1661	91.9558	67.9222	50.115	18.5801	17.7298	47.7894	18.9331	116.65	37.2803	61.5415	92.1539	68.4121	73.6378	54.5902	66.4492	73.7489	45.5504	56.3331
0.00387724	P25788	PSMA3	Proteasome subunit alpha type-3	PSA3_HUMAN	14.3739	14.3628	12.123	18.482	35.7046	21.1868	34.068	25.329	18.256	47.7068	19.8811	34.5263	12.7271	22.0085	12.5574	12.9422	10.8376	13.4317	20.4464	30.1422	11.9014	27.193	11.664	15.472	28.3378	25.2765	11.4259	31.1565	12.192	30.0464	16.5834	52.3533	11.1966	32.5943	33.1215	32.91	22.0212	15.3531	18.0423	19.9215	29.2474	29.0322	12.5614	25.2124	13.4095
0.00200035	P25789	PSMA4	Proteasome subunit alpha type-4	PSA4_HUMAN	14.01	24.4753	12.4378	18.962	36.6318	21.737	19.9564	24.6879	29.1706	21.9253	19.3779	10.3446	13.0576	30.8916	17.6251	12.6146	36.0911	14.8148	14.3935	12.8237	16.7198	25.0019	17.0601	15.0803	27.6205	18.3034	17.4156	16.997	16.3213	25.1574	17.0141	27.8261	11.4874	20.8587	15.6756	33.7647	22.5931	12.9608	17.5856	11.1099	23.2457	26.0466	12.8876	29.9928	13.7577
0.000915579	P25815	S100P	Protein S100-P	S100P_HUMAN	15.7242	17.2307	20.4142	13.3904	23.6821	11.6809	24.8197	24.0049	13.5561	27.2683	84.1459	17.6104	19.4453	11.2448	14.1716	13.7502	16.4204	18.4251	12.1039	28.0522	20.7943	23.3298	21.2176	11.502	21.4562	22.0329	21.6596	19.5151	20.2986	28.1417	91.2108	11.9347	22.1032	25.9419	18.3573	25.693	11.2383	16.1193	33.6996	22.8543	25.4941	33.3063	19.7017	24.1159	18.4557
2.43042e-103	P26038	MSN	Moesin	MOES_HUMAN	49.439	47.4282	51.3706	55.723	51.0232	56.1207	40.6219	37.1225	72.4338	60.9083	40.3923	79.6177	40.5266	43.2292	38.7612	36.6827	109.162	42.0826	46.3785	64.0204	41.0091	49.328	85.4474	56.5326	64.1972	43.433	48.7057	57.2605	67.7808	51.413	77.0125	72.3843	33.4911	50.6241	118.096	82.2395	83.4031	43.3826	41.5883	38.0983	61.5608	44.7503	50.9169	32.7721	39.3794
0.000190527	P26447	S100A4	Protein S100-A4	S10A4_HUMAN	15.5658	88.2101	16.2369	36.3886	18.8361	21.9743	107.621	24.4213	160.394	184.176	19.1686	33.289	13.2001	91.8886	17.8175	139.911	197.137	14.6548	21.2064	101.631	16.5392	76.1565	122.825	14.9175	27.3222	52.1346	17.2275	24.5357	16.145	137.032	215.398	146.948	11.6128	20.6335	137.089	20.4355	30.5403	12.8208	97.0822	11.2311	99.314	72.3937	76.751	30.3203	73.7056
0.00187393	P26572	MGAT1	Alpha-1,3-mannosyl-glycoprotein 2-beta-N-acetylglucosaminyltransferase	MGAT1_HUMAN	27.9153	25.2681	21.3277	205.244	23.7204	10.9093	17.542	14.3975	32.1173	15.9668	60.1299	227.372	240.136	11.3324	24.3875	124.289	21.0475	23.6301	111.452	109.383	20.9378	14.002	20.5201	30.0479	16.1077	120.266	140.693	17.7099	127.415	133.245	29.1747	28.9584	19.6979	136.053	18.8268	162.65	11.339	27.0103	160.891	11.3237	91.3859	13.0722	22.0989	14.3311	148.756
2.08065e-67	P26583	HMGB2	High mobility group protein B2	HMGB2_HUMAN	13.7018	15.5692	18.4458	12.0992	21.3985	36.0613	22.4265	26.5665	223.344	296.989	33.8464	19.4896	17.5703	34.7151	15.6839	15.2175	58.5176	16.6485	10.9368	25.3473	18.7892	28.0964	19.1717	12.7294	23.7458	30.2267	19.5711	21.5976	46.6362	25.4282	79.1391	95.1471	19.9719	23.4405	21.751	23.2156	34.695	14.565	10.9159	33.7778	26.1229	23.1778	17.802	26.6894	16.6761
2.97815e-103	P26927	MST1	Hepatocyte growth factor-like protein	HGFL_HUMAN	174.332	140.596	133.655	142.517	144.342	162.125	128.281	147.683	147.859	133.433	150.622	125.786	158.877	142.646	167.817	178.631	161.548	153.169	159.745	180.116	167.933	110.591	134.878	88.9919	142.682	137.978	185.297	148.879	135.572	138.444	144.586	133.509	131.445	139.99	122.652	140.294	156.753	165.699	134.654	135.355	120.285	153.46	155.432	152.008	148.208
4.13091e-101	P27105	STOM	Stomatin	STOM_HUMAN	30.844	53.5901	50.1841	21.1038	32.488	50.0316	34.8197	14.8947	57.2725	19.2874	22.0551	22.0038	32.2321	67.2019	18.6939	43.4981	54.7373	53.2203	17.4527	144.478	21.3696	13.2376	128.395	29.1952	29.3923	13.3813	15.8848	24.165	32.7337	58.3157	215.689	111.071	26.1079	29.241	61.6044	36.9398	20.2729	24.8962	91.8912	61.913	17.5179	80.4839	96.5943	17.1255	17.5437
9.66156e-64	P27169	PON1	Serum paraoxonase/arylesterase 1	PON1_HUMAN	377.497	375.739	418.712	344.368	289.849	377.203	323.283	422.979	331.408	329.22	320.201	305.404	408.846	297.936	398.694	343.032	316.481	329.644	330.049	259.982	417.475	408.949	400.288	440.453	255.008	378.257	323.227	290.216	388.788	280.656	344.069	300.533	281.473	314.466	331.238	289.312	316.928	330.584	435.961	518.057	352.905	413.038	321.573	342.168	368.85
2.10455e-35	P27487	DPP4	Dipeptidyl peptidase 4	DPP4_HUMAN	62.2684	63.048	75.1805	61.8481	44.7827	78.2564	60.5048	45.4145	50.0365	54.2243	49.0766	53.2315	56.9014	37.1713	52.2165	81.4597	55.1128	70.4256	83.5652	56.3981	56.7128	41.8021	53.663	62.1842	69.8211	49.0821	39.9398	91.5668	97.8176	69.6706	33.7349	48.6262	69.81	65.1418	56.8773	60.1712	43.7982	76.5784	68.2005	57.6738	54.5748	69.3124	79.0648	81.8449	65.1662
9.52589e-50	P27797	CALR	Calreticulin	CALR_HUMAN	33.6806	27.4352	23.9525	34.2684	36.7383	23.7311	16.5681	19.084	32.4293	22.5997	32.8167	134.98	24.7818	32.4224	31.6804	24.6235	52.6895	47.2882	27.7922	44.7129	28.6437	28.8122	34.047	44.2317	40.1108	26.193	38.2656	27.1708	88.0202	43.3989	18.3078	31.4094	59.7061	21.9058	103.045	89.3856	36.7987	29.4918	46.9302	24.8604	26.7664	30.6702	33.0501	28.4463	26.4199
3.57931e-99	P27918	CFP	Properdin	PROP_HUMAN	205.498	201.658	159.569	150.814	161.13	155.413	177.452	163.255	184.406	173.506	182.648	173.211	159.061	173.844	161.243	162.42	156.229	164.537	142.074	142.774	177.97	156.728	160.024	134.194	158.904	181.896	155.886	172.32	153.3	148.219	163.474	165.31	177.826	195.309	151.792	152.533	168.06	156.312	163.026	165.528	188.168	145.28	163.593	168.948	196.814
0.00215602	P28066	PSMA5	Proteasome subunit alpha type-5	PSA5_HUMAN	26.9162	14.2703	19.83	21.5608	14.4088	19.4457	14.8801	17.551	30.8732	15.7703	23.0902	15.8313	23.2355	19.5346	25.4788	30.8864	26.8222	29.0134	19.9597	16.6901	20.5733	17.0728	26.0885	24.5296	16.9962	17.9221	26.0885	25.795	14.7465	15.293	27.2301	23.01	23.5617	15.2953	20.1186	15.5416	18.8879	24.8163	22.3231	18.7689	16.3473	15.0773	20.3747	16.407	23.182
0.000238083	P28676	GCA	Grancalcin	GRAN_HUMAN	14.6173	14.1236	11.9211	18.1742	35.11	20.834	33.5006	25.758	50.5346	25.5358	20.2178	19.8665	17.237	21.642	12.77	15.5118	18.5241	13.2081	36.6584	24.8665	11.7032	26.7401	11.4697	12.9755	24.205	24.8556	11.2357	31.6841	11.989	29.546	16.3072	29.7267	19.593	32.0515	66.6306	32.362	45.8464	15.0975	18.3479	20.2589	28.7603	29.5239	12.3522	25.6394	13.1862
0.00336674	P28799	GRN	Progranulin	GRN_HUMAN	21.2473	25.9708	23.6314	32.3287	25.1169	22.4778	19.3914	21.8941	23.653	19.9945	24.8317	24.2216	20.9855	16.0903	21.9302	18.8116	20.5465	17.8755	17.0091	18.0459	18.5955	15.5692	19.2831	16.1059	21.7975	22.0514	18.3978	16.5999	17.5449	15.7231	21.1538	24.135	18.9286	18.6117	25.0206	18.825	20.0745	18.9816	25.6024	19.2742	20.1547	19.5838	18.1833	21.7356	16.7028
0.000217425	P28827	PTPRM	Receptor-type tyrosine-protein phosphatase mu	PTPRM_HUMAN	25.7353	23.1989	22.4794	31.3794	27.7125	17.5453	25.3269	17.7856	31.2389	30.6148	56.055	29.5459	26.0727	18.9306	20.1288	20.203	20.7947	21.9377	24.0555	25.3447	22.5927	16.4886	29.862	24.3933	17.0319	35.3348	19.1908	19.9571	38.3645	14.5494	27.8212	24.5901	33.9371	26.8604	29.0165	30.88	16.5343	29.4186	46.6101	22.7608	26.5597	38.7934	25.7175	34.1356	35.3023
0.000545661	P29350	PTPN6	Tyrosine-protein phosphatase non-receptor type 6	PTN6_HUMAN	27.7199	26.6947	29.167	30.4278	31.9478	28.8626	14.4447	18.7586	32.7986	21.1935	16.4557	20.4819	22.1803	23.8746	25.5978	25.3072	27.1664	22.7645	22.0781	17.7189	23.1747	14.5643	15.6747	21.5961	14.7801	14.895	15.0559	13.6465	19.8641	13.4054	23.9839	31.9058	23.0932	17.5983	23.2842	21.5329	26.7491	23.3075	16.5243	16.9672	16.6121	16.6419	24.5024	17.2215	23.3574
6.01054e-85	P29401	TKT	Transketolase	TKT_HUMAN	27.511	25.0812	26.6971	30.4486	35.0672	34.869	35.171	33.8345	116.227	164.719	25.4908	30.4098	32.0494	42.766	20.2309	32.7474	50.2252	32.3994	31.5236	35.2851	27.1211	33.6533	38.0274	25.0386	48.8596	39.0584	24.4734	30.9056	59.3848	42.1502	53.1491	60.4535	32.7518	42.6955	55.6519	48.7555	55.4886	27.5803	32.291	28.9026	38.3361	37.1405	35.8698	33.246	26.001
5.00344e-109	P29622	SERPINA4	Kallistatin	KAIN_HUMAN	728.907	752.55	817.38	879.733	745.168	710.468	775.043	881.921	815.673	774.393	649.615	766.374	775.753	845.522	1043.2	893.923	686.736	771.249	698.255	669.1	771.084	467.237	722.267	729.249	688.444	688.973	550.595	734.483	698.507	547.029	751.995	770.478	599.341	654.818	695.03	822.537	705.226	821.656	837.335	814.351	603.893	820.034	790.569	722.944	735.656
3.00764e-93	P30041	PRDX6	Peroxiredoxin-6	PRDX6_HUMAN	113.669	124.027	122.976	68.2085	105.574	102.991	140.455	61.6822	121.73	157.763	123.498	196.029	113.312	166.935	85.3445	103.901	215.534	168.236	86.0175	159.165	70.9699	136.229	171.266	132.623	96.9479	108.157	79.8044	103.209	137.732	215.226	322.58	193.844	78.5702	93.5332	167.65	129.274	137.664	103.719	142.92	107.372	143.463	129.269	112.04	80.3615	127.932
2.00342e-120	P30043	BLVRB	Flavin reductase (NADPH)	BLVRB_HUMAN	59.0143	86.1889	89.3557	39.0113	36.2896	50.0915	94.5822	45.0201	74.3906	81.9617	59.8617	62.437	91.2822	84.9813	51.5377	96.9437	66.8165	105.645	55.2155	85.0557	62.5346	52.3083	67.0132	62.6778	36.1896	53.1969	33.3374	59.6998	71.7292	130.353	275.948	128.758	54.4595	51.2319	35.889	44.0331	59.0226	50.9759	83.3489	55.5501	58.656	85.3933	75.6324	47.1277	72.6454
0.000190527	P30044	PRDX5	Peroxiredoxin-5, mitochondrial	PRDX5_HUMAN	20.9917	13.8501	16.409	36.7743	44.5674	32.0795	19.9502	29.864	141.093	187.588	43.4085	21.9087	15.6302	30.8819	17.6306	17.1064	95.7954	14.8102	33.2413	71.0825	16.7145	24.9941	56.6157	14.3094	49.5017	26.8891	17.4101	24.2783	71.1461	22.6205	11.9955	68.0133	17.7667	20.8522	177.867	20.6522	119.195	12.9567	12.2708	18.3704	50.4403	26.7718	15.8364	30.0022	14.8348
2.53316e-11	P30046	DDT	D-dopachrome decarboxylase	DOPD_HUMAN	41.9851	49.3656	27.0178	38.8377	30.697	35.2119	28.652	23.9121	46.4781	35.7908	37.622	49.0346	29.8014	49.2671	47.8004	31.6793	61.1291	45.6617	32.2941	42.1603	22.2853	30.5689	34.5499	25.5749	23.4847	14.8195	13.9939	24.9914	32.5825	28.043	134.369	74.9931	57.6654	33.6306	44.8046	30.3454	63.9583	36.3204	42.7254	42.5079	97.3529	48.4614	40.6493	29.0841	35.4331
7.281e-05	P30086	PEBP1	Phosphatidylethanolamine-binding protein 1	PEBP1_HUMAN	19.0833	17.4677	30.8769	18.7133	32.8577	29.6178	41.5558	35.6473	34.038	55.9145	48.3511	55.5813	46.6377	36.4266	19.0238	27.545	41.5167	50.5645	18.3657	58.6996	31.0605	45.009	59.5571	28.0349	44.1539	31.0667	31.6644	27.9493	56.3282	74.1946	117.483	69.034	38.0362	43.5624	45.4954	55.745	52.1222	37.7203	49.3609	26.5339	48.5036	32.2174	40.6932	20.1374	29.1459
1.32356e-84	P30101	PDIA3	Protein disulfide-isomerase A3	PDIA3_HUMAN	61.9552	37.9011	38.9455	76.2432	38.1692	53.7482	38.8393	43.5428	47.7761	35.6208	59.5518	186.509	43.338	57.5133	44.4549	49.0014	119.838	46.8008	57.7509	102.944	43.7508	48.8479	65.1537	97.8398	76.1845	53.4204	45.0507	77.7365	127.22	63.7201	85.0044	35.5519	52.4585	43.4935	240.66	148.345	76.1926	56.4132	60.8893	44.4136	48.0423	56.1804	58.0993	54.8689	38.4409
0.00936038	P30626	SRI	Sorcin	SORCN_HUMAN	30.5624	23.0795	19.4804	29.6986	16.7923	34.045	16.0226	15.7627	25.1248	14.5838	12.3724	34.2901	36.0397	35.3653	26.7001	25.3479	30.2703	21.5834	22.4333	15.2172	19.1243	12.7892	18.7428	21.2034	11.5767	11.8879	18.3603	19.3893	19.5913	14.1312	26.6477	31.7045	11.9901	15.3295	45.2208	15.478	35.3857	24.6709	74.2449	12.3975	13.7554	18.0673	38.5255	15.6901	21.5476
2.08065e-67	P30740	SERPINB1	Leukocyte elastase inhibitor	ILEU_HUMAN	31.8297	22.6492	23.7072	19.5755	35.7414	19.2553	27.5633	16.6693	62.5011	101.54	27.5284	43.1572	23.7864	37.3226	17.0494	22.5744	67.8035	26.7773	17.5007	55.8328	22.2084	29.3819	52.1892	42.8664	45.3563	26.5813	31.3769	38.6446	46.6806	45.2608	40.1911	28.1789	27.7509	31.4233	114.236	50.5574	100.887	23.9762	25.2313	23.9241	35.2496	22.509	30.5041	19.5964	20.7134
6.96623e-85	P31025;Q5VSP4	LCN1;LCN1P1	Lipocalin-1;Putative lipocalin 1-like protein 1	LCN1_HUMAN;LC1L1_HUMAN	21.3459	33.0447	66.0179	12.4454	24.0427	14.2668	22.9407	22.5644	17.5481	20.8807	29.5244	13.6043	1239.92	14.8201	18.6483	36.2924	12.685	30.9025	15.6682	36.3129	67.3063	18.3112	37.6548	30.3584	34.4172	17.0207	26.2877	18.1206	16.7307	29.9468	11.1669	22.1435	262.582	18.8816	14.1812	22.161	32.6594	35.3231	26.7937	19.7155	19.6946	12.6188	34.7534	10.9585	30.8513
1.47081e-57	P31146	CORO1A	Coronin-1A	COR1A_HUMAN	38.2652	37.0764	40.2396	37.4315	50.8792	34.0176	31.5025	36.8817	178.25	209.658	27.1421	79.1505	20.1923	51.9024	17.276	17.1237	93.2558	18.9909	14.0696	72.4992	23.6315	36.4806	56.6338	40.5862	52.4941	18.3255	32.8708	32.8703	77.2034	49.1818	55.0841	104.859	31.49	42.5143	106.875	87.9811	77.74	33.367	33.6365	18.391	47.9023	38.1037	34.5518	19.8638	28.9548
3.73947e-13	P31150	GDI1	Rab GDP dissociation inhibitor alpha	GDIA_HUMAN	45.6983	33.4409	38.0749	23.0141	42.8547	22.9062	43.6319	18.9466	23.6173	53.3279	40.7208	69.4718	35.9912	21.2219	18.4821	18.3577	60.6253	30.7258	18.1458	47.6594	32.2961	39.4106	44.3532	33.9069	29.2742	19.1153	37.1575	33.7549	39.197	33.3553	30.9017	45.0005	37.9767	46.1953	91.2401	54.9941	23.7233	29.1681	37.8955	31.5381	60.4806	27.1936	36.1278	25.7509	35.1685
3.19432e-40	P31151	S100A7	Protein S100-A7	S10A7_HUMAN	18.7483	82.1289	122.735	33.3344	18.848	38.2128	22.5708	30.2067	291.854	32.8391	21.7724	35.8716	16.7682	26.8412	67.9254	49.5415	41.3075	64.015	54.1328	24.0051	28.6122	18.2854	289.547	9.00279	37.3483	17.3128	8.52741	18.1699	8.859	13.2403	83.8923	65.8456	183.139	30.8647	94.576	80.3581	67.5338	89.9368	17.2444	56.1782	27.6454	76.3805	16.1053	25.674	41.4254
0.00439078	P31943	HNRNPH1	Heterogeneous nuclear ribonucleoprotein H	HNRH1_HUMAN	17.5249	12.1728	14.9581	32.3207	12.894	28.1945	12.303	33.9791	32.7208	11.1983	12.6704	24.9276	13.7373	27.1554	34.7723	19.4635	23.2432	16.5729	29.2155	19.8178	67.8289	33.5523	14.3917	16.2811	30.3714	31.1877	14.098	25.2512	15.0432	19.881	119.01	12.0848	15.615	11.7708	25.9848	18.1511	27.1262	18.9436	13.9617	16.1457	49.3304	23.5296	15.499	20.4337	13.0382
1.96891e-61	P31944	CASP14	Caspase-14	CASPE_HUMAN	23.7928	19.5434	25.3721	71.8123	37.301	25.0929	35.8342	44.9835	18.3839	29.1526	55.5993	32.2671	23.4888	26.933	15.4738	18.7195	23.0231	18.0874	30.5382	21.1867	43.4113	36.7458	19.8073	17.7036	21.1854	36.0257	37.0686	46.8801	63.3703	48.9952	19.1406	17.6614	54.0797	40.7568	38.3205	43.1837	29.2229	21.5216	32.2182	64.5878	26.7158	48.4155	50.8657	41.0995	32.0101
0.00115313	P31946	YWHAB	14-3-3 protein beta/alpha	1433B_HUMAN	18.8763	13.8898	21.5033	15.9816	23.4894	26.5919	23.9217	35.2935	59.2653	43.2085	25.3613	20.1732	23.1178	23.1345	18.0127	20.2824	17.7016	17.7585	25.6961	20.9168	21.7765	22.4982	39.4103	17.3672	39.6965	31.7156	20.8759	24.8045	19.5642	24.9605	15.7065	20.3626	22.1623	25.0033	51.8344	29.6926	22.7251	19.0232	18.5479	22.1286	29.8228	27.5761	20.9558	30.6524	19.8719
0.000190527	P31948	STIP1	Stress-induced-phosphoprotein 1	STIP1_HUMAN	11.2948	16.165	26.7832	14.5812	26.7101	16.7152	25.855	19.8803	14.4029	24.5067	32.7434	19.5878	28.1177	17.3136	16.0815	21.2735	49.1449	28.4878	20.939	37.892	26.2937	22.8608	51.659	28.6986	22.4713	26.3299	20.9883	25.0436	28.4763	35.6627	18.6641	19.2928	24.7366	25.2107	36.0251	25.9641	17.3734	19.3593	28.1939	25.8259	18.719	20.0636	27.7517	19.0779	16.5485
2.96589e-49	P31949	S100A11	Protein S100-A11	S10AB_HUMAN	19.8761	36.6704	12.7158	28.4974	14.7513	24.8593	15.46	11.2794	59.8213	67.523	14.3703	28.272	12.1123	23.9312	22.7513	22.0748	31.091	11.4768	25.7596	11.6838	12.9526	19.3686	13.2162	18.4654	34.4461	20.8371	13.4916	31.3298	4.3596	17.5292	31.7601	22.1361	13.7679	16.159	43.1658	16.0039	9.108	34.305	15.8348	14.3411	18.0081	33.6222	12.272	11.3316	11.4959
0.000209182	P32004	L1CAM	Neural cell adhesion molecule L1	L1CAM_HUMAN	22.4687	38.0078	27.6306	36.8561	16.219	32.1995	16.3476	27.8755	35.0242	16.7123	15.6246	30.0992	25.3691	24.1584	25.7355	22.0093	22.2758	14.4809	29.6119	19.7282	11.4878	18.1291	7.62001	14.4897	27.0296	32.3052	11.2021	22.8259	12.7477	14.9769	31.094	19.5399	26.77	15.7623	31.3758	29.9464	26.7976	50.7726	26.7157	29.5379	23.3145	21.292	20.7784	13.3569	21.6331
7.57484e-84	P32119	PRDX2	Peroxiredoxin-2	PRDX2_HUMAN	60.1238	157.316	117.619	59.8241	63.8591	66.1128	114.867	56.9683	91.788	110.342	129.986	93.6048	130.288	144.33	50.7846	137.333	99.5636	180.892	98.0353	142.106	55.2742	60.6868	77.3324	58.8619	57.6214	100.117	32.7309	84.3469	103.569	216.116	460.196	178.535	65.3975	68.2728	50.2557	67.4259	101.686	86.732	127.531	62.1861	89.6465	139.341	131.252	80.6653	117.943
0.00251971	P32754	HPD	4-hydroxyphenylpyruvate dioxygenase	HPPD_HUMAN	28.5028	24.7473	20.8881	31.8447	18.0057	36.5051	17.1804	14.7005	23.4316	15.6377	17.6934	34.8098	33.611	11.0988	24.9007	27.1796	32.4577	65.1443	20.9215	14.1917	20.5063	13.7133	20.0971	48.1026	12.4132	12.7469	19.687	18.0826	21.0069	15.1523	28.5733	29.5679	61.9618	16.4372	36.2862	74.529	11.1052	32.3953	35.7772	11.562	14.7494	16.8497	21.6434	14.6328	23.1046
3.41945e-19	P32942	ICAM3	Intercellular adhesion molecule 3	ICAM3_HUMAN	96.0931	95.7571	69.2588	96.2271	71.7904	100.078	80.1849	57.8857	101.811	116.175	65.2041	76.5417	108.261	54.0851	13.5897	59.3717	58.2208	102.734	100.494	46.696	61.9375	42.2414	59.703	67.8293	65.5954	49.5085	76.1351	113.12	57.9069	82.6877	103.361	96.0428	125.84	70.9275	78.6356	67.4202	61.9525	99.4044	86.4022	138.945	101.086	89.9028	38.5154	38.4549	80.2769
5.66738e-105	P33151	CDH5	Cadherin-5	CADH5_HUMAN	144.575	192.475	127.298	218.491	165.22	152.708	198.239	143.183	170.694	200.353	232.53	135.404	158.926	142.515	187.766	135.819	182.8	158.618	152.705	128.501	154.205	151.081	128.977	147.899	137.702	185.815	131.586	150.647	160.954	159.081	128.108	121.82	198.866	152.165	134.766	195.07	152.878	149.699	193.223	167.537	131.384	175.386	150.083	190.994	187.936
2.09888e-119	P33908	MAN1A1	Mannosyl-oligosaccharide 1,2-alpha-mannosidase IA	MA1A1_HUMAN	56.3972	38.3819	55.9022	56.7437	74.2114	65.3315	69.437	63.8224	62.0427	58.9342	54.8142	50.1743	82.2985	57.2028	47.3233	69.6501	70.9596	70.3252	68.3747	65.232	62.2873	60.5577	57.3788	55.2659	66.3182	65.1974	77.2538	50.0478	49.5589	75.4724	47.8012	58.5093	69.6846	66.973	44.9411	65.1675	68.7227	75.9194	65.0289	65.2845	73.0923	58.3033	66.5222	54.5388	74.1339
1.54938e-48	P34096	RNASE4	Ribonuclease 4	RNAS4_HUMAN	135.972	68.1252	92.2348	81.5842	106.284	79.5426	88.0834	90.5219	102.765	103.925	101.689	137.865	103.193	103.888	102.259	102.263	82.7571	106.631	78.5181	94.1171	96.9533	82.4118	106.657	84.3179	113.776	124.848	119.639	94.7999	87.5994	112.073	122.443	93.3178	107.445	111.656	99.0102	107.306	94.4557	100.919	120.521	100.521	105.64	92.1022	118.522	97.2308	80.3676
0.000190527	P35237	SERPINB6	Serpin B6	SPB6_HUMAN	16.9215	17.8896	21.1948	24.9907	14.9926	24.092	15.2785	23.5111	25.114	15.1172	15.3246	23.1238	18.6998	21.301	25.3002	18.0856	26.4302	21.4373	23.9232	30.9201	21.567	22.7855	35.9493	16.2819	24.8084	22.6257	36.718	24.3085	21.3488	20.014	24.0817	14.377	19.6536	25.5522	26.66	27.7704	14.0608	19.6277	21.4431	19.9732	27.58	22.3101	20.4551	20.0343	18.1946
8.09048e-95	P35443	THBS4	Thrombospondin-4	TSP4_HUMAN	56.1104	42.4668	40.2397	67.1152	30.7813	41.5748	36.2901	40.3926	50.5291	43.2573	48.0508	44.065	49.803	41.2809	41.6097	46.6328	45.9544	48.6961	48.8931	48.3551	70.7687	34.3778	41.627	36.7605	51.3633	47.7132	28.4834	42.0481	64.0302	31.4648	38.0165	30.0432	57.3314	29.3928	62.1954	53.4637	40.0431	48.6879	44.1451	41.2885	31.045	40.3553	65.872	55.8965	41.2548
3.07418e-116	P35527	KRT9	Keratin, type I cytoskeletal 9	K1C9_HUMAN	98.3654	74.2121	98.4524	72.0209	67.8843	97.1488	92.6831	119.058	92.4184	106.738	177.11	94.9174	86.7554	58.688	86.0806	61.06	66.9675	85.9248	81.2255	87.1195	84.127	62.1647	54.2899	66.796	107.976	71.0574	114.197	120.907	124.142	116.463	135.916	78.117	164.663	89.4121	111.415	115.207	75.9896	103.244	118.265	162.674	112.21	147.467	97.5767	131.625	94.9981
1.36812e-85	P35542	SAA4	Serum amyloid A-4 protein	SAA4_HUMAN	885.353	984.351	1448.74	996.19	1222.53	1199.87	1025	1351.14	1117.26	1334.61	965.654	1100.59	1141.26	1290.64	1058.36	1042.65	1089.13	671.855	1257.55	1143.91	916.527	1076.93	999.483	1058.18	1141.32	907.614	1339.49	963.342	752.65	895.772	606.128	1297.25	612.239	997.09	823.41	859.671	828.71	934.08	1239.29	1033.25	1151.19	1150.35	969.82	851.717	957.234
0.000190527	P35555	FBN1	Fibrillin-1	FBN1_HUMAN	29.2019	31.6783	22.9611	27.6015	24.8544	31.7347	25.9069	20.5016	24.9455	23.8649	30.2323	26.8184	31.2961	23.4673	25.764	35.137	25.9905	38.8302	31.8248	25.1101	32.3455	20.0308	33.2483	34.1748	26.8168	41.8198	26.4392	29.2712	30.2842	20.6847	24.5572	30.6055	25.9091	20.6675	35.1553	27.3758	28.3821	30.9222	38.3915	25.8198	19.5431	25.3085	30.2141	27.1847	24.8813
2.03475e-06	P35579	MYH9	Myosin-9	MYH9_HUMAN	20.0318	15.2525	17.4191	20.272	19.4734	24.0644	18.9513	29.6022	26.1105	22.9672	16.6802	20.2343	16.1819	28.5878	21.2937	21.0122	21.1429	21.8805	22.488	168.422	17.5851	21.625	18.2654	21.08	24.5125	23.4583	20.4164	23.1628	23.0956	20.0026	16.7284	25.0408	19.922	17.3252	34.933	22.8012	26.8172	18.264	17.8019	18.7077	22.8267	22.4455	17.0827	22.5445	18.5
0.000190527	P35590	TIE1	Tyrosine-protein kinase receptor Tie-1	TIE1_HUMAN	17.7943	17.9634	24.959	21.4803	34.0111	18.525	30.0617	28.5151	18.5877	29.7373	25.4363	18.6114	20.8766	21.971	15.0657	16.1168	14.3012	21.4378	21.8626	28.2925	22.3639	24.4786	19.1407	18.5491	21.5733	32.4693	21.7435	23.6412	18.4387	31.8141	17.7356	18.3191	30.8104	25.8192	17.0524	33.4544	16.3035	16.909	27.1795	33.4314	28.2192	25.5164	17.3111	34.5519	16.6382
5.03924e-07	P35754	GLRX	Glutaredoxin-1	GLRX1_HUMAN	18.0797	11.4189	32.9301	14.6937	28.3861	12.807	27.085	21.8942	69.8073	85.8235	27.8937	16.0619	21.3199	15.1602	15.7949	12.5411	14.9766	24.3764	13.2708	30.7566	32.3283	21.6192	31.6833	35.8428	19.5695	20.0956	31.0367	11.47	33.1176	45.0669	99.379	115.207	24.234	25.9134	72.1524	26.1644	66.7601	12.2062	22.694	25.0576	23.2525	36.5172	34.1209	31.7126	20.2349
1.05881e-124	P35858	IGFALS	Insulin-like growth factor-binding protein complex acid labile subunit	ALS_HUMAN	554.302	549.104	505.888	503.221	496.349	434.407	446.956	576.936	468.486	559.587	301.154	474.396	582.614	362.982	520.19	483.255	543.655	440.879	464.804	601.436	441.682	521.934	331.27	347.692	321.773	458.818	391.087	634.995	416.514	320.034	333.596	406.588	394.648	462.518	372.003	390.837	493.628	378.851	496.846	483.189	427.721	573.506	523.097	509.053	426.937
8.63823e-109	P35908	KRT2	Keratin, type II cytoskeletal 2 epidermal	K22E_HUMAN	120.442	75.6986	86.4239	67.3497	91.4968	71.2522	67.1922	150.971	97.5139	101.577	92.649	80.4	65.0659	88.8376	93.5867	93.6142	71.065	104.6	81.7372	140.036	98.9175	60.0242	71.5253	62.9726	81.0959	135.999	101.148	151.335	125.342	125.91	106.778	86.8232	230.176	83.384	113.403	124.989	102.56	100.853	104.096	138.962	99.003	116.984	94.9305	136.106	97.711
1.0113e-35	P35916	FLT4	Vascular endothelial growth factor receptor 3	VGFR3_HUMAN	40.7578	58.5642	37.9663	36.1164	42.2049	51.4544	46.6726	48.5562	32.9473	35.3911	53.9258	40.5975	67.4397	51.0711	28.2373	45.5378	41.3996	39.2037	42.5416	32.9042	29.5222	17.0128	29.1014	50.8949	35.8034	31.1313	37.6437	49.8108	27.593	55.0838	31.4913	63.6135	54.9795	61.3329	58.4805	27.8115	43.4387	46.9051	56.9435	44.3454	40.0885	34.1526	49.4043	44.8494	47.5801
0.00439078	P36222	CHI3L1	Chitinase-3-like protein 1	CH3L1_HUMAN	23.0675	22.5872	19.7826	25.5403	14.0411	59.1401	13.8046	17.6248	27.5353	13.2367	16.103	37.0062	19.9308	27.5396	31.4719	26.9333	27.7658	31.1878	27.6028	15.2686	19.4689	15.8054	19.1293	24.2655	19.1052	20.1228	18.7799	19.6746	19.8802	15.6272	24.3355	149.841	19.7334	13.538	31.2947	16.3096	34.6053	23.4512	15.3823	17.3184	17.7673	13.4567	20.3967	35.5373	31.151
0.00586739	P36871	PGM1	Phosphoglucomutase-1	PGM1_HUMAN	24.393	31.7538	28.1217	17.8713	26.7184	30.9489	34.1907	23.0193	16.9299	25.4871	31.3734	27.5323	20.7622	22.1554	16.9742	15.6503	76.3272	19.4926	13.6412	19.4737	18.5844	17.3955	55.2789	16.7303	14.3247	13.9497	18.5457	14.0851	17.0074	16.8792	31.0037	22.7709	33.4971	24.3994	53.7327	23.8972	24.3963	25.9359	22.1099	29.7841	17.612	19.8913	22.7988	18.1023	20.165
8.36001e-97	P36955	SERPINF1	Pigment epithelium-derived factor	PEDF_HUMAN	528.35	442.657	417.865	449.425	348.346	429.596	468.044	378.634	405.16	425.967	394.326	498.612	458.048	419.515	555.177	442.351	407.712	465.638	369.619	335.862	501.08	334.08	426.724	355.699	392.234	322.749	389.29	348.952	363.741	447.61	475.146	462.097	404.419	455.142	412.816	388.378	387.988	508.25	409.802	476.133	424.854	374.987	471.021	455.3	433.627
2.44037e-112	P36980	CFHR2	Complement factor H-related protein 2	FHR2_HUMAN	536.586	512.057	795.013	1119.9	512.914	498.897	842.448	452.426	552.821	753.858	498.903	1421.26	422.646	470.21	716.587	463.607	749.52	663.255	730.051	726.696	321.643	769.737	729.872	384.001	497.939	463.03	640.499	423.193	376.497	721.788	467.736	893.487	285.554	503.023	534.927	733.622	510.615	671.195	458.263	694.783	509.139	378.276	761.998	977.306	501.918
1.19905e-108	P37802	TAGLN2	Transgelin-2	TAGL2_HUMAN	102.765	50.8748	59.3284	55.4071	126.407	65.0896	60.9378	27.985	33.4239	39.7001	62.1274	203.752	72.4125	62.216	22.3954	45.6448	196.049	63.5571	45.5813	122.947	25.0009	88.1658	191.808	86.4539	135.021	39.8944	125.33	83.4831	102.431	65.5648	97.2587	54.5009	72.393	105.938	259.149	253.333	121.099	43.0031	55.0644	47.8771	132.779	41.8001	66.1739	28.4231	43.0995
1.27586e-83	P37837	TALDO1	Transaldolase	TALDO_HUMAN	36.8248	27.1557	25.877	31.4917	35.0093	20.3424	26.7273	20.1394	101.397	114.688	23.3518	42.1207	25.9543	40.5317	30.1449	30.4541	47.3564	36.2163	24.6471	45.189	27.8383	23.9193	47.8543	30.0305	37.0101	44.1137	35.6437	28.5524	39.9435	39.4328	50.7277	89.8996	35.4087	32.3659	49.8617	42.0132	41.4442	32.6871	26.2592	23.3729	30.3716	38.1123	34.4319	24.5561	29.05
1.31474e-123	P37840	SNCA	Alpha-synuclein	SYUA_HUMAN	35.0315	49.8983	51.3486	24.6398	34.7053	30.8237	28.5216	19.5836	19.3226	32.186	40.2359	57.4021	42.2128	30.0391	22.3167	30.3161	95.8657	43.8352	29.6816	58.5097	22.0288	58.0898	111.13	53.9128	39.5063	24.8066	27.8395	28.192	52.8807	58.8086	38.7363	46.0094	25.2668	22.8254	55.7251	35.1974	33.1822	24.462	32.9559	27.7056	56.3639	41.8427	37.075	19.853	33.0263
0.00108177	P38606	ATP6V1A	V-type proton ATPase catalytic subunit A	VATA_HUMAN	31.7477	22.958	27.1997	17.8412	31.5538	13.1176	33.0696	11.9737	12.2174	40.4979	32.1109	16.3215	26.9227	14.9825	36.3402	20.9035	61.5802	24.5495	12.6592	54.5672	27.7061	12.126	28.2701	26.8285	22.3745	13.0454	28.8591	14.6466	27.0458	10.9744	19.8839	30.6041	23.6852	34.5648	15.6574	34.2332	33.9625	21.4772	25.2926	22.9068	11.2743	15.7183	26.2505	18.0997	28.3662
0.000202226	P38646	HSPA9	Stress-70 protein, mitochondrial	GRP75_HUMAN	35.6921	44.0202	32.031	16.0507	26.8138	33.1336	39.798	40.666	15.5799	35.5675	71.7649	18.8485	23.6746	17.0552	15.9877	16.0183	15.8253	18.0622	17.8564	19.0286	22.3096	25.1577	16.8665	13.5464	11.1054	10.8718	12.3578	11.917	13.3062	16.4101	180.388	59.3431	20.6665	31.5503	26.0277	24.3481	24.8382	14.5254	18.4562	23.5476	33.0259	22.8972	23.2232	31.8848	22.5298
0.000190527	P39059	COL15A1	Collagen alpha-1(XV) chain	COFA1_HUMAN	37.6991	22.0478	26.6353	20.0514	41.4979	22.9113	36.841	37.261	21.4861	33.018	31.3673	52.439	20.8197	19.5859	14.0147	14.4442	14.4917	21.1376	14.3508	23.9254	14.8869	17.8308	18.9423	13.4278	26.9496	16.4639	13.0118	31.8501	13.7767	35.6169	17.6579	36.8814	41.9273	32.1872	39.0978	42.6825	20.8166	23.3156	24.8753	40.384	24.9783	19.1246	17.5806	37.3941	25.1785
8.38044e-49	P39060	COL18A1	Collagen alpha-1(XVIII) chain	COIA1_HUMAN	124.141	48.6057	53.2451	82.9788	57.7579	51.2561	83.1673	55.844	84.1426	68.1646	58.0582	88.9287	69.5467	77.293	72.4949	55.203	54.9742	83.1187	56.583	52.6049	61.3698	53.4779	64.3139	57.3907	47.8293	67.0909	93.5971	57.677	49.0694	61.9481	56.3546	69.1147	58.5879	54.9021	97.4376	58.8015	51.5043	69.7935	90.042	74.1273	68.9551	69.8809	70.0185	60.831	69.5482
0.000190527	P39687;Q92688	ANP32A;ANP32B	Acidic leucine-rich nuclear phosphoprotein 32 family member A;Acidic leucine-rich nuclear phosphoprotein 32 family member B	AN32A_HUMAN;AN32B_HUMAN	19.9548	35.3481	29.8357	13.313	25.7187	15.2613	24.5399	35.1636	32.0693	53.3577	27.6004	14.0289	31.3224	15.8532	17.433	17.9673	15.0455	33.0566	14.7279	21.7121	29.2904	19.5877	28.706	21.4793	11.5144	18.2072	28.1202	12.6597	30.0056	21.643	11.9454	20.7005	27.5559	23.4783	13.4581	23.7058	15.8623	11.0592	25.0477	9.276	21.0675	18.287	30.9146	35.0016	33.0018
6.30141e-104	P40121	CAPG	Macrophage-capping protein	CAPG_HUMAN	25.7057	16.1675	30.7093	35.4891	28.6259	31.6678	24.363	23.2253	208.263	221.302	20.9161	22.5614	12.2079	30.6504	16.2947	15.9461	42.4417	12.7955	18.3317	14.2896	17.6643	19.795	13.5072	13.7823	25.397	21.02	13.6099	17.3913	17.6794	21.8285	68.4204	71.1704	26.9602	23.3375	134.001	38.2621	120.741	27.5905	18.7702	23.8057	23.7591	27.8688	12.1668	17.5528	11.8157
1.24594e-22	P40189	IL6ST	Interleukin-6 receptor subunit beta	IL6RB_HUMAN	27.0651	20.7788	19.3294	35.3766	17.0349	28.8781	20.049	19.004	30.7229	19.8837	18.8693	21.1762	27.3949	24.625	26.6194	23.2189	23.676	32.0313	24.4586	18.8726	22.8994	19.1565	22.09	27.9537	29.3927	35.2317	23.7541	22.9095	24.9811	24.8848	22.7558	22.308	22.6983	20.1426	23.6762	23.9622	22.8271	31.8611	30.3177	26.2109	24.6829	26.5201	29.8964	24.8535	27.3882
1.19025e-49	P40197	GP5	Platelet glycoprotein V	GPV_HUMAN	14.63	22.9203	41.3518	23.8981	26.701	45.9997	171.349	36.8601	33.1726	28.979	27.98	48.995	21.3682	37.2956	20.8671	25.408	40.0961	19.5247	25.7211	47.2992	21.7155	32.9711	30.6395	36.2709	30.5341	28.1638	31.6876	35.6213	34.6258	43.6818	25.6836	26.7167	46.3981	39.7755	52.9849	42.6576	39.4619	26.3842	36.6286	32.0772	38.1048	45.6914	46.9262	46.5498	27.7063
4.13099e-45	P40925	MDH1	Malate dehydrogenase, cytoplasmic	MDHC_HUMAN	32.2925	40.9138	36.1856	27.653	28.1276	23.9791	34.683	25.6281	52.7827	57.6635	42.697	58.1335	34.7118	32.9338	31.9389	34.8721	64.2966	40.9702	27.7719	56.3049	28.4194	30.5038	52.5275	42.5663	45.4934	24.7086	32.9611	31.4777	57.303	51.1178	103.552	60.9953	37.2302	36.0811	68.6594	63.7341	47.1443	36.8314	41.5247	33.6406	46.2848	37.3789	39.6925	29.1676	24.5708
1.00637e-68	P41218	MNDA	Myeloid cell nuclear differentiation antigen	MNDA_HUMAN	30.7202	26.0971	25.7538	26.7114	26.6723	27.1195	26.2744	21.0373	173.257	198.011	28.5855	21.0679	20.039	17.9857	22.849	25.3706	44.5752	22.8582	17.2969	15.4952	18.8726	13.7305	15.2071	23.3298	16.2733	15.5627	14.7414	17.7664	14.5192	13.4559	34.9777	74.1157	23.4719	25.7183	21.3864	22.8598	23.6402	25.4386	20.5494	20.4241	16.793	30.9316	22.2705	16.5032	21.9999
1.42602e-106	P41222	PTGDS	Prostaglandin-H2 D-isomerase	PTGDS_HUMAN	250.566	176.362	156.96	283.529	202.762	248.445	196.138	247.918	267.109	203.575	264.411	342.885	226.789	198.267	284.75	268.488	182.954	199.607	176.292	134.081	182.286	209.243	174.762	134.96	208.717	230.455	144.254	217.644	133.187	237.23	244.304	195.1	234.765	157.157	252.469	265.818	211.024	269.648	188.526	206.492	263.619	190.143	245.779	235.358	222.827
0.00673706	P41226	UBA7	Ubiquitin-like modifier-activating enzyme 7	UBA7_HUMAN	36.354	20.049	23.7533	15.5806	27.5557	15.0209	28.8794	35.7264	12.943	31.7285	28.0421	14.2534	30.8289	13.0841	12.1794	18.2549	15.2863	21.4389	14.4959	2.9386	24.1955	36.1808	24.6881	21.8231	11.6986	11.3924	25.2024	16.7717	23.6188	32.7448	17.3644	35.0445	27.1218	30.1851	7.15736	29.8955	13.0765	18.7558	28.9623	26.2304	33.6394	17.9989	22.9243	20.7259	32.482
0.000384743	P42785	PRCP	Lysosomal Pro-X carboxypeptidase	PCP_HUMAN	32.6643	25.2857	32.1748	17.7089	39.6313	22.0703	29.4796	24.9691	17.4599	36.5956	30.387	16.7521	25.9299	15.9817	15.2673	32.7224	15.2128	31.7222	16.4494	21.9919	25.8494	31.6674	30.655	24.8365	27.5195	13.5799	27.2396	16.2447	24.2062	31.1439	20.8074	38.6449	29.5306	30.2237	52.9673	32.256	16.4316	23.9646	24.767	28.025	24.9095	18.4403	26.8299	24.9993	27.9102
1.10305e-91	P43121	MCAM	Cell surface glycoprotein MUC18	MUC18_HUMAN	115.327	119.169	96.8177	166.233	119.25	126.937	108.4	109.377	143.988	118.41	179.675	96.769	105.171	84.2626	139.27	147.27	113.704	137.063	145.381	114.042	136.978	126.706	93.1052	122.501	133.457	245.2	75.3388	140.355	164.689	129.129	132.297	111.016	187.706	104.344	147.249	148.298	111.405	139.379	141.838	154.741	133.432	145.588	129.58	156.102	132.964
9.17695e-96	P43251	BTD	Biotinidase	BTD_HUMAN	289.1	265.635	285.702	278.442	241.207	285.738	302.302	313.939	299.48	279.822	276.086	285.383	312.342	276.852	335.735	306.355	260.139	239.929	253.654	257.134	250.015	301.795	294.853	219.881	250.527	275.945	244.114	296.038	242.885	284.591	286.263	303.009	244.345	279.635	275.535	261.425	269.536	324.798	253.563	286.641	234.427	291.738	301.151	286.374	298.881
8.07703e-121	P43652	AFM	Afamin	AFAM_HUMAN	605.681	380.863	454.366	445.308	557.574	556.74	540.729	526.648	479.651	580.235	406.951	541.146	528.151	519.705	574.953	429.734	497.851	645.677	468.155	547.514	475.33	462.105	469.85	511.862	470.352	525.185	365.667	530.689	489.649	659.845	512.943	556.349	452.942	573.611	591.885	529.474	518.227	635.778	564.666	530.877	442.243	559.019	507.411	562.751	451.508
0.000190527	P45877	PPIC	Peptidyl-prolyl cis-trans isomerase C	PPIC_HUMAN	12.5876	16.4011	13.8434	21.1048	22.5382	24.1934	11.3862	22.1813	42.7343	35.4092	11.7261	58.004	14.8435	25.1317	10.9968	18.013	21.5111	83.0246	31.5681	21.4136	68.7094	31.0519	13.3192	15.0678	48.3151	64.3593	13.0474	57.0989	13.9222	34.3103	18.9367	13.0579	61.005	49.0412	74.6553	112.839	25.1462	96.6911	15.8002	17.4458	33.3978	25.4243	64.3592	70.4251	62.693
3.25826e-06	P45880	VDAC2	Voltage-dependent anion-selective channel protein 2	VDAC2_HUMAN	46.6245	7.91155	23.5659	35.9271	20.314	12.0542	19.3829	15.6682	20.7691	17.6424	19.9616	11.4944	29.7917	12.5217	22.0712	30.6639	36.6187	26.1099	18.5442	12.5791	28.8065	15.4714	4.78541	25.6502	14.0046	14.381	22.2108	16.0279	23.7	17.0948	36.1884	8.64085	33.8638	18.5444	11.9819	18.7241	12.5289	29.8449	31.7118	35.0147	28.6447	14.9351	24.418	12.97	28.2756
0.000190527	P46109	CRKL	Crk-like protein	CRKL_HUMAN	36.436	20.004	23.6999	15.5456	27.4937	13.561	28.8145	20.6769	12.9722	31.6572	26.3429	121.297	22.575	13.0547	12.2069	11.8439	14.1439	21.3906	14.0521	216.198	24.1411	36.0994	24.6326	33.85	18.4815	11.3668	25.1457	16.8095	23.5657	32.6712	17.3254	118.57	89.08	30.1173	150.376	136.163	13.0471	18.7137	29.0276	26.2895	33.5637	18.0395	22.8728	20.7726	21.4262
0.00983694	P46531	NOTCH1	Neurogenic locus notch homolog protein 1	NOTC1_HUMAN	30.0738	26.526	32.0094	35.1244	34.8016	29.9163	15.5414	33.9685	34.3155	14.9693	19.3126	22.1905	22.5364	44.2532	30.4788	23.1214	27.6115	20.2266	19.851	12.951	17.4147	14.9821	16.8056	16.6183	13.731	30.686	15.9202	11.5415	16.0508	10.8633	37.4706	22.6525	29.3239	14.4793	23.1317	17.5277	104.115	24.336	19.2945	26.7641	13.0312	20.2281	23.8416	48.7526	19.7897
1.33272e-21	P46663	BDKRB1	B1 bradykinin receptor	BKRB1_HUMAN	21388.6	806.328	829.891	3087.02	1104.06	1355.39	1674.27	1070.99	6170.36	1556.97	2173.32	2973.84	1077.02	817.315	2762.1	1750.01	642.359	1345.81	1020.79	2575.95	753.603	604.275	1185.98	2048.92	3682	2143.28	14211.8	2390.36	3031.28	5155.13	3038.04	1659.3	1993.66	1699.49	1548.83	3685.13	3155.9	3924.92	2784.2	3522.07	1787.94	2131.92	2814.35	4934.77	4168.37
0.000190527	P46976	GYG1	Glycogenin-1	GLYG_HUMAN	14.9744	14.2462	16.8782	11.071	19.5801	32.9968	20.5207	29.0338	58.0644	84.2954	10.8263	21.2997	16.0772	31.765	17.1405	16.6308	19.8604	15.2337	34.1918	14.329	17.1925	25.7088	12.2972	13.9116	25.9511	26.6487	17.9079	23.6034	16.7827	23.2673	12.3386	14.435	18.2747	21.4485	22.203	21.2427	31.7466	13.3272	11.9297	18.8957	30.8351	27.5374	16.2892	29.1682	15.259
5.22617e-06	P47755;P52907	CAPZA2;CAPZA1	F-actin-capping protein subunit alpha-2;F-actin-capping protein subunit alpha-1	CAZA2_HUMAN;CAZA1_HUMAN	17.9013	11.5327	59.8108	48.392	28.669	60.1892	27.355	31.5449	189.527	229.241	24.76	93.0379	45.6769	17.6717	15.639	98.8938	122.791	36.8487	16.4175	202.361	32.6505	88.2489	113.774	58.3948	57.6833	25.2671	31.346	11.3569	126.793	97.2848	13.3157	113.073	30.7169	82.6547	175.359	102.669	70.9342	12.3278	22.47	29.7074	62.6757	89.5575	40.324	31.3996	36.7876
0.000190527	P47756	CAPZB	F-actin-capping protein subunit beta	CAPZB_HUMAN	19.5146	29.4159	20.748	15.3032	23.0902	17.7791	20.9805	15.8618	16.5448	74.8696	21.4472	16.5485	31.0229	26.0053	20.2916	23.8896	25.1994	22.6078	19.1331	85.2901	22.049	18.7025	32.0149	38.6709	23.0965	17.7698	21.7753	17.5724	31.894	30.706	33.1367	27.3201	23.9783	28.2976	71.9563	30.1352	15.5343	23.3955	25.2973	25.552	27.7377	49.7074	22.3651	15.8155	22.6028
8.031e-28	P48059	LIMS1	LIM and senescent cell antigen-like-containing domain protein 1	LIMS1_HUMAN	33.7242	26.9247	30.7181	34.0002	48.6938	46.7043	26.1033	29.4576	27.8758	28.393	25.9081	53.2054	30.7166	41.7473	25.8167	27.6338	80.2788	21.4538	37.0654	56.4534	22.29	45.2221	52.8029	33.3165	53.8176	38.5768	30.1443	43.7523	29.7344	39.3345	29.1042	28.1849	21.6417	36.7864	46.7352	49.4018	39.1998	26.7958	32.2521	22.393	61.5987	40.9394	29.1715	33.5254	33.7458
0.000207331	P48637	GSS	Glutathione synthetase	GSHB_HUMAN	26.3656	24.4888	34.646	24.2361	27.5245	16.3505	14.1735	18.4681	30.1498	15.5718	17.957	15.8052	42.517	17.0365	28.5534	25.6651	24.0871	27.9151	24.2298	24.6952	31.5045	17.7569	33.6187	26.8255	15.21	19.1032	32.8155	14.9109	30.7536	26.4261	18.2352	26.5832	35.8825	14.8143	18.5285	14.7647	16.3999	24.4216	28.971	23.3201	16.5096	16.0019	36.0946	18.4263	23.2047
6.02991e-104	P48740	MASP1	Mannan-binding lectin serine protease 1	MASP1_HUMAN	154.489	119.105	105.464	120.239	116.918	131.325	124.817	135.404	107.247	127.168	126.048	100.124	132.803	131.044	116.83	128.415	113.569	125.303	105.784	107.278	144.22	108.925	120.189	87.6352	127.368	168.705	120.607	143.281	127.628	118.574	110.094	94.9904	129.931	136.554	112.566	111.329	144.634	133.334	116.486	135.67	113.99	106.61	101.757	111.213	127.353
0.0031795	P48960	ADGRE5	Adhesion G protein-coupled receptor E5	AGRE5_HUMAN	31.4162	30.3699	26.4496	46.3683	22.6194	24.5649	21.0736	26.2795	44.0771	30.0685	68.6294	24.3563	21.1166	18.0766	14.177	19.3304	19.3905	17.1142	15.6532	15.484	27.3319	17.4359	14.0919	15.0926	16.2852	18.4033	11.9604	16.2409	12.5646	13.9011	33.3151	39.1054	35.6398	18.1215	32.3738	32.1937	21.5996	26.9541	27.9612	37.3049	23.1273	43.7248	29.4873	17.5377	49.6538
0.000258484	P49257	LMAN1	Protein ERGIC-53	LMAN1_HUMAN	36.18	36.5932	81.0453	30.9638	57.8025	34.5046	15.6044	19.3041	29.6712	17.1265	14.9653	25.5303	19.8235	22.436	25.6541	28.0532	43.3013	32.2333	26.8449	11.5288	12.1549	11.2782	10.6583	32.1898	17.2559	16.8043	17.1427	19.8569	10.998	11.0055	29.7817	32.5799	17.9552	15.5336	44.7357	15.2188	34.6872	28.8591	16.5648	16.8837	17.3664	21.7769	14.6669	15.3514	47.394
0.000190527	P49641	MAN2A2	Alpha-mannosidase 2x	MA2A2_HUMAN	18.089	17.1123	19.0889	26.5139	21.4959	32.6315	29.1309	28.4677	23.45	31.2832	32.8418	21.6174	22.0768	22.0559	13.5892	16.8985	19.3834	18.4349	26.3007	20.3015	14.2512	23.9299	12.1668	14.5071	21.9563	24.6322	12.1358	22.9443	11.7359	21.3249	17.9534	15.136	26.3185	32.3161	29.0192	29.1919	30.4341	25.1203	16.6516	20.7283	28.3182	31.8216	19.7001	30.427	21.3482
0.000126816	P49643	PRIM2	DNA primase large subunit	PRI2_HUMAN	20.3802	35.7634	17.3951	27.7926	14.9948	24.2445	14.3075	11.5655	121.713	207.019	14.7347	28.9889	11.8127	31.5797	29.9007	22.6346	27.0301	19.273	25.1225	17.0413	17.0772	11.4202	16.7365	18.9337	35.3196	36.269	16.3949	21.7135	17.4942	17.0957	124.616	145.136	13.4274	13.6886	88.8672	15.6081	116.427	22.03	16.2364	13.8837	12.283	25.3502	18.0242	17.571	11.2116
0.000593773	P49720	PSMB3	Proteasome subunit beta type-3	PSB3_HUMAN	21.1898	33.288	28.0968	12.5371	24.2198	14.3718	23.1096	47.0453	81.5049	21.0345	29.3086	14.8971	29.4968	74.3194	18.512	58.5434	75.1558	101.871	15.5537	57.4098	65.5377	18.446	72.8411	30.5819	75.1723	17.146	26.4813	13.4432	28.2568	65.6801	11.2491	111.683	25.9498	22.11	72.7203	65.3069	14.9378	35.5831	94.8532	29.3681	19.8396	12.5266	62.9458	72.5549	51.977
5.03119e-45	P49747	COMP	Cartilage oligomeric matrix protein	COMP_HUMAN	38.0526	40.0892	41.8488	49.6656	28.8951	34.7386	39.4597	36.0023	52.8911	32.5222	42.8954	27.8998	42.0568	27.5519	35.7494	42.3451	41.8701	44.1365	42.0858	33.0293	55.4965	31.6408	36.3004	30.0252	38.04	48.5915	30.7576	41.2962	49.7142	28.1128	33.1162	26.5476	49.998	25.6882	31.534	37.9728	28.854	48.4669	41.0568	40.1222	30.3136	34.0491	43.8258	35.0006	36.6138
0.000791707	P49755	TMED10	Transmembrane emp24 domain-containing protein 10	TMEDA_HUMAN	30.7925	21.5468	18.1866	27.7263	15.6771	31.784	13.6482	16.8841	27.3873	14.9947	48.9511	23.0148	19.0928	21.1267	28.5994	29.4759	24.6827	34.617	30.6732	13.2348	25.4444	11.9398	11.6674	35.2374	9.82733	18.3952	11.9105	20.7685	18.2902	13.1927	24.878	33.9598	16.7969	14.3114	22.0784	14.4501	33.0357	23.0324	12.0268	16.2449	15.8977	11.147	18.8443	16.8063	20.1166
0.00010181	P49756	RBM25	RNA-binding protein 25	RBM25_HUMAN	223.866	22.1722	26.2687	11.8485	206.067	210.456	2306.44	11.5639	185.687	35.0885	31.0118	178.761	123.28	123.628	11.0132	170.429	102.279	226.11	13.1078	287.111	168.352	288.669	129.127	216.845	2179.09	12.5989	27.8713	15.1657	26.12	36.2124	19.2033	31.6887	212.135	33.3817	15.1215	33.0614	139.273	223.306	196.606	23.7186	304.262	16.2754	135.057	188.517	286.437
1.25095e-63	P49908	SELENOP	Selenoprotein P	SEPP1_HUMAN	544.865	556.064	527.724	608.761	597.142	513.568	478.283	617.024	543.36	593.354	598.548	323.22	522.786	539.445	860.738	475.98	597.264	435.384	497.56	456.809	705.033	605.179	502.937	524.976	440.989	670.952	567.53	433.925	504.729	442.464	744.104	412.794	571.932	459.871	505.401	481.002	485.214	443.086	344.653	589.924	485.802	441.365	413.984	555.978	420.754
0.000154131	P49913	CAMP	Cathelicidin antimicrobial peptide	CAMP_HUMAN	46.3087	14.9549	145.512	52.503	121.821	71.4325	111.013	97.6157	19.0086	133.239	19.094	108.012	83.1155	22.9157	100.895	45.3517	224.127	70.5279	21.2892	63.4459	12.392	66.4887	68.5875	71.3149	27.2159	62.5861	67.866	29.923	27.5856	31.285	17.267	137.373	11.6582	33.9379	105.286	50.5305	22.9289	15.986	17.328	11.275	48.7865	53.6291	87.7329	50.0954	13.9622
8.48053e-07	P50213	IDH3A	Isocitrate dehydrogenase [NAD] subunit alpha, mitochondrial	IDH3A_HUMAN	164.828	210.329	36.1253	590.592	109.224	91.9696	204.386	139.812	352.639	243.597	452.125	366.691	240.615	179.944	574.883	13.758	122.517	145.201	609.294	23.2766	273.368	249.939	160.881	126.087	80.363	196.325	232.283	226.176	335.904	207.856	60.9467	159.255	216.555	239.224	18.3677	133.326	369.257	327.725	493.321	405.896	225.662	432.207	228.828	246.868	256.131
1.73578e-73	P50395	GDI2	Rab GDP dissociation inhibitor beta	GDIB_HUMAN	25.813	31.2637	29.691	29.3684	27.7085	31.0709	27.6962	27.8744	44.5918	38.9905	22.5735	37.4797	35.3159	33.5734	20.9155	29.9361	65.1798	29.5362	27.9872	48.9212	21.5266	31.8108	45.3828	29.5598	33.7747	23.1725	24.1761	28.9163	37.7016	42.8084	51.7491	62.3535	28.3819	31.5904	67.8325	55.3194	48.1256	24.8024	30.6739	25.7858	31.1825	30.1432	34.2967	24.4767	32.3807
0.00131645	P50502	ST13	Hsc70-interacting protein	F10A1_HUMAN	20.0415	17.8785	33.4925	18.8078	26.3381	51.7669	24.4554	36.6365	30.3563	23.0673	20.3825	69.2606	32.5689	16.6378	18.5156	45.1583	60.8661	20.9923	20.8677	76.911	27.2999	33.6769	109.594	21.3374	25.868	25.309	22.7232	174.986	27.404	25.2377	25.4224	20.4125	28.662	15.4563	16.974	25.596	19.7535	18.1116	21.7284	24.3733	23.7447	20.1973	27.5114	23.9936	17.1165
9.58142e-28	P50552	VASP	Vasodilator-stimulated phosphoprotein	VASP_HUMAN	17.3732	20.0207	25.327	20.6019	30.9545	18.8845	26.2521	31.5686	36.8745	66.9138	34.6723	135.569	18.2356	32.6281	14.3597	15.1995	76.9164	16.6845	17.9322	109.895	15.0458	28.7015	31.3454	60.333	35.3549	20.9673	14.5652	42.9082	56.6944	29.7814	21.8385	34.1655	25.0845	25.1331	77.6416	65.2126	33.492	22.2207	29.4939	21.2387	27.6081	22.2115	27.6196	20.9974	16.7767
0.000190527	P50895	BCAM	Basal cell adhesion molecule	BCAM_HUMAN	17.5105	12.1828	14.4337	32.3474	16.7442	28.2178	14.273	33.9511	11.8033	19.2799	12.6599	24.9071	13.7486	15.4109	20.0435	19.4475	16.0511	13.8885	23.8557	35.1683	14.7024	10.1004	15.0017	16.2677	30.3463	21.2897	15.3143	13.9821	11.6444	13.7012	36.0508	16.8797	20.0503	18.342	13.5446	35.2282	27.1486	11.397	20.03	12.6343	20.441	20.9891	13.93	22.4119	30.7644
0.000190527	P50990	CCT8	T-complex protein 1 subunit theta	TCPQ_HUMAN	38.6301	22.5129	20.7242	25.745	15.7678	28.9311	15.7743	19.6335	24.929	15.8526	15.8462	20.2899	22.7334	19.5262	25.7009	25.986	21.3559	24.3864	27.92	19.7976	25.2808	16.4714	23.3918	20.6772	16.6531	16.2172	25.6267	16.2075	35.5269	16.5254	32.2405	31.3321	19.9997	15.8033	19.4643	17.7065	15.4206	23.61	25.3497	19.3424	18.9913	19.3836	24.8595	17.4285	23.9524
0.00349848	P50995	ANXA11	Annexin A11	ANX11_HUMAN	29.1471	28.2246	42.1308	24.1613	27.6296	22.4736	26.2347	30.9253	48.3864	53.2917	24.5035	27.914	34.0294	18.3575	20.4116	20.3529	28.4734	28.7804	15.8136	14.126	27.9368	14.4608	11.6401	17.3181	22.5022	13.9455	26.0926	9.1854	26.1819	12.6028	22.8721	47.3533	37.8909	22.0725	12.8018	38.637	19.3431	21.5569	22.6029	20.3928	23.3008	18.3949	33.9208	22.6174	33.3924
1.32935e-08	P51149	RAB7A	Ras-related protein Rab-7a	RAB7A_HUMAN	30.2805	38.2726	31.717	34.6581	28.909	25.4327	36.468	25.0115	128.385	197.324	26.0305	25.7194	20.2192	20.6351	19.5834	19.8638	34.3989	28.6717	27.0791	37.8912	16.3919	16.8964	23.248	21.6803	18.596	19.7363	24.5768	23.2829	17.6305	25.5443	49.8099	94.3188	29.5298	25.5798	80.6149	24.666	23.5334	24.7366	20.8694	23.4753	23.0214	22.4155	30.9797	21.6419	19.7251
2.87086e-110	P51884	LUM	Lumican	LUM_HUMAN	1741.66	1574.46	1634.9	2164.98	1126.52	1605.33	1789.01	1850.54	1734.06	1790.47	1974.1	1434.84	1618.62	1493.97	1971.54	1872.69	1399.68	1786.09	1702.95	1303.95	1703.13	1258.05	1556.78	1720.14	1927.89	2402.71	1640.91	1438.15	1927.27	1767.62	1801.45	1303.14	2248.05	1296.71	2123.93	1804.13	1044.59	1800.75	1459.4	1492.21	1422.35	1468.21	1555.47	2022.05	1577.11
4.40972e-71	P52209	PGD	6-phosphogluconate dehydrogenase, decarboxylating	6PGD_HUMAN	18.7293	22.111	23.6966	28.5757	19.3787	33.2488	16.8371	24.6571	186.86	187.444	19.4526	36.2555	20.1762	29.3007	32.26	30.5124	53.8013	23.7741	31.0516	26.5107	17.304	28.6101	23.9003	18.1324	40.6669	23.9078	16.2755	28.0003	35.5554	23.7307	46.06	126.636	18.5449	19.1804	76.0083	45.1321	60.5594	26.3894	21.1553	17.6185	21.7302	35.0042	23.0981	21.5381	25.0635
1.00107e-58	P52565	ARHGDIA	Rho GDP-dissociation inhibitor 1	GDIR1_HUMAN	45.0079	17.3865	51.8643	13.8282	78.3454	44.6558	32.8722	22.8374	136.702	121.827	44.2365	128.785	66.6103	44.5374	14.5553	33.5494	127.622	48.7008	11.6122	77.0591	13.6672	83.5288	126.483	77.9116	79.3341	48.9266	81.2381	48.7664	81.4306	66.3858	115.471	97.928	46.1096	52.5693	166.57	104.764	127.974	42.594	45.6782	29.8115	52.8008	55.5433	40.3935	26.4996	40.8402
8.47284e-09	P52566	ARHGDIB	Rho GDP-dissociation inhibitor 2	GDIR2_HUMAN	23.9592	18.988	26.8951	20.3795	34.3773	23.2926	27.4812	35.3701	109.494	101.991	24.6616	41.8397	22.9251	32.5611	15.7186	15.7094	57.6277	18.375	17.7249	22.9643	19.7546	26.7296	41.3039	17.4005	33.7395	24.2587	20.1152	15.6698	20.7319	21.6218	20.9543	22.6736	23.0398	27.413	118.523	42.5475	88.933	15.3462	21.8602	29.1845	40.0341	27.2923	23.6607	29.3666	22.7157
1.28088e-06	P52790	HK3	Hexokinase-3	HXK3_HUMAN	23.6145	29.8701	25.212	11.2498	21.733	12.8962	20.7368	12.1793	29.0507	22.2761	32.6622	16.6017	26.4682	13.3963	20.6302	21.2625	6.36927	27.9337	12.4455	18.3473	24.7511	16.5521	24.2573	25.4185	13.626	13.2694	23.7623	14.9814	25.3555	18.2889	34.4881	24.4969	23.2854	19.8398	15.9263	20.032	13.4041	31.9296	29.6413	22.5201	11.4678	15.453	26.1237	12.1232	27.8874
1.36035e-06	P53004	BLVRA	Biliverdin reductase A	BIEA_HUMAN	32.5353	29.1029	33.7358	33.1034	23.4357	43.1605	28.9561	30.855	39.6033	35.9649	18.5931	32.6089	31.2573	30.2721	23.2681	23.3402	29.9842	20.6658	25.6736	29.757	25.0528	23.2663	30.3887	21.1908	41.1396	14.8225	17.2401	25.9254	27.3899	55.5502	48.6018	78.3919	23.0581	21.7552	92.7361	29.5935	57.7545	17.9388	16.8204	18.055	20.0708	34.2216	26.5265	26.226	22.7178
4.44533e-103	P54108	CRISP3	Cysteine-rich secretory protein 3	CRIS3_HUMAN	191.791	231.622	139.564	214.706	256.972	230.582	186.98	233.345	240.078	118.178	203.966	191.893	227.683	181.86	200.989	292.994	227.029	214.017	148.152	193.952	218.679	201.964	154.074	156.839	191.661	180.848	182.882	277.773	242.157	168.116	264.101	176.776	243.35	222.362	241.885	208.038	188.983	156.703	228.676	157.875	119.589	212.599	228.335	267.406	212.628
3.30761e-64	P54289	CACNA2D1	Voltage-dependent calcium channel subunit alpha-2/delta-1	CA2D1_HUMAN	29.0457	37.8996	45.427	51.4546	33.4651	29.1238	40.207	30.9693	30.9798	31.2301	38.8233	31.2232	41.6305	22.1815	43.0699	41.1167	38.2637	53.7669	41.7997	52.86	40.3284	36.9068	42.8705	43.6563	41.0635	44.5347	33.2609	42.1577	42.0266	45.45	85.1351	55.5275	60.0121	49.9741	34.6196	74.8513	29.2817	56.9434	44.9313	55.7345	33.7725	46.9299	57.2957	50.3252	42.1225
2.04422e-48	P54578	USP14	Ubiquitin carboxyl-terminal hydrolase 14	UBP14_HUMAN	36.7039	34.217	35.1172	21.7282	25.5291	20.0869	34.7873	20.61	22.4299	29.7201	31.307	20.7671	33.7503	16.4289	23.5784	27.207	20.1648	33.2362	15.8856	22.7932	29.1377	16.8791	26.1302	32.0077	16.7091	17.2542	26.3695	16.9986	31.4906	24.6009	71.1445	38.5042	37.6441	26.3832	21.4197	26.7493	30.3158	36.1956	36.7805	30.7815	24.6148	20.5812	32.4136	16.8993	34.2763
5.51476e-74	P54802	NAGLU	Alpha-N-acetylglucosaminidase	ANAG_HUMAN	79.9868	33.369	42.6986	73.2467	42.6996	47.512	49.3377	46.1018	43.0093	41.1595	44.9822	36.9395	51.6515	68.4605	14.356	58.5707	46.164	50.1083	36.8834	38.4282	38.6083	33.3715	47.1208	53.0174	24.2128	69.4089	35.8417	51.0242	43.8109	54.5306	42.7048	71.3314	59.0931	50.2665	48.2089	80.6559	45.5912	85.9317	58.2696	64.0657	25.2307	64.9955	64.6602	53.932	81.583
2.83672e-05	P54920	NAPA	Alpha-soluble NSF attachment protein	SNAA_HUMAN	33.1347	46.6298	39.2472	19.4114	27.4963	30.1435	21.4395	26.4876	33.2858	22.9039	21.0025	31.5955	37.9302	27.9061	25.1581	24.6744	37.5035	42.6392	21.5946	79.6803	39.0773	33.5484	51.8532	46.7047	27.543	21.7601	36.6089	28.9596	52.7966	35.0512	33.8052	43.731	36.962	22.1375	63.8778	37.9346	32.4461	37.2005	39.7963	35.0248	37.9867	30.8461	105.202	27.6247	36.7902
6.67801e-109	P55056	APOC4	Apolipoprotein C-IV	APOC4_HUMAN	174.733	100.91	123.368	94.5478	137.506	143.002	252.777	94.7816	106.091	151.74	134.869	125.686	156.021	147.13	86.1541	56.0798	154.093	41.5315	89.8072	150.901	51.2096	133.213	87.2087	162.864	126.655	88.0725	41.3168	114.128	79.5619	60.9017	63.9238	198.446	64.3112	62.6663	153.503	88.65	84.2974	142.706	65.0929	71.2809	100.376	122.492	148.123	76.3241	256.981
1.05881e-124	P55058	PLTP	Phospholipid transfer protein	PLTP_HUMAN	126.269	197.242	182.867	183.939	194.223	184.068	183.439	193.89	194.466	158.938	153.89	142.44	201.687	137.029	161.703	205.714	137.292	164.616	191.531	155.854	164.724	194.172	162.854	192.875	141.432	216.743	159.525	167.763	168.553	151.393	136.556	127.174	174.581	121.624	166.79	155.762	107.624	124.404	179.955	209.333	148.239	164.152	145.869	231.658	157.11
1.40102e-47	P55072	VCP	Transitional endoplasmic reticulum ATPase	TERA_HUMAN	25.1889	21.7567	26.7987	18.5352	29.8035	17.7082	29.6434	23.768	19.09	30.0976	26.1051	37.0392	28.1928	21.5009	16.2618	18.6964	44.6267	30.3333	18.4192	48.9761	22.6422	21.256	33.9322	32.262	22.8631	20.6373	25.177	24.3153	40.3145	37.0883	28.4465	48.8954	27.6273	27.7504	49.11	35.4727	18.1345	20.9591	28.3459	31.224	24.1241	23.55	27.3741	24.0001	22.0809
8.88205e-05	P55103	INHBC	Inhibin beta C chain	INHBC_HUMAN	41.3653	25.4915	32.9796	35.2522	45.1971	39.9027	19.6205	32.1864	14.0932	36.8093	32.3598	42.5061	52.1065	35.0738	29.444	29.6357	51.3017	37.7636	40.4488	27.814	24.0717	31.2075	42.1895	37.0594	20.1381	21.9093	25.089	33.1388	37.2744	43.3343	35.9317	51.736	21.8501	51.0257	37.8064	28.1306	36.5826	36.0112	33.5954	26.4437	31.587	32.9106	36.9648	42.8478	50.0014
6.86791e-17	P55209	NAP1L1	Nucleosome assembly protein 1-like 1	NP1L1_HUMAN	56.9954	28.6727	25.3505	32.9776	64.9897	31.0125	28.177	20.366	27.2604	21.323	20.9429	91.2618	39.4455	24.6466	21.3858	22.2391	123.504	17.1502	28.0541	67.6706	16.8474	38.7914	93.8139	35.9748	47.6469	13.7207	22.4394	36.859	28.3084	41.6895	26.03	27.6487	28.8254	45.6715	167.995	80.6817	35.3998	26.2942	28.0696	23.8306	55.3009	22.3892	31.0001	15.8092	22.1041
0.00862619	P55268	LAMB2	Laminin subunit beta-2	LAMB2_HUMAN	21.496	36.1928	20.8287	87.4901	23.721	22.6517	29.3901	23.331	24.9903	27.2356	27.5267	25.06	15.4797	21.5186	17.224	16.7119	19.9573	10.4373	15.3649	17.5517	12.8168	19.1656	14.7922	12.1919	22.7432	23.3545	13.947	25.7818	11.6739	17.0761	26.9246	17.9947	47.6935	39.5168	26.1229	21.9299	18.3422	25.2946	26.4328	26.9562	27.7385	26.5141	15.6839	39.4269	14.225
2.29651e-87	P55290	CDH13	Cadherin-13	CAD13_HUMAN	51.3101	64.1974	78.1773	63.9762	50.8799	46.6653	72.7164	60.3309	75.5601	71.6196	73.3963	61.0046	48.1859	45.1423	77.0866	94.7111	62.8079	57.3133	63.289	98.8185	64.3205	52.2797	71.0219	65.0429	70.6895	118.056	44.5687	66.8857	67.9995	56.7075	78.5984	82.0025	86.5953	75.6403	61.0311	79.1215	72.0314	85.3624	104.918	58.6644	54.7542	45.0754	83.4997	96.7631	62.2888
0.000148253	P55774	CCL18	C-C motif chemokine 18	CCL18_HUMAN	29.8796	55.1769	32.9699	20.4121	61.0733	76.8173	38.2311	31.3206	62.061	102.241	87.6204	57.3106	33.0126	13.2475	21.6804	15.897	45.8781	17.4805	11.3744	15.8352	61.6625	10.7798	18.368	16.2365	11.431	11.1317	32.481	10.8729	16.229	8.52857	21.4646	26.626	34.2638	35.7012	16.1722	76.5755	49.3075	53.234	31.3437	28.3871	19.0945	19.2738	23.2106	53.8809	109.996
0.000272268	P55854;P61956;Q6EEV6	SUMO3;SUMO2;SUMO4	Small ubiquitin-related modifier 3;Small ubiquitin-related modifier 2;Small ubiquitin-related modifier 4	SUMO3_HUMAN;SUMO2_HUMAN;SUMO4_HUMAN	26.2264	27.7912	32.9258	21.5972	11.1795	18.84	18.4118	14.8831	50.0528	98.2296	18.9615	10.9185	31.3631	11.8943	23.2354	29.1276	34.784	24.8017	19.5223	71.6185	21.976	14.6962	21.5375	24.3651	13.3029	13.6605	21.098	16.8733	22.5126	13.2848	24.0699	60.8442	35.65	17.6153	136.184	12.1288	96.1884	28.3496	20.8939	36.8615	15.8065	15.7228	31.7768	13.6541	29.767
0.000300456	P55899	FCGRT	IgG receptor FcRn large subunit p51	FCGRN_HUMAN	32.3045	21.835	18.4299	28.0971	15.8868	32.2091	13.4681	16.6612	27.7536	14.7968	13.0776	22.7111	19.3482	22.7742	28.222	29.0869	24.3569	34.1601	31.0834	13.4118	18.093	12.0995	11.5134	34.7724	18.6403	18.1524	11.7533	35.9634	25.2222	13.3692	25.2107	33.5116	17.0216	14.077	21.787	14.6433	33.4775	45.5091	11.8681	16.4621	15.6879	11.2961	21.7802	16.5845	20.3856
0.000190527	P58335	ANTXR2	Anthrax toxin receptor 2	ANTR2_HUMAN	59.0448	75.7346	63.8488	86.7722	38.0026	30.1603	106.015	102.22	66.5009	81.9713	30.6609	32.0934	70.7324	16.3203	19.1743	61.5914	63.0116	108.684	73.7448	58.1765	62.678	95.8858	85.311	154.254	78.4139	64.2557	36.3706	75.8325	117.584	15.4512	21.6593	39.3511	96.1409	28.2208	25.7522	91.8677	16.6498	92.7037	79.7235	84.1085	56.5251	75.7912	100.028	135.573	70.6258
0.000190527	P58546	MTPN	Myotrophin	MTPN_HUMAN	41.6544	24.5139	20.6911	31.5444	31.6561	24.4057	30.5539	29.5616	27.1495	28.94	28.7917	26.1309	20.02	24.2612	18.7579	22.5258	67.6454	10.941	15.7948	69.2889	10.1782	18.0696	41.6813	16.8598	32.0824	16.7876	13.8748	43.186	8.73167	12.2892	26.0412	62.6923	22.1294	28.0661	104.273	82.3957	30.2518	27.5182	18.2675	20.5163	25.1519	36.9881	16.2854	19.4235	16.958
5.97887e-34	P59665;P59666	DEFA1;DEFA3	Neutrophil defensin 1;Neutrophil defensin 3	DEF1_HUMAN;DEF3_HUMAN	135.66	26.0702	22.0046	183.305	18.9682	168.417	90.5809	13.9545	328.255	417.503	180.769	189.362	143.699	190.848	23.6372	208.748	205.635	159.943	147.299	151.149	119.422	270.917	159.076	29.1235	113.306	217.654	204.366	181.119	192.544	171.787	470.415	268.564	182.568	174.233	148.027	162.417	157	27.8677	33.9617	122.869	194.09	151.793	204.614	177.264	222.471
2.35786e-19	P59998	ARPC4	Actin-related protein 2/3 complex subunit 4	ARPC4_HUMAN	77.7359	111.803	45.4262	41.8345	144.202	128.891	48.4677	27.0469	184.837	291.08	42.1497	156.018	46.6339	45.9655	17.9872	13.3109	251.587	25.9742	39.0483	159.732	26.6223	17.0513	123.52	51.8472	86.1895	41.6565	94.757	60.4032	88.5463	66.2706	138.907	184.929	66.9636	104.199	282.496	209.65	135.853	66.9004	18.9919	15.935	83.3336	46.1141	93.7232	19.2168	35.8109
8.02134e-93	P60174	TPI1	Triosephosphate isomerase	TPIS_HUMAN	67.012	65.6182	74.2525	52.4683	81.7987	57.4197	59.9165	28.5262	115.997	159.489	63.9952	118.719	76.5109	82.6088	32.7331	75.4323	196.878	75.2388	49.8286	119.987	39.5812	88.8918	139.866	92.4794	99.7363	66.1333	74.0487	78.5894	134.656	115.427	225.312	128.116	72.0724	60.668	187.082	139.545	104.143	56.9212	68.6551	54.6129	98.7234	82.4375	81.5518	31.6566	57.8472
3.61392e-05	P60660	MYL6	Myosin light polypeptide 6	MYL6_HUMAN	24.0456	23.5644	17.4141	29.1845	18.7409	25.4587	20.1467	30.9633	53.6524	37.1637	16.8092	27.0605	19.8108	26.4099	21.209	23.4543	22.3797	16.7102	22.6735	148.092	14.0151	17.5043	27.3442	17.9263	17.9115	18.3929	14.1215	24.139	16.4009	17.3675	27.8245	57.1946	17.109	19.2663	67.0904	16.9135	23.8234	28.4524	18.0715	17.3272	13.7605	22.9368	25.586	19.6589	18.2057
1.32215e-119	P60709	ACTB	Actin, cytoplasmic 1	ACTB_HUMAN	351.074	225.846	306.281	208.51	420.876	240.88	140.663	118.831	435.511	522.977	197.255	466.831	207.329	234.474	108.034	139.716	511.891	144.06	156.392	521.684	111.7	282.266	476.005	423.953	473.963	172.872	339.695	292.245	419.559	242.798	314.17	286.012	227.713	220.91	641.346	403.739	294.812	152.534	194.69	102.475	329.151	197.201	230.699	98.3262	129.354
0.000327153	P60900	PSMA6	Proteasome subunit alpha type-6	PSA6_HUMAN	26.8156	21.3204	24.7649	21.0569	30.2272	20.6657	26.5172	22.65	18.8061	27.2611	24.0191	24.7459	25.604	21.9526	18.5703	21.4544	30.9734	20.1727	19.7499	33.1519	16.5806	23.2444	19.5718	15.6557	18.1242	19.1111	20.4228	20.2151	18.5825	25.1574	31.152	29.4701	22.3097	31.2115	30.9871	21.7823	19.7154	20.5039	27.0579	21.8079	29.9846	24.4622	19.357	20.3233	23.7632
0.00412789	P60953	CDC42	Cell division control protein 42 homolog	CDC42_HUMAN	11.6966	18.2383	21.608	14.1734	25.0669	12.364	28.0555	22.6787	14.3489	78.7887	28.8932	85.051	20.5824	18.1243	15.2485	12.9905	15.5132	11.0612	12.8117	29.6927	33.4866	22.3938	87.3041	10.8665	20.2708	20.8156	32.1488	11.0733	34.3042	29.7874	15.7961	18.1065	23.3957	26.8419	17.3431	27.1955	11.8955	12.6435	31.8378	24.1908	24.0857	35.254	20.8539	30.6156	19.535
0.000190527	P60981	DSTN	Destrin	DEST_HUMAN	19.7142	14.8019	16.2782	13.3426	64.4753	45.7636	27.7567	25.5777	13.3592	26.55	28.1919	19.4534	14.6957	24.3123	13.9374	14.0061	121.403	13.4888	19.4561	126.084	16.5306	26.6441	86.0119	20.9548	70.3174	25.0259	33.5559	57.6192	21.8541	76.4489	73.6015	18.7022	23.9941	35.9873	76.7626	32.7836	32.9852	13.9186	15.5234	24.2406	46.3249	26.2424	51.2737	24.7227	14.3665
0.00139007	P61088	UBE2N	Ubiquitin-conjugating enzyme E2 N	UBE2N_HUMAN	13.521	15.2688	12.8877	19.6478	53.0086	22.5232	36.2168	51.2165	62.8896	32.9647	18.7015	32.4778	74.0524	23.3966	11.8123	12.1743	207.589	14.2789	21.736	145.203	12.6521	28.9081	125.426	60.0153	98.9375	25.9587	12.1466	29.3079	12.961	31.9416	260.379	14.0263	11.9029	34.6502	180.458	114.479	23.4102	16.3215	16.9719	62.0361	22.4344	65.339	13.3537	23.7165	50.8731
1.40079e-09	P61158	ACTR3	Actin-related protein 3	ARP3_HUMAN	22.8824	23.8999	26.855	24.1932	37.0522	22.1085	26.4505	23.0326	77.6761	100.224	26.8163	39.0401	28.85	23.4176	19.0776	18.8493	56.7825	23.1432	17.2751	51.6814	21.4001	23.5571	35.2133	29.8133	53.9693	20.0486	22.3538	16.0325	29.2857	32.6653	20.0833	46.9893	26.3962	27.1328	95.3783	79.4779	27.425	23.2479	23.3642	23.7138	30.5632	24.6855	33.8714	21.9041	23.3303
4.40723e-19	P61160	ACTR2	Actin-related protein 2	ARP2_HUMAN	34.7634	36.8408	21.3522	39.7883	106.226	31.4271	17.7045	19.4918	156.593	133.118	24.6644	46.0067	19.9991	33.1665	20.4942	23.7297	118.754	18.0998	27.0856	116.265	16.0954	30.5846	79.1944	26.1283	77.6958	28.2104	17.5275	30.3713	44.1985	28.2901	116.714	74.6753	43.4104	38.1726	122.413	131.102	38.6075	40.8046	20.2828	23.9799	35.9528	35.3253	29.0356	16.4722	24.9207
2.76812e-37	P61204;P84077	ARF3;ARF1	ADP-ribosylation factor 3;ADP-ribosylation factor 1	ARF3_HUMAN;ARF1_HUMAN	45.5277	32.2309	32.5617	24.2399	64.7918	43.5805	26.6694	18.8397	39.6834	53.6097	22.3328	88.5417	29.8559	32.3413	19.6771	22.5274	155.71	24.4269	25.3272	65.0048	20.8662	47.8175	128.714	45.9736	54.3543	17.6434	32.9226	37.588	86.0175	58.2332	30.929	29.5932	24.2672	30.7918	136.054	96.7534	43.1045	19.6893	21.5946	12.9776	56.6471	37.5359	35.8182	19.0811	18.7805
0.00892924	P61247	RPS3A	40S ribosomal protein S3a	RS3A_HUMAN	512.26	21.7049	18.3201	27.9298	592.567	32.0172	13.5488	16.761	27.5883	14.8854	363.419	22.8472	19.233	20.9728	28.3911	29.2612	719.308	34.3648	30.8983	13.3319	467.541	12.0275	11.5824	34.9807	18.752	18.2612	11.8237	35.7492	18.4244	13.2895	511.215	33.7124	16.9202	14.1614	21.9176	14.5561	33.2781	30.0642	11.9392	16.3641	15.7819	11.2288	18.9826	16.6838	20.2642
3.71916e-07	P61626	LYZ	Lysozyme C	LYSC_HUMAN	71.4696	30.5527	36.0114	27.3341	29.4529	28.8805	31.429	17.649	61.0289	49.9933	49.2832	69.6604	31.6805	24.05	17.399	30.8327	19.1558	29.9258	16.8566	18.9097	26.0545	17.013	23.4399	27.2055	15.296	21.5783	32.8602	17.3412	22.8383	26.0212	35.3176	60.3005	54.1757	24.1944	24.0824	37.6294	34.6699	29.524	51.1904	30.2782	34.3566	33.5538	30.9718	31.4771	38.1756
1.36251e-99	P61769	B2M	Beta-2-microglobulin	B2MG_HUMAN	213.612	187.511	169.382	188.505	167.008	143.941	205.345	154.341	196.388	143.174	240.847	340.614	181.252	193.191	206.133	205.611	178.433	263.112	151.605	172.897	190.428	167.684	161.102	167.697	209.071	224.319	177.512	175.159	150.353	193.737	282.834	195.708	236.385	182.592	205.53	194.075	202.186	209.011	174.973	165.496	196.942	175.762	199.916	187.062	220.517
0.000190527	P61916	NPC2	NPC intracellular cholesterol transporter 2	NPC2_HUMAN	33.5487	33.4315	28.218	32.2906	34.0153	41.0581	22.3707	19.5301	19.374	29.0095	34.3921	57.4676	30.5306	27.1606	21.6266	37.4628	35.0285	22.8598	17.265	22.9014	20.1343	12.2543	20.3848	26.6364	26.0279	14.4406	14.5021	21.7671	19.5164	12.8814	29.1052	49.946	48.0834	29.6473	44.2993	30.7772	39.26	30.9986	28.4559	23.5478	46.8194	23.2211	33.4044	45.7063	24.7975
7.86263e-05	P61970	NUTF2	Nuclear transport factor 2	NTF2_HUMAN	22.7499	32.0381	33.2041	24.8976	12.8879	21.7191	32.3315	12.9102	46.5277	48.6284	26.4716	28.4584	36.0479	40.3883	26.0408	32.4201	45.4114	36.8845	30.9937	47.4405	16.0403	15.6556	23.8644	8.69172	18.6943	16.3837	11.7873	35.8596	11.0467	47.408	27.7482	51.5997	16.9725	14.1178	21.8501	13.9823	11.3099	29.9716	33.0023	16.4146	15.7333	11.2635	42.7976	19.7756	21.4102
0.00727005	P61981	YWHAG	14-3-3 protein gamma	1433G_HUMAN	36.2255	19.4716	16.4351	25.0559	14.1672	28.7228	13.5178	10.9271	29.7803	12.304	13.9214	18.8087	12.5028	29.8367	31.6475	21.3853	25.5383	18.2093	26.5901	18.0368	16.1347	36.8653	15.8128	17.8887	33.3702	34.2672	15.49	22.982	16.5286	11.9221	22.482	10.9988	14.2117	12.9331	17.709	13.0584	29.854	20.8141	13.3086	14.6947	11.605	21.4151	17.0294	18.5974	11.8665
6.451e-17	P62258	YWHAE	14-3-3 protein epsilon	1433E_HUMAN	43.5736	52.208	71.0389	30.7304	39.8884	48.6813	25.202	24.6891	39.3602	37.7628	41.717	65.6594	31.4881	47.8133	28.3912	34.3173	77.4503	48.5601	27.8899	49.7413	26.2611	37.5013	49.414	40.4896	35.3544	24.225	42.5148	37.3451	44.8003	38.3963	83.055	59.0477	45.8397	27.1394	81.8314	53.0422	41.7971	35.6126	35.0834	22.0267	41.2095	36.6682	50.0698	20.6235	48.0152
0.00823266	P62328	TMSB4X	Thymosin beta-4	TYB4_HUMAN	32.2025	21.9041	18.4882	28.1861	15.9371	32.3111	15.2066	16.6086	26.4731	122.345	13.0363	30.8106	11.1143	33.5641	28.1329	24.0569	176.32	20.4841	23.6371	16.0338	18.1503	12.1378	124.964	20.1235	121.241	11.2824	17.4252	20.4298	18.5935	13.4115	25.2906	33.4058	12.6335	14.5488	128.323	14.6897	124.917	23.4144	11.8306	13.0628	13.0548	19.0369	19.1568	16.5321	20.4502
0.00315803	P62491;Q15907	RAB11A;RAB11B	Ras-related protein Rab-11A;Ras-related protein Rab-11B	RB11A_HUMAN;RB11B_HUMAN	17.0986	17.4761	13.2105	14.6139	32.6782	15.2232	27.7495	29.6023	14.5779	35.9082	27.392	43.1738	18.0785	21.5818	13.8402	15.7943	14.8712	16.4311	23.1728	30.4391	12.969	30.3208	17.7409	16.5478	22.5432	22.6939	25.7526	24.3646	266.737	26.6231	15.1778	143.292	27.8433	28.2527	23.2265	35.8282	23.1183	15.7631	21.4624	27.469	29.1737	25.2565	13.6882	26.7285	17.772
0.00662671	P62714;P67775	PPP2CB;PPP2CA	Serine/threonine-protein phosphatase 2A catalytic subunit beta isoform;Serine/threonine-protein phosphatase 2A catalytic subunit alpha isoform	PP2AB_HUMAN;PP2AA_HUMAN	16.114	13.2386	15.6845	35.1506	18.1953	30.6631	19.0693	31.2435	35.5857	20.9507	11.6503	22.9207	14.9401	29.5184	18.445	17.8965	21.372	14.1563	31.7736	21.553	15.9765	23.8905	16.3018	14.9704	27.9262	25.7019	16.6414	25.3998	216.138	21.6217	11.4659	15.5336	16.9822	19.9315	23.8929	19.7403	29.5013	12.3847	12.8376	11.6267	22.2124	27.2583	15.1371	31.3881	14.1798
3.48965e-88	P62736;P63267	ACTA2;ACTG2	Actin, aortic smooth muscle;Actin, gamma-enteric smooth muscle	ACTA_HUMAN;ACTH_HUMAN	152.87	107.12	144.156	96.0832	223.843	124.212	67.0038	55.2272	195.52	240.506	93.5276	197.846	92.7506	99.6516	36.2871	55.9903	196.409	78.5742	76.4605	233.959	39.4628	95.9115	146.817	175.736	180.533	59.1519	110.66	123.243	126.11	98.149	111.137	134.15	139.444	91.2331	213.641	207.916	127.056	64.6914	91.9312	47.4731	134.492	102.827	135.927	57.4336	68.2924
1.54274e-84	P62805	H4C1	Histone H4	H4_HUMAN	97.7545	95.4079	63.2703	171.029	64.7515	39.0626	271.779	22.2688	36.3722	31.9775	85.162	54.3904	77.6377	17.5294	59.5475	36.5036	28.9095	33.9326	24.0505	22.607	72.0977	30.9242	140.934	35.6153	27.7635	36.5401	49.8923	21.3395	347.89	22.5888	255.437	47.2099	47.9306	48.0007	136.996	36.8525	17.0636	22.0736	28.0031	22.9458	37.5454	51.7395	22.5861	47	22.6987
1.42168e-18	P62826	RAN	GTP-binding nuclear protein Ran	RAN_HUMAN	19.9755	31.8611	27.2536	23.8683	22.1263	27.0358	26.0759	28.3708	34.4692	59.3011	41.2787	29.2372	28.1996	46.3145	20.6587	39.4613	42.4256	39.2299	42.1112	46.518	18.2284	39.4058	37.5901	30.9654	35.823	39.0558	19.8714	32.7842	75.1324	54.9693	173.245	121.034	23.9631	25.3954	41.579	28.3237	41.485	29.708	31.4546	31.3092	46.7308	38.0777	31.7761	29.5414	39.0154
9.06701e-48	P62829	RPL23	60S ribosomal protein L23	RL23_HUMAN	67.3347	123.903	13.9649	31.2968	16.2004	27.3013	16.9786	35.0908	31.6842	18.6537	83.5412	37.2312	13.3021	26.2821	20.7163	20.1003	24.0037	12.6042	28.29	19.19	67.5088	16.9252	14.8626	16.8138	31.365	32.2081	14.8169	28.5275	13.8859	19.2512	456.297	43.2139	43.874	17.7463	26.835	17.576	26.2669	11.0269	14.4184	15.6342	45.6789	18.5923	13.4776	35.2531	12.6252
0.00939345	P62873	GNB1	Guanine nucleotide-binding protein G(I)/G(S)/G(T) subunit beta-1	GBB1_HUMAN	17.9988	19.0077	16.2641	34.1458	15.7315	26.8563	15.4363	32.4153	28.1796	22.9316	13.5203	25.8461	15.9088	27.7883	30.1858	18.7644	24.9176	17.5891	29.2083	36.819	16.2419	24.4551	15.0647	17.5113	26.984	26.6515	17.9981	29.845	16.2624	20.3263	26.3639	17.766	17.0147	15.6947	24.3591	15.0622	30.7378	18.5413	14.9253	15.7348	24.1512	30.6423	16.3932	24.2447	15.1927
3.64148e-27	P62917	RPL8	60S ribosomal protein L8	RL8_HUMAN	213.82	14.7488	17.4738	11.4617	20.271	34.1611	34.6933	28.0443	11.6036	31.5779	133.963	51.4289	16.6444	22.4124	16.5563	16.064	19.1835	13.6783	35.3982	24.0117	134.672	26.6159	58.1795	13.4374	25.0667	25.7404	11.6356	30.5949	17.3749	24.0883	12.7739	60.8551	18.9195	33.1925	21.4463	21.9923	32.8668	15.6349	11.5231	19.5625	130.415	28.509	16.864	28.174	15.7974
5.98306e-102	P62937	PPIA	Peptidyl-prolyl cis-trans isomerase A	PPIA_HUMAN	103.942	99.575	97.2888	79.534	117.372	103.247	78.3166	58.3071	114.421	145.645	87.2972	192.671	80.319	104.188	56.5715	81.9793	167.659	79.6514	75.2927	160.144	55.3069	107.588	193.729	102.565	146.907	84.7374	93.7019	95.2659	111.478	136.352	225.402	136.416	86.6743	106.686	291.58	195.88	147.158	73.1134	73.9476	67.7086	125.134	94.9758	113.93	44.8329	73.7511
1.30513e-75	P62942	FKBP1A	Peptidyl-prolyl cis-trans isomerase FKBP1A	FKB1A_HUMAN	144.386	79.4864	127.385	81.7789	150.474	60.161	120.083	36.4579	277.25	368.27	94.4678	238.162	112.013	86.4131	13.0723	35.4372	185.218	82.0081	49.1019	155.347	26.6805	102.84	184.48	89.6832	138.495	36.9039	97.293	34.6156	127.306	131.994	154.359	193.787	25.8525	74.9178	309.772	231.981	251.242	51.8381	116.886	33.7459	131.576	125.624	85.7273	25.189	23.3327
0.00512242	P63000	RAC1	Ras-related C3 botulinum toxin substrate 1	RAC1_HUMAN	14.7543	18.6882	17.4716	24.7145	16.9637	27.0471	18.711	21.3102	20.9034	24.7422	16.0814	34.4492	17.109	19.8246	21.3922	20.753	39.8577	17.1603	23.4113	44.674	17.3823	28.6732	16.8308	15.8493	22.9712	30.7743	17.4722	24.7089	28.6381	30.3348	15.4939	46.1792	15.0516	19.2947	60.1888	57.7458	27.5318	16.7756	15.4996	14.5569	22.9333	29.0687	17.6809	25.0536	18.0859
1.05881e-124	P63104	YWHAZ	14-3-3 protein zeta/delta	1433Z_HUMAN	95.8594	65.3319	85.5203	46.5502	132.063	84.0566	40.5602	26.894	67.8209	88.2177	61.9681	170.29	58.5742	81.8338	30.5244	42.8697	205.066	46.0411	41.0631	167.558	31.4601	99.7954	180.286	82.1288	142.437	53.6916	110.913	93.2199	89.5698	98.4962	82.3469	82.4237	85.1605	93.4237	235.033	156.599	99.4685	42.3624	61.6556	42.2036	113.668	67.4254	90.0226	26.4512	52.4462
0.000613532	P63241;Q6IS14	EIF5A;EIF5AL1	Eukaryotic translation initiation factor 5A-1;Eukaryotic translation initiation factor 5A-1-like	IF5A1_HUMAN;IF5AL_HUMAN	20.2155	25.985	21.8607	18.7052	23.058	17.6435	23.4743	26.2109	16.7175	24.5454	22.5206	15.3215	26.2999	14.8485	16.2924	18.848	33.6369	20.9407	17.4436	20.3163	22.0127	26.4183	22.189	21.1306	14.754	14.8076	22.3727	18.0696	21.8125	21.3862	19.1066	29.9153	32.3789	23.941	15.0496	22.0169	15.5553	19.2259	26.9575	31.9924	25.323	18.4929	21.5545	19.6476	26.1058
1.21141e-44	P63261	ACTG1	Actin, cytoplasmic 2	ACTG_HUMAN	48.5006	19.1288	41.3544	13.0008	98.8904	27.6777	13.2799	11.6964	82.3573	92.9732	45.0854	110.465	34.1612	48.0384	32.2145	21.0089	100.55	26.9032	27.0665	89.23	15.8507	46.3164	94.5822	40.3477	110.464	44.8235	80.499	44.7277	71.7271	35.9795	22.0863	33.4837	18.6876	12.7054	94.6264	56.3124	45.9801	20.4478	44.563	14.958	58.9584	31.2411	41.3171	18.9306	21.8606
3.60303e-71	P68104;Q5VTE0	EEF1A1;EEF1A1P5	Elongation factor 1-alpha 1;Putative elongation factor 1-alpha-like 3	EF1A1_HUMAN;EF1A3_HUMAN	49.951	24.9548	29.2139	16.6466	25.4574	19.9404	24.5906	26.2794	19.0356	36.4213	30.3857	24.3294	17.5771	31.0545	16.9546	16.8385	21.9075	15.7149	23.4969	24.908	41.0176	22.4375	24.9314	16.741	26.9689	29.2303	17.8509	25.3093	31.8236	24.5166	104.741	33.8695	19.4645	24.5832	47.3621	22.1982	28.2608	16.1689	16.2824	19.4392	44.9	29.9655	13.6671	25.053	15.5855
1.27674e-31	P68363	TUBA1B	Tubulin alpha-1B chain	TBA1B_HUMAN	92.2562	18.8662	18.6195	21.4528	22.2343	24.7441	22.23	27.0521	22.9291	20.303	55.7269	50.9839	19.9374	21.3988	22.844	18.9543	30.6007	20.7566	22.5532	85.4744	37.7093	27.5491	22.8638	27.5626	23.0555	26.4439	21.2389	22.2457	55.3975	27.0152	29.2887	17.9723	18.8746	19.7822	78.9046	20.772	24.6445	18.4388	19.6218	17.9234	30.03	26.6973	22.9084	23.3225	27.2386
0.00830058	P68366	TUBA4A	Tubulin alpha-4A chain	TBA4A_HUMAN	13.7636	15.4993	18.3629	12.0449	21.3025	35.8994	33.0134	26.6863	12.194	30.0489	33.9991	78.216	17.4914	21.3272	15.7546	15.2861	18.2547	13.0159	10.8877	388.889	18.7048	27.9703	75.5235	233.189	23.8529	24.4941	11.0722	113.716	259.761	25.314	13.4239	13.2678	19.8822	23.3352	243.885	23.1113	34.5392	14.4996	10.9651	20.5579	28.342	29.9597	17.7221	26.8098	75.8518
1.83021e-107	P68871	HBB	Hemoglobin subunit beta	HBB_HUMAN	144.282	517.583	476.821	97.9233	186.282	162.957	226.472	230.989	266.916	345.806	404.007	431.939	254.079	452.43	3202.13	1608.53	359.984	368.423	2460.73	383.442	281.999	430.564	297.281	355.427	133.749	165.782	1401.42	147.264	162.658	1790.61	8587.91	348.368	112.474	94.5568	65.9521	85.5127	230.798	126.446	318.312	212.473	250.188	484.852	328.472	165.61	615.556
6.07378e-99	P69891	HBG1	Hemoglobin subunit gamma-1	HBG1_HUMAN	49.0263	445.817	55.5515	36.3399	49.723	37.3905	52.6527	49.2972	49.0801	53.6003	51.4834	56.7027	46.2487	41.7255	607.763	1260.88	51.2101	63.4761	715.591	68.1999	50.5499	38.9644	42.0173	45.0702	33.8693	34.4054	75.647	34.0244	36.0616	76.9292	805.072	54.5443	47.1356	48.8703	37.953	62.2393	38.932	37.1609	56.8262	45.1232	48.2229	55.2097	122.538	43.3548	92.7771
4.16508e-98	P69905	HBA1	Hemoglobin subunit alpha	HBA_HUMAN	72.3023	130.365	264.284	49.0971	79.4954	73.2242	90.2492	110.808	107.859	137.551	213.509	202.918	118.509	219.774	1159.26	856.992	173.59	175.027	1526.49	160.387	135.758	218.43	153.068	156.186	58.7754	70.7698	637.548	72.7756	73.2755	1080.65	4524.08	162.283	56.0029	45.4128	39.1369	42.1107	95.6106	56.4323	163.225	85.9861	143.726	262.001	184.775	72.0012	261.066
0.000344215	P78371	CCT2	T-complex protein 1 subunit beta	TCPB_HUMAN	38.5043	19.1805	16.1893	24.6813	13.9554	28.2934	15.332	18.9671	24.3795	16.8446	41.3048	25.8542	16.996	23.7332	32.1278	33.1124	27.7278	11.3818	27.3046	11.7813	11.8801	36.3141	13.1068	11.5858	21.2201	20.6647	13.3799	31.5913	16.2815	11.7438	78.5731	11.1657	14.9522	12.7397	24.8023	12.8631	29.4076	20.5029	13.5106	14.4608	30.1153	33.9028	16.7748	18.8797	17.9073
1.00949e-46	P78385	KRT83	Keratin, type II cuticular Hb3	KRT83_HUMAN	20.9459	28.3418	18.7591	24.3204	15.8167	22.2606	15.5235	15.8065	24.4334	15.408	14.9421	21.4027	37.5946	24.7265	24.8215	22.8151	22.224	20.5455	26.1535	16.8108	13.3762	15.4956	16.8692	22.6378	27.342	25.6054	16.6483	29.1936	18.8587	17.3206	25.8594	25.0702	17.7443	15.4704	24.5727	16.1003	21.6778	22.7084	18.1179	16.2484	15.3929	18.5114	19.3914	482.603	15.5193
4.42398e-103	P78386	KRT85	Keratin, type II cuticular Hb5	KRT85_HUMAN	22.3124	24.2997	18.9907	27.9184	18.8608	23.0624	16.066	17.9152	26.5148	16.2934	15.9837	25.4662	45.9314	27.6526	23.5175	22.1417	24.8381	19.2936	20.2132	15.8793	24.7885	15.5801	18.1292	21.3075	20.3497	19.4345	17.7775	21.1369	17.4107	16.4424	25.8456	24.5097	16.745	16.0044	24.8486	16.7595	22.3681	23.5866	18.8148	16.141	16.9315	21.3217	17.4943	36.4855	18.9763
1.05942e-110	P78417	GSTO1	Glutathione S-transferase omega-1	GSTO1_HUMAN	44.2093	49.1315	57.7663	36.6917	55.5745	37.9243	53.3348	29.9546	57.6139	84.8842	53.5007	103.299	56.5726	68.1732	36.7551	75.5634	156.062	79.2171	52.7507	129.926	48.1483	69.4946	134.145	95.1883	64.7851	53.1662	51.0862	57.665	109.522	92.9052	125.632	124.576	65.2676	78.9067	128.166	94.7291	82.74	55.7666	64.0386	19.758	92.9418	43.8147	89.335	39.6756	47.6741
1.05881e-124	P80108	GPLD1	Phosphatidylinositol-glycan-specific phospholipase D	PHLD_HUMAN	284.128	295.788	306.987	343.909	268.175	276.578	299.543	389.34	314.57	259.138	295.871	288.281	278.231	261.025	364.776	305.48	288.753	323.99	309.295	260.247	365.557	271.01	264.241	278.379	186.185	293.236	248.713	336.965	290.617	261.312	306.962	218.401	289.782	312.347	216.576	280.736	285.487	364.743	281.471	351.856	155.795	308.015	311.146	328.805	275.985
4.8918e-68	P80188	LCN2	Neutrophil gelatinase-associated lipocalin	NGAL_HUMAN	51.0321	46.1347	45.208	44.4977	46.3092	34.8025	43.665	39.4441	97.6515	133.675	46.9952	79.9904	50.5331	53.3143	56.3607	49.2216	36.2982	54.1931	43.8035	48.293	49.4028	39.3313	48.9403	35.9298	42.1805	38.1713	40.6579	35.9488	45.9354	68.8169	108.291	77.0835	53.1004	52.2426	79.2006	55.6474	41.7247	38.7519	50.8835	39.3579	60.9349	78.6887	53.2223	55.2577	50.1128
0.000875427	P80511	S100A12	Protein S100-A12	S10AC_HUMAN	39.2122	35.5489	45.1573	27.5064	24.2238	23.5229	23.4035	20.9316	116.257	157.595	24.884	20.5375	22.4754	18.1052	18.8912	15.2685	15.7326	28.4469	17.2323	16.86	26.6394	14.6197	13.1675	26.2992	14.241	14.2624	12.6942	9.074	25.222	15.4533	27.281	73.7375	24.9939	21.4664	61.9163	23.561	18.0732	21.2711	25.3868	23.2645	19.4061	41.0359	33.4596	22.3036	26.0642
1.21896e-117	P80748	IGLV3-21	Immunoglobulin lambda variable 3-21	LV321_HUMAN	29.3451	38.6348	33.0614	36.4319	43.3363	88.4292	35.5152	43.6819	29.1269	56.9756	45.8802	57.2763	41.1067	37.7697	35.8107	105.613	53.2022	56.0155	57.2265	28.9266	36.6484	58.0135	46.2762	42.1226	32.404	51.0963	44.2357	56.9964	26.325	28.1981	29.2771	24.8113	31.8436	32.701	31.9967	32.722	68.7048	41.844	35.4838	30.5322	48.0426	34.5042	32.4508	46.7074	37.9938
0.00255801	P82279	CRB1	Protein crumbs homolog 1	CRUM1_HUMAN	1605.77	1143.6	23.1808	1202.23	137.667	72.8534	19.0662	15.4121	151.343	1105.25	19.6354	1024.32	30.2866	12.3171	1559.44	30.1629	36.7811	25.6833	913.051	979.807	22.7571	962.821	890.947	129.647	122.899	194.105	21.8479	16.2941	57.4458	16.8155	1160.09	53.075	34.4264	18.2414	11.7861	18.4181	12.3242	914.501	32.2386	35.5963	992.149	905.838	233.346	13.1855	25.6407
8.22085e-84	P98160	HSPG2	Basement membrane-specific heparan sulfate proteoglycan core protein	PGBM_HUMAN	79.0286	31.4025	29.0163	38.5644	29.8268	29.4648	36.6852	27.549	40.1604	27.6835	33.4022	34.6018	34.7902	23.4053	36.4631	36.5699	30.3509	39.4036	35.7677	36.4593	34.1952	30.8835	27.6819	34.8416	42.1773	39.5177	47.6332	28.3791	38.7929	32.3435	32.5964	34.3554	39.7161	29.7202	36.5284	38.611	25.6864	43.473	39.8392	40.6722	31.0421	32.4385	34.8276	50.4379	36.7328
0.00106593	Q00013	MPP1	55 kDa erythrocyte membrane protein	EM55_HUMAN	16.7593	16.9028	24.3436	14.9664	20.9845	17.1568	27.5877	18.8373	14.2417	25.1104	26.0478	20.1625	19.6597	17.8221	14.6414	14.5631	19.6636	15.807	14.9223	20.9579	23.8987	22.0204	23.4219	15.2368	19.5887	19.5716	22.9439	24.4809	24.4822	24.3311	19.516	17.3856	19.3998	26.3944	19.8533	26.65	17.8324	18.0682	17.3146	19.2999	22.0271	23.2868	13.756	19.8104	14.4236
9.08158e-87	Q01459	CTBS	Di-N-acetylchitobiase	DIAC_HUMAN	76.2031	39.9386	69.3797	74.1765	61.5936	57.1878	65.0406	60.9088	71.3216	53.5447	58.4149	60.2158	79.3368	81.7649	41.9335	79.0378	52.4473	83.2893	64.8058	53.1199	54.8242	57.7407	62.8864	59.4941	59.6427	70.8761	45.2499	74.8618	67.485	75.0104	39.4412	53.8588	63.8676	65.2273	50.134	51.5913	70.012	76.3172	59.2265	73.4527	59.4041	69.9121	57.904	70.8113	53.2807
7.36341e-09	Q01469	FABP5	Fatty acid-binding protein 5	FABP5_HUMAN	22.2608	32.742	42.6159	25.4446	13.1711	22.1962	13.8038	12.6327	91.4194	106.242	16.0944	64.626	63.0806	21.3676	25.481	24.7233	29.5245	35.0116	23	62.2212	11.565	17.2937	11.8004	20.6809	11.2914	18.6049	12.0463	21.8767	11.2893	62.2737	28.3577	21.459	12.293	14.4279	126.738	14.2895	57.2288	42.2942	17.7347	12.7107	16.079	18.5237	10.9574	12.6912	35.0698
5.55841e-107	Q01518	CAP1	Adenylyl cyclase-associated protein 1	CAP1_HUMAN	41.0698	26.1112	39.3636	40.9565	57.8635	40.4471	26.4422	25.4958	92.0123	115.734	33.9999	131.998	36.5207	56.3738	18.8069	25.702	165.21	32.3872	34.582	119.508	19.4988	38.26	85.9248	87.8705	77.657	29.7868	40.0982	64.2452	109.973	53.4311	33.7825	75.4076	45.88	43.5186	130.064	91.7931	58.3051	31.8578	38.4728	32.0047	53.5095	40.1862	53.2974	17.7486	24.4804
8.57276e-05	Q01804	OTUD4	OTU domain-containing protein 4	OTUD4_HUMAN	52.9451	13.9493	11.774	17.9499	83.6281	73.5167	53.2737	103.459	77.549	73.7125	20.4705	45.3792	96.6733	32.6333	12.9296	13.3259	139.862	143.781	196.846	138.57	102.365	97.626	133.558	94.0034	131.915	135.318	96.9677	105.871	29.8363	29.1814	16.106	54.9848	80.1561	31.6559	34.1034	75.121	21.3872	14.9111	18.5772	35.9325	54.4202	24.6564	84.8881	25.9598	13.0234
4.61827e-67	Q02413	DSG1	Desmoglein-1	DSG1_HUMAN	27.1708	25.0967	22.7158	19.5206	25.3782	17.0285	26.3108	20.7109	34.8282	34.6006	20.3659	26.2696	23.5832	15.9808	25.5176	23.3382	15.7648	19.5807	17.1477	19.7068	23.01	13.7664	23.3369	22.9811	16.4691	31.7036	23.6847	34.773	21.1814	58.2363	38.4991	26.4007	31.3261	27.3302	41.8146	27.0941	39.6253	19.8435	23.3515	42.4792	27.7557	17.6276	20.6179	21.1623	20.8818
0.000190527	Q02487	DSC2	Desmocollin-2	DSC2_HUMAN	44.5554	42.5535	41.4826	48.8095	33.315	36.7583	36.3075	16.7637	35.1615	20.3187	33.1092	57.7826	42.6504	22.4559	21.6133	42.5567	26.5595	35.6446	30.5504	10.4378	24.5578	14.138	11.54	15.5499	18.3183	17.8075	11.009	19.3046	10.2531	18.5846	37.4133	32.3574	15.103	20.0331	43.2595	16.6544	24.8894	43.4741	35.9469	27.7785	18.2699	31.6593	39.2314	30.4468	49.4044
1.00029e-32	Q02790	FKBP4	Peptidyl-prolyl cis-trans isomerase FKBP4	FKBP4_HUMAN	871.114	1275.1	1217.79	312.74	988.463	1082.74	872.356	967.801	753.85	807.709	2107.72	1585.59	927.938	1137.16	1514.03	1015.97	974.935	1043.6	1179.3	1005.84	806.943	842.765	1130.28	1386.93	485.486	747.404	847.141	673.014	509.585	468.457	614.739	310.556	756.841	690.496	512.622	499.539	579.705	597.036	715.044	702.075	795.361	863.897	656.414	667.244	893.878
2.43142e-116	Q02985	CFHR3	Complement factor H-related protein 3	FHR3_HUMAN	150.853	209.533	171.597	191.381	175.344	230.48	208.258	193.941	180.042	214.953	181.355	197.142	160.878	223.629	150.198	167.957	162.411	159.708	202.214	187.022	187.652	165.484	142.695	100.97	201.965	190.413	339.651	203.297	186.498	235.666	162.539	227.774	154.966	209.848	185.626	176.578	203.806	236.396	201.046	128.644	238.278	160.744	187.912	207.809	198.911
2.16693e-98	Q03591	CFHR1	Complement factor H-related protein 1	FHR1_HUMAN	410.875	328.638	350.132	353.934	308.895	321.738	309.078	373.779	330.259	350.056	292.014	364.634	301.892	327.053	309.54	265.118	210.305	278.204	285.181	320.821	329.171	300.193	264.86	247.755	318.204	296.254	399.73	290.282	294.249	328.755	242.511	318.64	306.034	340.479	298.794	317.218	301.121	283.096	336.881	305.864	304.253	297.356	268.905	330.835	307.76
0.000928187	Q04695	KRT17	Keratin, type I cytoskeletal 17	K1C17_HUMAN	26.8728	24.5962	28.342	19.1143	28.9523	16.6741	22.6702	18.3535	19.1649	20.8203	23.1604	13.0893	30.1142	13.9059	21.0172	30.6942	16.7282	27.4172	17.8082	13.5603	28.3424	14.9348	25.3293	27.1909	14.7734	17.3614	24.9648	15.9835	28.342	13.8218	21.3027	23.0115	32.6595	19.6528	15.0983	35.7897	11.9501	26.2655	25.7659	68.7245	19.7685	16.0624	28.3062	14.5358	26.3449
0.000925625	Q04721	NOTCH2	Neurogenic locus notch homolog protein 2	NOTC2_HUMAN	21.1028	19.6166	27.8111	25.1273	37.0112	35.8309	31.9431	32.9296	33.4384	33.0642	23.8821	20.7276	31.1311	22.0908	18.0481	21.6368	22.5987	44.1872	21.2265	25.6144	25.0993	24.2141	21.8692	23.9772	35.6554	26.956	20.148	32.4824	28.5547	29.7841	18.9479	24.5082	31.6119	33.2488	34.997	39.3894	20.3821	18.2909	27.5916	24.7623	27.2253	41.6683	26.904	36.1643	26.1702
5.39846e-121	Q04756	HGFAC	Hepatocyte growth factor activator	HGFA_HUMAN	291.533	271.683	279.009	248.589	266.97	306.145	173.612	287.21	262.382	302.867	290.979	213.101	315.157	305.893	324.749	385.057	266.425	281.36	313.209	312.262	296.8	290.102	281.13	342.011	277.027	328.168	217.634	314.34	260.713	259.525	275.082	278.376	298.174	319.183	337.759	276.054	287.783	356.597	283.116	319.085	273.769	303.236	252.931	282.112	333.879
0.000190527	Q04760	GLO1	Lactoylglutathione lyase	LGUL_HUMAN	34.7852	52.6089	18.2427	40.8837	21.1629	35.6643	53.7935	18.7121	42.1031	43.7523	21.2282	59.414	57.0635	43.8932	23.7606	45.7125	60.8621	13.937	23.4932	27.3425	9.28825	13.8892	21.5485	13.9725	14.1199	24.3007	8.95687	22.6033	8.3611	23.0364	251.91	74.5006	17.1629	20.1436	68.2209	19.1477	28.6157	41.0439	35.5282	19.1785	17.703	17.3497	28.0333	14.0161	45.9677
0.000190527	Q04917	YWHAH	14-3-3 protein eta	1433F_HUMAN	34.7041	28.3702	23.946	36.5067	17.6768	32.3909	14.0157	17.3386	34.8235	15.3507	13.4936	23.3541	22.7557	20.2001	28.4712	26.9957	34.4673	30.3305	32.7234	19.8753	20.2699	12.2588	13.3806	28.4572	15.255	14.8557	12.3657	10.0379	30.0811	12.7098	31.5349	33.5505	21.1105	14.4798	22.1945	17.998	27.0484	30.1084	22.2322	19.4216	15.4368	13.2855	26.1724	16.3623	23.6972
0.000364448	Q05682	CALD1	Caldesmon	CALD1_HUMAN	23.9823	29.4119	24.8252	19.4744	77.5198	16.9882	20.4187	16.5055	19.7155	18.5852	21.0284	203.117	28.2804	125.094	20.9516	32.3026	68.0584	27.5053	17.6034	82.7211	28.2216	33.8476	109.677	27.021	54.7413	15.1496	23.3978	89.1703	24.9666	11.979	33.9591	24.8785	32.1459	19.5355	93.6508	65.153	52.9283	31.4399	56.5968	33.2384	17.5295	14.1774	25.723	12.3121	26.8412
2.69264e-108	Q06033	ITIH3	Inter-alpha-trypsin inhibitor heavy chain H3	ITIH3_HUMAN	214.81	219.544	214.55	286.178	198.369	258.743	218.674	177.128	260.786	198.506	191.531	154.641	280.537	200.319	249.361	192.344	162.364	260.714	337.657	200.441	331.395	226.711	209.753	199.253	285.707	172.623	242.246	209.228	165.043	188.506	311.872	255.491	291.941	316.078	257.848	203.856	234.492	246.212	248.205	200.466	299.283	179.571	205.46	206.881	245.409
0.000190527	Q06323	PSME1	Proteasome activator complex subunit 1	PSME1_HUMAN	29.0544	21.7461	19.9379	22.5399	28.4481	46.9236	68.8475	33.1793	34.8142	80.5524	27.6327	41.4665	34.2958	35.9502	22.9507	22.8149	49.1381	62.3946	34.3065	63.3446	19.6824	46.293	27.3593	19.1445	47.9708	53.3818	26.3881	37.9736	56.5241	59.2096	35.2424	85.9818	71.5289	31.8172	48.8841	60.6155	36.4068	23.7652	33.1293	28.6173	31.9738	39.5331	32.2706	33.0953	29.3761
2.75931e-85	Q06830	PRDX1	Peroxiredoxin-1	PRDX1_HUMAN	53.1178	78.6208	85.1833	28.8746	70.025	36.244	55.7448	41.8641	54.075	70.474	64.8807	80.175	97.0973	104.34	56.1242	130.785	131.013	191.167	49.0553	128.496	52.9618	50.0844	134.268	64.151	37.1624	61.9127	46.5632	65.4451	173.503	184.807	432.406	111.017	81.5062	62.7697	59.036	78.4455	100.345	56.8806	91.3899	59.2079	88.7235	80.442	92.1989	37.8107	106.137
1.30705e-79	Q07954	LRP1	Prolow-density lipoprotein receptor-related protein 1	LRP1_HUMAN	27.3908	30.7723	34.81	34.4102	33.9865	32.8398	32.6486	30.9934	30.6288	35.7799	32.7459	23.3672	34.1916	24.8009	25.8013	36.2635	29.7059	35.2603	32.4621	37.3088	36.0985	32.913	37.2408	37.0743	34.2476	36.3978	28.7807	33.8079	41.5101	34.8394	25.9623	30.1072	49.3698	31.1643	35.5814	35.6625	26.8218	33.5523	36.2401	37.0354	28.188	35.2412	37.3756	45.837	39.4247
1.04395e-76	Q07960	ARHGAP1	Rho GTPase-activating protein 1	RHG01_HUMAN	22.142	16.3128	21.9182	33.1492	24.7477	33.0382	14.5327	26.5283	41.8663	49.969	14.072	34.0175	17.3728	27.8957	23.5765	28.7705	112.072	20.3728	34.7432	59.9237	17.4305	25.4346	65.2349	21.9942	37.5722	26.7076	20.9852	37.6515	22.9834	23.3611	23.2787	28.5461	23.387	20.9307	70.7116	60.4832	52.3149	23.9316	16.2035	17.9463	40.1786	33.8349	22.2456	23.655	16.9633
0.000190527	Q08188	TGM3	Protein-glutamine gamma-glutamyltransferase E	TGM3_HUMAN	26.5051	28.6505	24.1826	23.5919	33.6164	23.0369	25.6112	26.4751	22.9008	25.5214	24.5855	27.0582	20.512	22.0413	15.8273	19.3037	10.2005	18.5077	16.5507	13.9775	13.0928	15.8128	17.1756	16.9866	14.8007	15.003	16.6149	14.3872	16.2711	16.4305	29.7151	25.1463	40.8329	24.5722	26.5755	27.9432	18.6977	23.5631	27.0229	37.8037	22.8865	20.0932	18.2545	19.2361	18.862
6.24155e-106	Q08380	LGALS3BP	Galectin-3-binding protein	LG3BP_HUMAN	217.068	394.228	227.943	244.299	193.34	241.557	272.631	272.399	150.317	229.42	255.041	169.32	263.251	222.415	242.889	204.952	165.761	196.318	193.834	308.922	209.836	107.452	242.448	284.021	332.993	216.9	176.957	272.515	211.804	259.886	372.56	210.091	280.78	222.911	261.761	227.907	290.607	326.734	198.18	184.716	232.853	210.119	195.845	201.365	204.218
2.84565e-20	Q08554	DSC1	Desmocollin-1	DSC1_HUMAN	31.7638	24.2695	30.3345	17.9539	31.263	17.5375	30.7442	20.6621	25.0397	25.3266	28.0229	17.8001	31.7796	13.7599	18.8785	18.022	16.4405	22.4316	16.7591	17.4584	25.2432	12.9806	23.5311	24.0359	15.0361	13.3266	23.6081	14.7364	22.8442	21.5234	21.1714	29.6854	51.2849	30.9069	24.9932	30.8802	16.9652	21.9782	24.8751	23.0713	22.2871	16.4377	27.512	18.9859	23.6835
9.72447e-29	Q08830	FGL1	Fibrinogen-like protein 1	FGL1_HUMAN	25.7454	30.4063	26.9453	19.6859	44.9374	24.9925	26.9377	23.698	16.3439	27.6813	24.648	20.979	31.1142	25.0267	20.7883	43.816	25.2759	51.3377	92.9177	62.4651	38.3895	45.3439	25.4425	34.8548	64.7928	66.5256	91.7323	20.6042	23.0347	50.3111	31.2876	51.0991	55.899	26.322	37.8318	41.2764	46.3265	24.5556	19.7049	19.4638	76.2315	46.3224	39.5828	45.4834	44.0258
2.49777e-103	Q10588	BST1	ADP-ribosyl cyclase/cyclic ADP-ribose hydrolase 2	BST1_HUMAN	46.2637	102.917	44.0641	71.916	62.6503	101.627	68.1338	68.43	58.1095	60.6069	79.5254	79.1108	83.562	68.351	15.8435	70.9418	59.8057	84.2728	61.7041	72.1431	62.5133	63.1231	68.7111	77.895	60.1443	45.1506	63.3584	81.011	69.4073	67.8305	78.9051	83.5534	78.2853	66.2109	73.101	72.1728	75.8086	77.8759	63.5008	64.9188	65.0212	81.7733	80.9486	88.0833	94.7794
7.85493e-16	Q12794	HYAL1	Hyaluronidase-1	HYAL1_HUMAN	30.405	23.2601	42.7936	45.2914	60.5418	23.0591	53.0082	45.3065	42.4589	51.473	33.0059	25.8201	61.2736	26.1122	15.5649	30.7886	27.6738	34.1582	30.2535	36.4787	41.059	34.5835	29.1997	27.7584	21.5612	20.5019	23.6697	25.6703	21.8253	31.4561	19.1366	22.9748	38.9817	34.6501	24.8429	41.5867	30.3268	31.7408	42.1378	51.2183	37.8167	43.6975	42.2521	29.8943	42.8011
1.05881e-124	Q12805	EFEMP1	EGF-containing fibulin-like extracellular matrix protein 1	FBLN3_HUMAN	134.477	85.0734	75.866	133.551	85.6353	119.886	83.788	82.8509	121.539	105.243	129.683	111.739	112.252	92.281	96.0821	99.0978	87.1557	125.005	100.73	87.3769	110.021	94.6748	88.5693	102.775	120.733	104.546	79.4942	82.1551	94.8747	116.443	102.236	90.0302	127.451	76.6311	120.857	108.442	74.6514	119.604	102.737	107.21	106.635	83.7613	109.004	107.244	100.468
2.43883e-07	Q12841	FSTL1	Follistatin-related protein 1	FSTL1_HUMAN	28.5629	41.1111	35.0608	49.5037	29.6566	43.5806	78.2873	21.3683	47.0009	36.4852	43.6774	39.2211	34.8136	23.1471	37.663	35.7927	28.034	47.4845	40.2585	46.8134	23.328	29.3878	34.7672	34.9544	54.0575	64.8052	18.3381	41.8142	25.0628	19.492	36.4148	43.2776	81.7525	68.939	79.5886	52.4023	53.7183	31.1394	33.4593	33.5058	34.3841	48.4357	38.566	60.8362	35.7272
7.78024e-57	Q12860	CNTN1	Contactin-1	CNTN1_HUMAN	45.0612	76.3245	66.2342	68.5825	37.7012	61.9612	75.0314	87.255	88.0231	73.7428	104.482	61.9324	90.6627	67.3041	38.8508	116.292	84.0135	112.257	95.4232	66.8785	75.655	61.9515	87.6811	89.4016	80.9616	97.7771	30.3945	102.903	82.3896	77.8996	94.9023	85.5831	108.274	87.2607	107.551	84.5359	41.5711	97.725	93.5084	68.6214	48.3423	100.851	88.4676	119.639	90.9974
0.00502864	Q12866	MERTK	Tyrosine-protein kinase Mer	MERTK_HUMAN	11.9131	17.3296	14.6271	22.2996	12.6087	25.5632	16.9695	20.9928	22.027	18.6437	16.4775	28.6155	15.3559	26.2679	20.7274	36.6489	30.6892	12.5975	24.6698	36.3684	14.3598	21.2598	14.5067	12.8232	23.4865	22.8717	14.8089	28.5428	13.8784	36.2527	20.0088	17.4557	13.5094	11.5005	27.4513	11.6219	26.5699	11.0209	14.9536	13.0654	19.7665	30.6312	15.156	35.2721	16.1793
0.000190527	Q12884	FAP	Prolyl endopeptidase FAP	SEPR_HUMAN	25.3717	19.6872	29.7328	27.623	20.2749	20.532	39.5408	32.5982	22.2335	20.6394	23.8792	21.0041	33.9409	20.3887	22.6513	28.2327	27.6956	24.724	20.9646	25.6083	25.1193	23.3255	22.423	28.604	18.1932	17.4149	19.9163	27.9142	32.2525	23.0697	25.6199	22.0825	32.0356	19.867	20.5972	31.0602	19.3736	28.7813	25.5727	27.3959	19.242	22.9808	32.8899	41.6984	21.1072
0.000190527	Q12907	LMAN2	Vesicular integral-membrane protein VIP36	LMAN2_HUMAN	36.4745	19.3386	16.3228	73.9782	14.0704	28.5267	13.4255	18.812	29.9851	12.2199	80.8206	103.521	17.1361	29.633	31.8651	62.7983	27.5011	75.8608	64.4472	18.1609	16.0245	36.6135	15.7048	11.4911	21.0466	34.0332	15.3843	23.14	16.4157	59.2473	22.3284	11.0744	74.4493	12.8448	28.3556	12.9692	29.6501	20.672	13.4001	14.7958	11.5258	21.5623	59.8493	75.0717	77.2032
8.92584e-55	Q12913	PTPRJ	Receptor-type tyrosine-protein phosphatase eta	PTPRJ_HUMAN	37.0916	40.43	29.6151	45.8135	30.4842	32.914	30.9053	37.96	32.6118	34.3223	36.7882	34.269	38.4057	47.1376	38.9124	34.4688	30.4479	39.5469	37.3209	40.1785	31.8646	33.6357	34.6702	40.4595	44.0215	36.4816	31.2927	41.8931	37.029	42.2594	35.1876	32.7541	33.1435	32.9665	40.8479	28.6846	48.8505	40.2481	39.055	33.5477	41.0479	50.3877	36.2271	50.8126	36.4306
0.00271865	Q13087	PDIA2	Protein disulfide-isomerase A2	PDIA2_HUMAN	70.3123	56.1064	14.2546	89.4861	16.5364	27.8676	12.4474	62.987	32.3414	11.3296	12.819	25.2201	13.578	27.474	34.3691	19.6919	23.5159	124.007	28.8767	92.3225	14.857	33.946	252.07	16.4721	30.7277	31.5536	14.2634	24.9584	15.2197	19.6504	35.6034	195.631	219.822	11.9089	26.2897	109.696	26.8117	19.1659	243.126	15.9584	36.5106	170.839	13.7571	20.1968	12.887
1.43592e-19	Q13093	PLA2G7	Platelet-activating factor acetylhydrolase	PAFA_HUMAN	25.6195	47.8543	41.9739	35.1183	38.7894	34.1744	40.5477	22.8817	41.1007	32.0255	31.0409	48.5652	39.9613	63.4102	32.2565	33.0679	50.2217	58.3942	22.5058	31.6198	26.4591	41.8303	37.9207	40.9186	33.3353	39.26	29.7562	28.4871	38.2462	67.7307	26.4676	34.6474	43.7594	42.3875	27.5922	38.5393	33.268	60.2185	46.521	51.4182	52.1757	34.1705	33.8089	56.5113	39.8781
1.29101e-109	Q13103	SPP2	Secreted phosphoprotein 24	SPP24_HUMAN	289.175	294.705	255.272	299.321	292.248	295.305	363.315	179.634	255.496	315.432	235.44	259.879	401.045	176.686	302.502	564.723	310.762	225.166	331.153	355.512	185.809	234.623	287.243	409.303	156.81	420.134	302.882	349.414	205.931	148.563	205.593	322.379	110.483	287.333	226.427	271.557	213.43	271.365	388.619	363.274	274.843	379.987	333.589	388.262	303.572
1.68172e-56	Q13201	MMRN1	Multimerin-1	MMRN1_HUMAN	30.1107	28.2353	38.1089	27.3788	33.6509	28.8735	71.5976	21.6562	33.3845	24.9812	37.4127	37.5497	31.0455	21.4459	23.6015	93.5513	38.4382	81.5206	21.7171	39.0868	30.5486	21.1827	50.6123	49.4144	24.1076	20.4511	29.428	23.9798	46.6654	43.9606	44.1827	30.6731	42.6651	32.0602	67.8427	65.0038	23.8788	31.29	34.8781	29.5157	26.1806	44.3248	34.1822	44.6923	34.482
4.0079e-102	Q13228	SELENBP1	Methanethiol oxidase	SBP1_HUMAN	36.3346	69.5813	58.774	24.4617	29.6715	35.0681	61.6785	20.2765	50.8389	45.0222	45.5188	38.7652	58.9297	80.8249	28.805	65.6032	64.3664	97.1256	55.1372	77.9404	47.9791	53.7761	48.5908	45.8647	37.4683	52.9453	28.7892	49.2322	51.4462	146.458	290.124	167.529	47.1589	45.1455	37.5441	35.4601	43.5985	50.0322	61.5503	45.0257	52.2358	74.9913	70.0989	34.7762	87.6175
0.00092226	Q13231	CHIT1	Chitotriosidase-1	CHIT1_HUMAN	17.5782	11.7446	33.8697	15.113	29.196	17.3247	27.8578	30.9756	14.4507	25.3562	28.6895	16.5202	20.7285	17.9966	15.3567	12.899	15.4039	10.9833	12.9027	29.9035	33.2506	22.236	32.5872	36.8654	20.1279	20.6689	31.9222	11.1519	90.2322	24.5693	13.5604	65.259	46.4028	26.6527	126.202	42.9228	18.007	204.66	22.0644	24.3625	23.9159	35.5043	35.0944	30.8329	10.9651
0.000190527	Q13332	PTPRS	Receptor-type tyrosine-protein phosphatase S	PTPRS_HUMAN	17.4015	16.5804	18.5163	30.7758	19.2885	29.8464	26.215	26.8634	24.6959	22.5716	20.7908	24.843	25.5254	26.9581	15.9521	28.7834	18.1914	18.2381	25.7062	32.7699	18.834	28.7572	16.6701	19.6665	26.6526	44.9769	23.0824	35.6297	23.3964	29.5978	15.526	16.0928	28.3267	38.6114	28.4105	36.5257	24.4697	18.8808	25.071	24.7223	22.8733	35.2138	28.8518	31.8551	20.9991
0.000190527	Q13361	MFAP5	Microfibrillar-associated protein 5	MFAP5_HUMAN	13.8138	14.9452	12.6146	19.2314	10.8739	22.0459	35.4493	24.3421	18.9963	32.2661	25.1832	33.1809	13.2431	22.9008	12.0681	12.4379	35.5855	13.9764	21.2754	31.3644	12.384	28.2956	7.71722	7.77369	27.2336	26.2409	11.8892	14.5493	9.57131	31.2647	11.3405	14.33	11.6506	33.9159	10.2272	9.40627	22.9141	9.39228	17.3393	19.1452	8.49812	26.4167	34.1708	24.2299	16.6282
0.000190527	Q13404;Q15819	UBE2V1;UBE2V2	Ubiquitin-conjugating enzyme E2 variant 1;Ubiquitin-conjugating enzyme E2 variant 2	UB2V1_HUMAN;UB2V2_HUMAN	29.9265	94.7116	86.2805	45.7569	24.7546	27.2482	81.5621	31.0057	33.1758	17.5539	18.6242	81.2254	22.2778	18.2439	24.2243	22.3613	110.992	17.6194	18.63	116.98	14.6757	16.6148	14.0913	15.9413	14.4361	17.9604	12.9884	13.7416	13.6487	91.1883	116.372	80.0214	27.8977	17.2128	158.864	20.2925	20.3352	26.3453	24.216	26.8637	25.5788	18.2263	19.563	15.4722	19.1618
5.44701e-78	Q13418	ILK	Integrin-linked protein kinase	ILK_HUMAN	87.3261	122.194	75.755	40.3552	125.965	84.0252	21.9332	19.7473	22.3861	20.841	25.2181	45.3832	48.8318	57.3296	19.8638	25.4022	293.762	28.4859	15.021	226.395	28.8021	27.1659	126.321	91.8345	74.0046	15.6445	76.8959	49.6814	75.7085	94.0351	41.5345	43.3195	43.0145	79.2371	176.547	97.9626	44.139	30.0248	43.1366	23.6596	88.0813	37.4481	65.004	16.6664	56.6807
1.37279e-55	Q13421	MSLN	Mesothelin	MSLN_HUMAN	30.0936	49.9644	12.3101	26.918	14.2806	48.9032	14.9667	18.5151	24.9747	38.1891	14.5328	82.5527	17.4109	23.1676	116.752	32.3234	45.8601	84.1489	60.1355	12.0689	12.5393	41.0668	38.4301	40.1449	30.4819	54.2939	100.527	69.7181	12.2404	79.3518	22.6864	32.849	149.422	15.6433	96.1956	13.1771	43.3308	33.2104	40.6917	14.8138	17.4335	34.7304	11.8805	93.5834	37.4199
0.00116754	Q13449	LSAMP	Limbic system-associated membrane protein	LSAMP_HUMAN	37.3362	35.9056	24.2317	29.3968	15.6335	29.419	19.1987	21.1533	34.0098	16.7291	24.8245	28.2066	29.4882	23.3601	34.894	38.8402	41.7962	40.6049	49.4135	20.5677	23.9809	19.0766	31.7656	36.1985	26.0039	24.3393	17.5229	55.048	35.0652	53.5416	27.2354	32.8497	43.1212	19.495	26.7497	43.3153	32.4698	25.4839	32.742	28.3139	18.5849	35.6761	45.1847	42.7234	36.5267
0.00167903	Q13477	MADCAM1	Mucosal addressin cell adhesion molecule 1	MADCA_HUMAN	32.1448	46.5847	55.961	17.6208	22.6761	34.804	32.661	39.5254	23.9194	13.6141	21.3495	13.3824	42.0648	36.2632	36.7947	28.7062	12.4782	33.1304	41.5109	36.9149	38.7723	11.9762	17.8615	25.7254	16.3049	49.8205	41.1584	14.8298	53.3031	10.8389	19.6382	30.9869	75.4041	34.1378	13.95	29.5927	14.7889	27.2119	25.6089	30.0748	19.3734	12.828	48.0409	18.3261	58.4564
0.000190527	Q13508	ART3	Ecto-ADP-ribosyltransferase 3	NAR3_HUMAN	20.0562	24.2883	23.7015	24.2345	31.1991	39.8914	28.4862	46.542	37.798	24.6173	32.3769	25.313	36.9466	19.3343	37.8674	38.8342	27.8133	68.7344	22.5198	19.6059	29.0049	21.923	26.3177	32.1531	17.7678	20.9762	26.2472	16.0053	26.2886	35.7127	29.485	39.8404	83.3488	37.5448	18.986	55.246	28.8385	30.3295	32.6305	38.3927	21.6375	23.8893	51.6254	46.2938	29.9792
0.000468924	Q13642	FHL1	Four and a half LIM domains protein 1	FHL1_HUMAN	32.2386	23.0408	23.535	23.7019	50.6122	24.2667	39.837	27.7027	16.0488	35.6708	25.6254	33.2875	19.1136	21.1099	11.5435	13.4469	107.46	18.676	18.5541	32.5616	14.6791	12.349	53.226	16.5022	17.113	17.5729	13.716	24.4854	22.6378	25.2328	21.7219	26.7959	21.1181	35.2382	51.8999	38.5507	21.7095	19.9789	23.7421	24.6377	42.4547	19.9494	18.6506	23.4642	18.3012
1.75656e-47	Q13740	ALCAM	CD166 antigen	CD166_HUMAN	30.0382	30.7943	24.1805	32.9411	30.6132	37.1031	39.1497	33.0401	39.6835	33.7343	44.7679	32.4607	35.6498	22.2087	31.1678	36.5325	27.9247	40.2985	40.4681	29.2916	33.4167	27.26	26.317	43.2086	28.1779	34.7961	34.3885	41.8532	38.5988	39.4023	30.3499	30.2852	57.9324	33.9329	46.4369	42.5485	24.1063	38.3484	37.3794	31.4113	30.5726	33.7859	34.6178	38.6065	41.9605
9.91214e-25	Q13790	APOF	Apolipoprotein F	APOF_HUMAN	289.405	141.689	175.245	287.281	241.707	131.337	209.267	110.727	216.175	192.672	312.141	206.233	256.846	214.428	296.594	285.3	230.119	325.65	358.348	138.825	251.204	287.684	168.361	222.615	311.661	442.085	341.931	209.147	165.619	166.7	304.169	220.631	234.941	319.422	188.022	318.65	137.876	209.319	164.664	258.326	322.948	240.294	189.83	345.187	296.95
5.59479e-35	Q13822	ENPP2	Ectonucleotide pyrophosphatase/phosphodiesterase family member 2	ENPP2_HUMAN	53.183	65.7566	49.6939	57.9546	49.0276	48.5787	60.1441	53.1886	42.7114	44.5768	55.84	36.5117	62.3743	41.4946	27.0175	56.7361	37.8928	79.8753	67.3729	60.7923	51.2671	43.4945	51.075	51.3032	69.1096	63.9054	30.9106	50.807	53.9313	51.1835	46.8046	51.2405	63.413	44.0695	71.742	63.3274	33.9878	55.7832	51.6613	52.9915	54.7685	55.6239	48.5555	78.2696	51.5148
0.000108975	Q13835	PKP1	Plakophilin-1	PKP1_HUMAN	18.6668	11.4282	13.5396	30.3436	15.707	26.4698	16.4615	20.3644	22.7067	18.0856	15.9843	27.7589	15.8298	25.4816	21.3671	35.5518	29.7705	19.6919	25.431	10.9729	13.7917	20.6234	14.0724	12.4394	22.7834	22.187	14.3656	29.4236	13.463	18.6648	33.8177	17.9944	13.9263	17.2058	26.6295	17.0407	25.4669	36.5275	14.8714	13.4686	19.1748	31.5765	13.0671	36.3606	16.6786
0.000190527	Q13867	BLMH	Bleomycin hydrolase	BLMH_HUMAN	28.7837	30.466	47.2388	86.9903	65.6324	27.8293	24.7694	21.6212	36.0939	91.2729	44.7638	92.2906	27.2384	20.0179	31.0417	91.3209	80.6812	32.5898	44.7525	112.524	20.547	14.6815	33.2503	53.6442	57.8496	60.0111	27.6497	11.712	31.4022	14.4933	55.0302	117.846	60.1578	135.457	125.8	74.9341	97.7094	63.9721	23.909	96.9141	64.4952	80.484	62.447	90.2278	62.8174
0.000190527	Q14103	HNRNPD	Heterogeneous nuclear ribonucleoprotein D0	HNRPD_HUMAN	11.417	18.685	22.1372	14.5206	25.6809	12.6668	26.9145	22.1365	106.703	121.181	28.2024	16.2397	21.0865	12.1939	13.0686	12.68	15.1424	19.9802	13.1255	30.4199	22.5493	33.7192	23.0084	36.2395	19.7862	36.2757	23.4877	17.9961	22.0119	30.517	16.183	75.4371	23.9687	28.1314	12.7432	27.8615	12.1869	17.4798	31.0767	28.1453	31.3507	19.3129	21.3646	22.2389	20.0134
0.000190527	Q14118	DAG1	Dystroglycan	DAG1_HUMAN	32.8517	31.5937	30.5686	42.1836	34.4375	18.5723	25.0266	22.592	39.4878	22.775	53.6911	46.3228	35.6428	26.5496	24.527	38.6329	17.7894	43.2791	18.0848	18.764	33.6726	15.2661	22.667	24.9043	18.3526	17.155	21.9683	16.6682	22.8265	23.1854	33.4495	39.3615	47.0353	23.1568	37.8242	37.2353	14.6679	44.3328	32.8773	33.9334	38.9383	15.3546	33.4803	49.6064	28.3305
3.05186e-75	Q14126	DSG2	Desmoglein-2	DSG2_HUMAN	58.5236	31.7201	39.3488	47.7712	46.2915	34.2268	70.0503	37.5477	50.8893	40.9782	59.9723	56.1456	65.0765	39.5887	42.5086	47.2649	38.4373	57.8659	51.8789	44.3322	44.0024	43.9531	42.1336	33.0024	46.9563	67.2344	52.9399	65.3129	62.7734	46.4369	36.3868	47.015	53.0135	44.5472	37.5801	63.7269	35.4254	51.8291	59.3256	52.4672	46.5548	53.8269	55.0685	69.1517	51.1308
0.00341349	Q14185	DOCK1	Dedicator of cytokinesis protein 1	DOCK1_HUMAN	23.5373	30.9664	36.6876	24.0647	12.4568	20.9925	13.0552	13.3571	24.3626	14.3432	17.0172	42.4277	34.9464	20.2088	26.9421	26.141	31.2174	33.1129	21.7527	14.7555	10.9378	16.3559	19.3292	21.8668	11.9389	12.2598	11.393	10.8588	36.48	14.8026	26.8199	22.6894	11.6263	13.6455	34.8996	13.5146	20.1971	28.969	18.7516	12.0214	14.1858	17.5192	35.4073	13.4189	33.1679
0.000190527	Q14247	CTTN	Src substrate cortactin	SRC8_HUMAN	29.2315	38.5971	26.1543	42.4041	40.4413	59.0478	26.0147	19.7864	22.9251	23.4327	36.2544	76.7448	42.9696	14.1907	19.3153	15.3466	68.0403	20.4834	11.3698	94.3594	21.9933	14.7078	25.2608	68.624	38.1887	13.47	20.8038	16.5594	24.5485	15.6296	28.2897	28.3423	27.8521	23.7328	122.971	50.5047	15.2225	21.4624	30.7935	33.8791	22.5065	14.1911	89.3131	21.6702	31.7875
8.58677e-43	Q14515	SPARCL1	SPARC-like protein 1	SPRL1_HUMAN	38.0813	39.1666	40.3489	38.7286	29.5954	34.5475	34.6619	29.6421	33.595	32.971	38.4705	40.3585	40.1408	33.8515	35.9421	37.5408	43.3533	44.9016	47.8198	26.6694	33.0416	30.161	23.0676	25.6362	33.4601	36.6595	28.5829	33.3431	29.3513	34.5968	34.899	33.113	44.6957	27.2557	45.3968	36.4964	27.3483	44.9711	33.3744	30.2788	28.5557	41.4218	33.7949	55.2116	50.1111
2.78705e-119	Q14520	HABP2	Hyaluronan-binding protein 2	HABP2_HUMAN	203.249	200.696	201.395	262.658	200.699	217.577	193.807	233.012	185.996	200.811	193.354	107.511	210.696	204.215	188.788	188.748	191.097	168.916	177.759	197.5	217.498	197.039	190.328	164.849	156.587	213.236	172.658	172.398	163.159	162.026	123.048	160.821	155.27	134.555	204.999	170.361	191.381	176.801	167.047	205.202	179.311	196.1	193.797	161.207	161.199
1.1132e-44	Q14525	KRT33B	Keratin, type I cuticular Ha3-II	KT33B_HUMAN	25.077	26.8699	16.4573	25.3904	20.416	26.5779	23.3618	18.2216	26.5849	17.6754	20.6586	27.9354	112.804	25.1374	23.5753	21.0199	22.9581	19.8244	21.9622	17.366	14.3687	16.7667	17.6152	22.2063	16.1459	13.2257	15.1176	25.1217	13.495	15.7891	25.3454	19.7127	18.4904	21.7742	30.8125	19.8149	24.7937	30.3591	16.8173	16.4628	15.602	20.3107	15.1698	21.4305	22.8478
0.000190527	Q14574	DSC3	Desmocollin-3	DSC3_HUMAN	17.9601	18.9099	16.837	19.6347	37.6654	22.1902	30.4133	36.5871	19.1333	41.4034	28.9426	30.0215	30.7598	26.154	15.0134	40.3843	22.7369	47.6475	30.8438	25.5116	11.6506	23.8146	34.9298	11.7928	29.0847	37.0116	19.265	23.3378	37.9895	25.3609	18.6017	55.8673	62.153	69.3388	43.9148	78.1222	32.277	70.4617	20.2664	17.3986	35.4894	36.2654	42.4014	35.301	43.0173
1.05881e-124	Q14624	ITIH4	Inter-alpha-trypsin inhibitor heavy chain H4	ITIH4_HUMAN	519.461	628.2	575.971	598.62	553.827	595.913	618.993	584.117	579.082	553.165	655.969	546.621	560.668	532.79	675.9	609.589	480.313	463.892	573.62	510.961	652.777	564.773	557.383	567.604	533.593	585.124	659.452	558.964	483.226	507.908	637.802	605.825	529.203	659.277	496.608	510.221	560.686	512.172	513.838	547.478	649.221	503.718	483.308	478.601	605.289
7.84617e-94	Q14766	LTBP1	Latent-transforming growth factor beta-binding protein 1	LTBP1_HUMAN	44.156	26.7672	39.2488	21.36	48.1203	47.8316	87.6984	22.9351	61.2534	28.3296	43.7172	43.4014	29.875	20.1073	19.3451	91.1455	28.8685	100.849	26.0876	47.866	28.2097	17.7509	50.6512	32.9592	27.0405	19.4363	27.9878	23.0674	41.308	51.2816	54.9393	32.0962	45.7882	43.9284	67.1479	97.3443	24.7824	30.6443	36.0218	42.0871	39.6522	43.3557	28.4938	54.308	24.9957
0.00723138	Q14847	LASP1	LIM and SH3 domain protein 1	LASP1_HUMAN	22.6575	32.1688	11.1549	24.9992	159.725	21.8077	15.9062	12.8578	25.3086	14.4779	16.3812	118.575	166.711	35.1085	26.8954	25.1638	252.617	21.4266	150.587	168.51	11.3625	16.991	217.184	21.0494	169.638	130.69	18.2269	19.5311	144.879	15.3774	109.246	21.8413	12.0778	15.2182	142.848	14.0393	20.9814	24.4917	18.0506	12.4882	13.6555	18.1995	36.7822	15.8049	34.4559
0.00112021	Q14CN4;Q3SY84;Q7RTS7;Q86Y46	KRT72;KRT71;KRT74;KRT73	Keratin, type II cytoskeletal 72;Keratin, type II cytoskeletal 71;Keratin, type II cytoskeletal 74;Keratin, type II cytoskeletal 73	K2C72_HUMAN;K2C71_HUMAN;K2C74_HUMAN;K2C73_HUMAN	13.3724	15.9527	304.821	12.3972	21.9256	306.758	255.015	25.9279	12.5507	29.1948	33.0328	189.304	18.0031	280.423	13.3376	14.8517	251.06	337.875	11.2062	25.9717	11.2052	25.6022	217.583	12.4234	23.175	423.518	375.088	33.0923	11.4788	455.314	13.8166	355.939	103.627	283.249	448.389	401.232	371.307	14.455	419.076	21.1593	27.5365	511.126	18.2405	442.283	322.985
0.00730606	Q15056	EIF4H	Eukaryotic translation initiation factor 4H	IF4H_HUMAN	22.6764	32.142	11.1456	24.9783	12.9297	21.7895	15.9195	12.8685	25.2875	14.49	16.3948	32.2551	36.2731	35.1378	26.873	25.1848	56.0271	21.4445	22.5786	15.3157	19.0013	12.7069	18.6222	21.067	11.5022	11.8114	18.2421	19.5148	19.4652	15.3646	58.918	19.1476	12.0677	15.2309	64.4258	122.729	20.9639	24.5121	42.8332	12.4778	23.3251	18.1843	36.7515	15.7917	34.4272
2.50317e-14	Q15063	POSTN	Periostin	POSTN_HUMAN	25.554	30.6876	35.0918	73.6087	30.4639	46.8615	32.0019	37.5043	35.0306	34.4002	29.6089	24.9797	46.5751	33.1666	34.5861	29.2873	39.4956	37.3298	31.3462	33.8174	40.9118	26.7661	35.4809	37.9158	33.0298	49.6739	23.0931	25.6871	40.2941	34.8168	22.0422	27.3586	57.4783	24.6637	90.6198	41.7992	22.7139	28.7496	49.7329	46.0023	32.8202	38.1913	33.6587	51.4815	26.9263
0.00892823	Q15084	PDIA6	Protein disulfide-isomerase A6	PDIA6_HUMAN	15.6914	13.1569	11.1051	16.9302	32.7067	19.4079	31.2076	27.6506	12.8996	28.4052	21.7034	18.5067	18.5035	20.1606	13.7084	14.45	17.2561	12.304	11.5177	26.6936	10.9022	24.9098	36.5057	12.0874	22.5482	23.1543	35.7607	34.0122	11.1683	27.5236	15.191	16.2777	21.0327	29.8576	41.0696	29.6213	20.1723	14.0641	19.6961	21.7475	26.7917	31.6933	11.5067	27.5233	12.2836
2.53657e-124	Q15113	PCOLCE	Procollagen C-endopeptidase enhancer 1	PCOC1_HUMAN	134.534	126.614	125.868	118.644	100.293	119.223	129.887	106.117	178.473	217.904	183.144	149.388	119.808	129.222	211.586	143.979	126.819	151.993	135.358	102.618	179.941	119.581	123.265	157.18	110.975	178.681	113.451	98.7007	127.256	129.015	144.703	120.826	211.94	128.519	158.793	165.64	147.858	102.922	175.225	111.984	119.457	118.576	134.083	133.569	131.265
1.64409e-102	Q15166	PON3	Serum paraoxonase/lactonase 3	PON3_HUMAN	66.3185	95.081	114.543	132.519	131.403	140.602	140.074	137.021	96.1445	75.4907	87.5931	57.1289	142.221	85.3129	124.875	159.755	82.468	94.9621	174.951	114.342	106.979	131.55	104.979	136.464	88.1948	109.086	86.2905	103.758	125.04	66.9738	84.6135	91.029	95.1213	98.5536	82.3649	107.522	74.5721	83.5822	80.617	138.285	80.7618	140.742	88.4946	109.762	167.673
0.000190527	Q15223	NECTIN1	Nectin-1	NECT1_HUMAN	18.4352	31.909	25.5462	27.7855	15.4647	18.1268	59.5841	34.8132	30.3408	21.309	28.9573	27.2758	15.1128	26.2655	23.8106	26.9407	22.207	16.1652	32.919	36.1343	33.8953	27.3078	15.9197	30.0969	30.7657	36.6948	40.613	29.8643	18.9945	33.7898	18.713	57.0555	30.4184	15.285	21.6776	47.6565	27.7958	51.4747	48.1724	16.2966	24.605	47.2323	47.0346	48.2583	45.6545
0.000190527	Q15257	PTPA	Serine/threonine-protein phosphatase 2A activator	PTPA_HUMAN	32.3675	21.1412	29.4911	35.6679	26.8021	37.5196	23.4511	20.4331	38.4352	25.9026	15.7447	30.3413	29.4192	38.2511	34.5462	28.7541	57.8331	22.0451	36.459	67.6691	23.1226	17.2223	61.5437	43.3255	32.0678	16.81	25.6541	29.4957	30.2939	33.3098	39.3486	64.8065	29.8706	18.1339	82.8699	29.78	41.6995	20.1933	20.7456	14.3714	33.6396	37.1002	28.9502	20.1765	28.8875
9.87398e-83	Q15323	KRT31	Keratin, type I cuticular Ha1	K1H1_HUMAN	30.2496	25.3424	21.3412	28.878	18.8503	23.3095	17.0669	18.3216	31.01	16.5633	17.1566	24.6923	125.333	24.3147	28.5257	28.4109	26.2848	20.7015	27.0252	19.1494	27.7543	17.6878	21.2942	24.293	21.4444	16.3656	19.7768	21.4073	20.4863	16.7768	28.4511	25.5923	22.0263	16.8291	24.4013	18.0915	25.1161	26.111	19.0035	17.2189	19.0166	20.9814	20.9547	68.0485	22.368
1.43338e-59	Q15365	PCBP1	Poly(rC)-binding protein 1	PCBP1_HUMAN	16.0687	23.3821	21.5416	26.3913	30.2776	29.9067	28.1659	27.7994	34.0386	32.8955	27.7167	25.5394	18.5045	30.875	18.7385	20.6926	32.844	13.7394	14.6569	15.9202	10.912	20.4411	15.5163	12.5446	18.1608	18.1287	9.88889	21.8266	16.9977	12.2547	66.4032	15.4804	19.7996	24.5056	47.6237	17.8962	32.9168	19.0722	13.5248	18.7214	23.9034	23.3054	14.9979	13.2392	17.8573
0.000113803	Q15404	RSU1	Ras suppressor protein 1	RSU1_HUMAN	104.794	33.8921	76.2796	27.282	133.004	87.2908	17.2526	14.8767	30.4311	11.5028	14.9618	88.231	58.8548	42.0233	28.6081	20.5639	336.505	20.1622	24.0801	294.202	19.1954	47.185	190.186	131.264	159.427	17.9056	77.3516	82.2266	128.357	148.925	24.4794	21.483	17.1334	21.6289	361.442	151.293	16.4563	20.6877	31.104	16.9207	115.972	55.544	69.3853	15.8093	42.0644
0.000190527	Q15435	PPP1R7	Protein phosphatase 1 regulatory subunit 7	PP1R7_HUMAN	28.6875	24.5879	10.3574	31.6396	11.4119	36.27	8.25881	14.7957	31.2528	17.2495	11.6134	19.3512	5.79268	18.5137	29.4089	25.8302	21.6298	13.8436	35.0025	15.1028	34.236	14.9839	34.933	30.8791	16.9873	16.12	35.6608	11.853	33.4201	15.0548	28.3893	24.7669	11.6262	21.6831	33.0953	16.4896	12.8051	26.539	36.0091	18.5377	13.9314	12.7203	32.4373	14.6475	22.9559
6.52504e-35	Q15485	FCN2	Ficolin-2	FCN2_HUMAN	69.7445	38.771	26.1436	20.2562	58.2809	50.8521	100.268	66.3746	56.0786	111.177	58.9305	89.6121	51.7901	70.2035	12.6419	68.8946	26.8004	25.2449	75.4628	70.7641	51.2431	70.4002	52.5834	55.5495	68.3345	64.8728	150.018	63.8888	31.1716	49.6873	37.0286	41.2964	43.1093	54.1285	47.1147	44.8488	75.5398	29.1844	55.1383	27.7544	72.7341	84.2564	93.178	89.9824	68.1342
1.50364e-11	Q15555	MAPRE2	Microtubule-associated protein RP/EB family member 2	MARE2_HUMAN	17.9173	14.5367	16.9333	18.0369	53.5751	29.6673	22.1538	30.2842	20.3683	22.8272	20.3658	52.3393	13.8425	28.431	18.5275	16.2846	53.0346	15.8998	28.2073	35.4746	15.6987	34.4317	26.9615	19.3937	29.3442	29.4668	15.0869	28.6174	31.5367	24.9299	17.1821	14.5209	12.8872	22.53	90.4308	32.8562	27.0482	16.1938	14.3336	22.5085	37.9195	26.9316	25.6562	26.4745	18.2325
1.4128e-111	Q15582	TGFBI	Transforming growth factor-beta-induced protein ig-h3	BGH3_HUMAN	89.3302	52.6175	53.3332	69.2749	43.3028	70.601	65.8169	82.1558	69.1345	43.9319	56.7665	51.4884	66.8495	60.0849	80.3049	69.1239	80.833	104.073	87.1754	67.896	82.1881	65.4803	62.8386	61.0093	58.8836	98.3183	71.0535	54.0971	62.944	91.5337	79.0557	87.6038	93.3153	70.062	66.6102	82.9255	64.4268	97.8523	74.2205	80.9451	66.1917	75.2735	102.069	65.0365	96.5866
0.000190527	Q15691	MAPRE1	Microtubule-associated protein RP/EB family member 1	MARE1_HUMAN	26.347	29.0713	24.8329	35.1667	19.5919	16.2322	20.1841	15.9418	34.1097	18.8465	32.4067	17.6761	25.1247	14.8396	21.4313	23.537	47.9016	24.1387	13.6985	19.7797	21.3952	15.6353	25.3458	22.9113	14.6075	14.6417	20.6403	17.47	21.3012	16.6618	31.9761	26.6587	25.5319	25.7075	26.9573	29.8471	15.4393	28.279	28.7425	30.6007	17.7733	15.6767	24.1321	14.7088	25.3873
7.06725e-18	Q15828	CST6	Cystatin-M	CYTM_HUMAN	27.1623	26.028	32.5832	49.5806	33.3803	31.3057	58.19	296.152	39.0137	47.8914	42.9538	238.543	40.1701	48.5198	23.129	82.3178	40.5283	27.6698	28.0846	30.7914	22.2382	34.2952	23.1581	23.452	33.8772	32.7821	16.6793	30.6595	63.0684	31.4854	37.0832	49.5474	24.6153	57.5636	56.3905	110.882	31.4995	37.5938	49.437	25.201	30.0332	95.3148	27.3621	36.963	98.0764
1.28414e-99	Q15848	ADIPOQ	Adiponectin	ADIPO_HUMAN	136.326	285.423	136.507	224.007	473.982	356.169	303.352	182.36	208.21	192.518	284.285	192.997	403.852	89.8788	325.504	335.967	167.268	324.673	644.487	172.567	147.288	275.812	219.961	385.153	113.718	853.517	197.883	229.648	433.669	125.591	494.947	165.186	501.528	145.009	247.259	306.82	154.363	183.119	478.072	334.251	185.515	153.177	135.542	441.829	79.4125
6.34819e-24	Q15942	ZYX	Zyxin	ZYX_HUMAN	102.915	20.0025	53.4249	29.8925	119.662	35.3817	15.1562	27.3188	31.8631	25.7762	19.9019	54.1107	35.0064	61.8066	18.2323	17.3445	251.734	31.1333	21.7274	123.699	12.4896	76.441	167.649	33.4614	105.604	29.8386	82.2654	54.1502	41.6408	44.6892	33.2561	20.6312	37.82	36.4415	153.531	75.4872	56.2245	19.9165	19.1671	18.0158	123.194	25.2377	32.1354	20.0839	24.5416
3.79563e-15	Q16270	IGFBP7	Insulin-like growth factor-binding protein 7	IBP7_HUMAN	21.4771	34.7522	23.8152	33.8324	35.9051	31.1832	34.2013	40.0089	37.1522	27.3507	51.9556	34.572	36.288	33.3504	23.2124	35.9079	36.7568	58.0787	30.2092	43.4546	49.7738	38.2312	41.5361	37.2922	53.0729	54.1687	51.8519	35.1086	31.618	43.7808	28.5256	29.4434	56.8022	42.3256	58.1668	52.5857	35.5237	39.1897	39.932	45.2797	39.4965	33.3776	36.157	50.8802	40.6106
1.11354e-78	Q16394	EXT1	Exostosin-1	EXT1_HUMAN	33.1598	57.5085	34.9969	70.0452	54.232	184.064	41.9987	56.6938	61.8156	49.6932	39.9432	45.6992	31.1051	42.4884	20.6508	56.4086	36.4543	30.7966	51.8868	28.9018	26.7138	32.5658	26.4353	29.5286	35.7841	45.9477	26.9781	38.926	26.325	23.4921	53.1398	63.0658	40.0103	74.9243	55.4422	48.7924	54.0513	65.9434	36.1485	40.4863	46.4784	60.9598	38.7666	61.5029	42.7198
5.58253e-115	Q16610	ECM1	Extracellular matrix protein 1	ECM1_HUMAN	962.49	165.97	216.96	328.094	171.485	245.22	148.85	262.215	315.164	219.415	289.491	297.428	238.007	208.894	279.331	291.869	192.532	243.621	267.853	256.639	273.576	181.951	223.748	235.055	247.467	288.43	372.559	301.026	281.496	234.816	294.082	163.463	320.394	219.928	256.014	277.77	169.5	276.607	292.592	325.067	191.467	214.788	261.811	297.101	242.826
0.00315556	Q16620	NTRK2	BDNF/NT-3 growth factors receptor	NTRK2_HUMAN	15.2476	13.5398	18.3575	17.4229	12.6641	19.9727	32.1157	20.961	17.2099	29.2318	44.5232	36.6251	34.7115	20.7473	25.0105	13.729	11.4964	29.909	27.3069	28.4149	11.2194	38.3695	39.1356	16.4125	39.6694	60.2486	36.8014	47.0115	47.9038	43.6577	15.6331	15.8174	52.7525	30.7265	30.7099	31.0241	30.2098	62.086	19.1391	34.8775	25.2992	58.4211	35.2219	48.2128	47.8301
0.000190527	Q16627	CCL14	C-C motif chemokine 14	CCL14_HUMAN	21.8807	33.3108	11.5509	37.0619	30.6043	27.791	14.0436	27.5107	20.4893	28.6224	33.6837	29.8515	32.8615	13.7844	25.0459	24.3011	26.5016	41.2852	21.4538	30.8266	33.1448	17.5942	33.114	14.3765	43.2212	11.3969	27.6012	32.4358	16.3642	21.0117	28.8504	34.3489	35.0193	30.0284	27.4465	33.4785	19.0368	13.9082	48.87	12.9316	33.0447	33.9581	11.1477	41.0824	46.3866
1.54584e-10	Q16653	MOG	Myelin-oligodendrocyte glycoprotein	MOG_HUMAN	1369.5	1102.48	946.755	1348.46	1118.27	1357.52	1134.18	1414.16	1308.3	1384.36	1161.11	1081.13	1595.75	1455.65	913.068	1244.03	1219.66	1359.41	1299.12	994.885	1572.54	1338.66	1088.13	884.639	1209.38	1280.63	1594.29	1155.52	985.198	1106.54	466.732	1191.32	899.545	1319.19	1228.51	1208.1	1042.83	1041.18	1124.62	867.121	1264.94	967.58	1186.17	1067.54	1162.99
0.000185479	Q16658	FSCN1	Fascin	FSCN1_HUMAN	55.8498	19.8071	23.4666	15.3926	27.0744	13.4275	25.8334	20.8824	15.5831	23.5136	26.7446	15.3197	22.3528	16.6888	16.5601	11.9616	14.2845	34.7991	13.9138	32.2468	20.1118	20.6201	30.2192	34.1864	18.6652	19.1669	29.6025	12.0258	31.5872	32.3496	24.1288	19.664	25.4082	24.7159	15.9694	29.5348	12.9187	11.6421	29.3161	26.2716	9.23064	11.2058	32.5442	33.249	21.2153
1.9789e-08	Q16670	ZSCAN26	Zinc finger and SCAN domain-containing protein 26	ZSC26_HUMAN	482.701	356.099	23.0342	304.016	264.934	466.911	28.0052	101.806	284.662	518.707	504.833	613.095	444.338	50.9898	514.276	201.886	394.199	382.63	234.941	349.821	478.48	343.425	318.137	259.234	214.728	782.221	879.281	738.238	166.253	267.344	285.843	272.042	27.9684	317.81	327.659	329.093	370.516	342.283	29.8664	224.514	421.887	414.207	278.362	406.277	482.258
5.175e-95	Q16706	MAN2A1	Alpha-mannosidase 2	MA2A1_HUMAN	34.1593	36.6364	35.4096	41.2539	30.8448	43.983	48.793	36.2312	37.943	31.8509	32.3706	40.4724	46.4713	45.9395	34.6075	35.571	39.1345	36.6492	48.0426	37.897	32.8373	38.8365	37.5055	30.2112	47.3189	46.2947	27.7402	40.9273	35.4834	26.4179	44.0228	35.9117	39.9689	40.9393	56.5562	49.865	44.8487	44.8901	62.4224	35.1873	38.476	51.0822	48.4225	42.9243	31.0063
0.000234638	Q16769	QPCT	Glutaminyl-peptide cyclotransferase	QPCT_HUMAN	12.3498	17.2738	10.2633	13.4239	64.6953	11.7101	70.5922	23.945	13.59	42.8067	30.5065	82.4691	63.763	19.1363	44.533	40.1419	16.3794	74.2193	12.1342	37.8115	47.6274	31.1725	34.6511	11.4733	21.4026	21.9779	33.9439	35.8327	36.2197	28.2121	14.9608	11.9049	22.1585	98.6078	75.8145	59.2432	11.2664	44.1189	33.6156	22.9115	25.4305	80.5768	65.4553	88.4712	68.7671
0.000430662	Q16851	UGP2	UTP--glucose-1-phosphate uridylyltransferase	UGPA_HUMAN	24.1504	34.1852	15.8329	22.5423	15.3508	28.5574	15.4228	20.5335	65.5981	93.2483	18.9723	48.8789	27.5359	22.153	29.1613	28.8984	42.9051	40.6285	22.7544	19.4705	14.3328	18.4645	17.6495	23.8093	13.7351	12.2478	10.4058	23.595	10.1295	25.4226	29.0222	60.673	14.8785	15.0411	47.057	14.8757	53.7174	49.1086	47.1121	14.2739	90.696	25.2917	28.326	16.9393	25.816
5.06044e-81	Q16853	AOC3	Membrane primary amine oxidase	AOC3_HUMAN	42.0035	79.4786	68.9757	51.9525	50.8925	51.319	63.7734	73.4858	56.8662	80.3711	68.7869	42.6654	75.549	57.8305	49.2308	85.643	52.0502	65.1426	63.9758	58.1708	53.2416	56.2496	62.6711	101.305	67.3973	96.978	31.2229	48.7241	72.2058	93.0757	41.6947	59.9061	113.857	54.9604	85.526	68.6604	47.3133	74.6691	74.5431	89.8398	57.4119	75.8633	65.2535	112.198	86.0403
1.04901e-56	Q3LI77	KRTAP13-4	Keratin-associated protein 13-4	KR134_HUMAN	12.3122	16.7679	14.153	21.5769	12.2001	24.7346	11.6409	21.696	21.3131	36.2013	17.0295	29.574	14.8582	25.6939	36.7502	11.0859	31.7172	15.6809	23.8702	20.9451	13.8944	31.7465	13.6171	13.2528	24.2732	29.5092	13.3392	26.6876	14.2336	35.0778	19.3603	12.7722	13.0715	11.1373	24.5863	11.2452	25.7087	17.9241	15.4544	17.0641	34.1449	24.868	14.6648	21.5961	15.6549
0.00351742	Q3LXA3	TKFC	Triokinase/FMN cyclase	TKFC_HUMAN	12.5653	16.9775	20.1142	13.1936	23.3341	11.5093	30.139	24.3629	13.3569	12.5552	31.0389	17.873	19.1595	19.4703	14.3829	13.9552	16.6653	16.3784	11.926	23.9699	20.4887	30.6378	35.2558	11.6735	21.7761	22.3615	34.5363	35.2181	20.0004	27.7282	14.7041	12.1127	21.7784	28.8353	18.631	25.3155	11.0732	13.5825	34.2022	22.5185	25.8744	32.8169	17.7442	24.4756	18.1845
0.000579417	Q3MIT2	PUS10	tRNA pseudouridine synthase Pus10	PUS10_HUMAN	11.0216	19.3554	22.9315	15.0416	26.6023	13.1213	26.4363	21.3697	15.2278	24.0624	29.8157	64.008	21.8431	44.635	12.6159	12.2407	14.6179	35.6112	13.5965	31.5114	23.3584	34.9291	30.9244	34.9842	19.1008	22.0137	30.2933	11.7515	32.3243	31.6119	16.7637	36.3004	24.8288	25.2927	16.3421	28.8613	12.6241	24.8525	30.0002	25.6725	22.6955	32.2454	20.7621	21.4686	23.5706
6.16463e-45	Q3ZCW2	LGALSL	Galectin-related protein	LEGL_HUMAN	44.5551	20.8998	33.0153	24.831	51.062	20.155	32.0918	24.1188	17.4206	19.7908	26.118	97.5009	31.2762	20.148	19.3866	15.3702	107.51	22.3086	15.4088	79.279	19.6053	33.1448	107.143	57.2107	87.078	20.9323	36.3461	39.7038	63.8816	20.6898	19.6914	22.7823	29.1325	30.7029	154.732	87.1017	53.3605	16.5472	29.8636	18.7552	85.9154	22.0975	22.0007	23.7298	17.622
4.28035e-22	Q4G0P3	HYDIN	Hydrocephalus-inducing protein homolog	HYDIN_HUMAN	15373.3	19291.1	16381.4	15762.2	14338.9	15536.1	17345.8	15948.1	16278.5	16949.1	13332.9	14019.8	13719.1	16839.4	16091.3	17502.8	17176	13373.6	10244.8	17336	18207.2	13100.9	15483.2	13030.8	16497.3	14399.1	18722.6	15822.5	11902.1	14518.7	15576.8	15440.7	12949.2	17077.4	13861.2	14006.8	16478.3	16343.9	14891.6	12496	15713.4	13032.3	13815.1	13979.5	14922.5
0.00929519	Q4LDE5	SVEP1	Sushi, von Willebrand factor type A, EGF and pentraxin domain-containing protein 1	SVEP1_HUMAN	33.6765	23.5133	19.7041	29.7718	22.4918	33.5818	23.1944	28.6936	28.0161	23.3373	21.3673	20.3702	17.1204	29.5932	19.4488	19.908	23.0362	22.1256	28.7729	14.0882	11.7004	17.4962	11.9386	18.8068	18.9369	66.9733	11.6055	20.6825	10.702	12.6025	23.9804	21.8599	80.0941	22.4175	73.3737	21.1549	31.0499	26.1432	13.4794	25.7786	22.7294	17.2557	15.1755	19.6992	28.4477
3.0308e-06	Q52LG2	KRTAP13-2	Keratin-associated protein 13-2	KR132_HUMAN	18.2269	11.3267	32.6643	14.5751	24.773	16.7081	25.9631	32.1186	651.729	28.5245	25.2104	12.8141	743.516	11.7628	13.5475	16.4115	13.7427	19.2739	16.1242	23.7704	21.7522	32.5271	22.195	19.6193	35.9339	34.9933	22.6574	18.6556	386.256	23.6949	540.514	11.4091	30.1683	27.1369	12.2927	25.9532	17.3661	16.8618	22.8787	29.1767	62.3778	20.0206	33.8454	602.732	36.1305
0.00132473	Q53QZ3	ARHGAP15	Rho GTPase-activating protein 15	RHG15_HUMAN	26.8801	27.1153	32.1251	21.072	10.9077	18.3818	11.4316	25.3215	32.6976	12.5594	19.4341	11.1907	30.6004	17.6956	30.7685	29.8536	35.651	19.5875	19.0475	15.801	32.7232	14.3218	33.3894	24.9724	13.6345	15.4077	34.085	12.401	31.9433	12.9617	23.4845	25.9119	34.783	11.9485	18.4927	11.8339	17.6854	25.3663	21.4147	19.3947	13.3158	10.4301	31.004	15.3247	29.0431
6.35361e-23	Q562R1	ACTBL2	Beta-actin-like protein 2	ACTBL_HUMAN	1415.93	511.627	939.144	647.796	1292.82	734.864	421.023	372.065	1538.18	1589.44	839.183	1342.47	598.851	716.581	20.1566	411.148	1142.41	293.683	360.034	1037.89	652.875	1067.92	1708.38	1083.69	1535.02	359.206	849.165	818.236	1474.25	688.78	1400.85	677.524	342.078	438.156	1598.81	966.392	802.852	345.054	630.604	266.22	1401.18	483.218	555.526	270.257	296.479
0.000190527	Q5D862	FLG2	Filaggrin-2	FILA2_HUMAN	31.5824	35.7526	42.3582	27.7842	28.1588	23.9148	14.8726	46.9866	36.3759	15.8269	18.4266	19.008	26.2361	19.5336	27.8419	27.6567	27.2852	33.3763	20.8443	18.7695	28.5508	13.0613	13.5691	23.4757	12.7555	20.3087	13.2252	43.0538	27.2141	42.8377	29.5943	28.5805	133.605	14.5824	51.763	13.9815	20.8949	29.9698	37.9519	36.2755	15.2731	26.0023	55.5931	49.8028	32.0286
1.40958e-86	Q5T749	KPRP	Keratinocyte proline-rich protein	KPRP_HUMAN	33.3516	29.6945	26.7343	34.8717	29.4528	21.7245	22.3946	23.1204	45.1658	22.5045	19.9771	24.7479	29.7135	21.3798	27.301	34.5292	24.9699	35.6122	39.65	35.0667	32.4607	22.7184	36.3871	37.4078	30.7632	25.0321	39.6253	35.0994	34.4894	42.9771	34.1595	35.6884	35.7361	25.3251	54.1133	25.8226	19.3462	29.8911	45.011	47.9726	20.9488	34.3641	33.1552	45.2721	35.6115
0.0009273	Q5THR3	EFCAB6	EF-hand calcium-binding domain-containing protein 6	EFCB6_HUMAN	29.6534	24.5795	29.1207	19.1013	33.7823	16.6627	35.4052	16.8279	19.3378	11.3849	21.4391	12.3452	27.7386	16.0407	33.9429	32.9336	11.511	26.2833	17.2662	11.7122	29.6629	12.9824	30.2667	27.5488	15.0412	15.4455	30.8973	13.6804	28.9559	11.7495	21.2882	28.5852	31.5301	10.8311	12.8688	36.6509	16.0314	128.908	137.909	209.083	140.264	13.9058	185.571	16.9057	26.327
3.18755e-122	Q6EMK4	VASN	Vasorin	VASN_HUMAN	201.142	288.693	253.448	293.764	221.552	289.824	280.078	231.726	280.71	237.158	261.776	299.997	339.806	309.144	317.898	264.511	292.97	328.554	314.266	290.507	289.95	250.491	229.429	279.402	269	266.926	245.352	311.565	260.089	332.085	297.943	264.811	425.065	267.768	271.991	345.08	236.478	329.24	250.52	259.719	280.268	280.269	297.273	303.672	308.833
8.37335e-05	Q6GTS8	PM20D1	N-fatty-acyl-amino acid synthase/hydrolase PM20D1	P20D1_HUMAN	35.4502	21.0384	35.2243	17.8767	33.095	18.3096	33.0793	144.403	53.899	35.3309	147.994	15.0248	48.7206	105.379	11.8281	17.2654	14.4578	123.469	13.4675	21.4192	21.9486	12.0578	21.9415	19.3953	12.7862	12.4515	25.3271	17.1205	19.4413	22.2298	198.188	28.3887	52.2794	31.8187	14.4135	59.6895	16.0422	194.023	193.278	27.5677	34.3211	18.5996	28.3584	21.1338	226.298
0.000190527	Q6P179	ERAP2	Endoplasmic reticulum aminopeptidase 2	ERAP2_HUMAN	22.1718	23.9457	20.2566	27.3954	18.438	34.857	21.6218	27.0551	54.8109	30.1144	27.3285	25.139	18.1523	26.3311	28.8921	27.7031	23.5286	18.1549	23.4714	21.2598	20.7934	26.6135	19.9167	18.0478	26.0666	27.6472	17.2935	27.9431	19.7895	18.8604	38.7805	17.3853	18.5437	17.2458	27.6697	18.1931	26.4997	21.6751	17.3191	28.3627	18.7514	21.3129	31.1117	21.1174	27.7021
0.000190527	Q6Q788	APOA5	Apolipoprotein A-V	APOA5_HUMAN	39.7221	26.4571	27.7381	52.4764	27.101	61.2324	31.6672	22.2656	22.2207	33.2385	23.1657	20.7146	27.7189	21.1818	16.1992	26.4814	23.7522	22.425	16.7709	27.0496	24.8185	10.9544	25.7994	19.479	14.8522	13.0021	15.9374	13.771	20.0934	44.851	21.5384	32.3475	23.9882	27.3818	17.7445	26.1384	19.9166	56.3023	38.3979	20.3063	46.9001	17.9928	46.0656	63.0751	24.3065
0.00290542	Q6UVK1	CSPG4	Chondroitin sulfate proteoglycan 4	CSPG4_HUMAN	21.4803	19.1756	38.8668	35.2699	16.5326	82.4888	17.3423	56.2584	46.1283	17.6987	16.8011	28.4149	31.3284	26.1667	30.8271	25.3689	33.7167	11.9564	39.2877	11.3402	13.2875	30.3599	12.115	11.3714	37.8806	44.9582	11.5843	19.6881	12.8795	21.9442	34.6937	13.3309	100.646	13.6499	116.909	16.0933	43.1343	20.8399	15.0684	15.3545	15.4283	51.412	16.0762	11.9555	14.5679
0.00971237	Q6UWB4	PRSS55	Serine protease 55	PRS55_HUMAN	19.6824	10.8384	12.8409	28.7778	14.8965	25.1039	15.6121	11.1695	23.9421	17.1523	14.2302	26.3265	16.6911	607.809	22.5296	826.945	28.2343	11.5898	26.8147	583.613	13.08	19.5592	13.3463	11.7975	21.6078	21.0422	656.827	539.595	12.7683	17.7017	32.0726	18.9734	14.684	16.318	25.2554	16.1614	24.1528	34.6426	611.647	14.2014	18.1853	33.2945	12.3928	478.151	11.609
3.20313e-109	Q6UX71	PLXDC2	Plexin domain-containing protein 2	PXDC2_HUMAN	41.9312	49.6451	55.0015	89.4486	55.9734	45.3798	54.1991	59.3143	80.8601	71.6102	63.442	36.3818	61.5622	53.8598	36.1556	47.831	47.9712	46.9769	64.5344	57.4575	70.5428	70.373	46.5299	47.3309	59.5763	83.655	40.6789	55.635	77.0523	46.6318	33.1844	44.713	83.5066	67.7013	68.8317	63.2503	38.2025	54.3367	85.7554	86.274	70.6232	79.0898	64.0732	75.2889	77.2375
1.05881e-124	Q6UXB8	PI16	Peptidase inhibitor 16	PI16_HUMAN	73.7035	62.9285	59.2987	73.0095	26.0939	58.5358	64.9141	55.2048	90.0168	67.9357	82.6777	91.7425	68.0551	75.5481	78.0362	73.7165	62.9882	95.9891	66.612	74.4155	63.3446	65.5301	84.724	99.3359	69.1755	72.5325	54.658	99.7454	100.998	83.0877	61.3024	57.467	105.045	56.9301	91.1827	58.4947	54.2094	71.9878	80.6582	77.8954	74.1303	62.6709	120.644	80.2271	77.1097
6.49153e-14	Q6UXH0	ANGPTL8	Angiopoietin-like protein 8	ANGL8_HUMAN	27.5221	110.326	36.1564	70.6993	62.7761	236.475	11.165	15.6184	33.4785	12.2665	19.8982	85.9016	41.6634	62.6381	31.5033	30.5666	57.1185	28.3187	27.9702	16.1783	31.9599	13.9878	84.5592	25.5688	13.9601	92.5094	52.081	59.6268	136.817	81.2437	22.9367	26.5307	33.9717	11.6698	160.896	117.264	87.636	45.3629	67.4228	106.673	46.31	13.6262	70.3091	67.4792	105.371
6.48018e-24	Q6UY14	ADAMTSL4	ADAMTS-like protein 4	ATL4_HUMAN	26.7155	31.6712	59.449	42.675	52.862	47.831	59.8232	44.908	37.363	51.5037	48.6896	51.7402	47.148	33.4631	12.7763	32.8813	18.3575	26.8885	68.2218	48.7584	36.433	35.4403	48.5024	43.9292	30.6445	27.0598	17.8763	32.4476	45.3094	27.4724	25.1379	50.3319	51.3498	33.7365	41.9122	46.2667	30.9487	30.6734	43.7777	45.2743	39.3778	52.1518	56.294	57.7408	43.4139
8.57036e-76	Q6YHK3	CD109	CD109 antigen	CD109_HUMAN	44.1201	41.9202	34.701	38.9946	40.9594	40.8299	42.4391	44.1784	45.7893	47.6629	55.6103	40.5632	45.3424	24.633	39.8813	48.2501	43.0273	53.1884	37.4377	39.5837	39.6139	39.2988	42.7636	57.7509	43.4488	59.5527	33.833	38.2867	52.8349	51.6267	43.1613	49.4661	59.1902	40.1075	38.7181	53.5551	32.9871	49.2727	44.9922	44.1735	43.2655	44.2634	52.8084	58.4802	43.4135
3.48197e-112	Q76LX8	ADAMTS13	A disintegrin and metalloproteinase with thrombospondin motifs 13	ATS13_HUMAN	85.7316	67.3839	53.8428	39.1768	37.1679	55.9371	54.3493	55.0425	64.2635	46.1015	37.695	38.4478	77.049	49.3634	42.6028	64.5195	49.9678	54.8914	63.9476	58.1958	47.623	53.4635	62.0757	52.9511	47.2109	41.277	70.3233	80.0067	54.018	45.62	46.1348	52.0106	67.1785	66.6929	45.8523	54.0198	55.056	41.443	66.5155	52.0687	41.858	74.0443	52.8288	67.7057	74.2744
0.000190527	Q7L9L4;Q9H8S9	MOB1B;MOB1A	MOB kinase activator 1B;MOB kinase activator 1A	MOB1B_HUMAN;MOB1A_HUMAN	26.0317	27.9991	33.1722	21.7588	11.2632	18.981	11.8042	14.7726	31.6655	19.1754	18.8207	10.8374	31.5977	18.2723	29.7973	25.4935	21.3478	29.94	35.4648	15.3022	33.7898	14.7886	37.7471	30.4766	16.3375	15.9099	35.1959	5.80595	32.9844	13.3842	24.2499	25.094	35.9167	12.3379	42.721	28.6827	11.6828	26.1931	20.7388	18.7825	13.7498	12.8883	32.0145	14.841	29.9897
8.24298e-05	Q7Z3B1	NEGR1	Neuronal growth regulator 1	NEGR1_HUMAN	48.5354	69.9011	33.9378	55.2426	27.5987	49.4743	51.4009	33.1709	63.2879	36.2279	46.6248	49.6613	46.9201	62.3939	65.4382	45.5669	48.7714	45.4498	49.6008	35.6674	8.28298	24.4751	35.7305	37.1242	47.7823	26.9305	32.4165	36.2011	32.8861	37.2208	63.5689	65.5324	48.2847	27.3073	47.3628	60.5758	46.1315	51.8905	47.2261	35.8964	31.5446	54.8229	72.8277	45.5128	59.9984
0.000190527	Q7Z6J6	FRMD5	FERM domain-containing protein 5	FRMD5_HUMAN	541.371	30.8674	444.612	124.001	596.034	13.3268	86.6904	537.09	378.02	19.5049	90.4842	505.301	141.071	52.2413	579.54	159.572	102.993	649.771	354.684	18.9598	419.263	81.4306	441.194	24.5973	347.221	537.712	446.65	478.43	524.514	85.2945	35.6396	23.7054	211.734	132.083	115.237	369.885	222.557	95.3162	144.717	23.272	59.0869	531.105	585.24	177.254	98.3848
0.0055934	Q7Z794	KRT77	Keratin, type II cytoskeletal 1b	K2C1B_HUMAN	23.7433	34.765	35.3646	28.3275	30.6863	26.3909	23.9487	26.9839	26.5793	25.6625	21.9615	21.5537	39.3509	30.6352	16.7209	16.6573	16.7549	11.6811	18.5725	23.2216	14.594	17.1505	12.6457	14.8357	27.4322	27.4013	12.5768	19.9755	12.7653	15.89	26.9698	21.0281	45.6674	23.2806	21.9463	24.8632	22.6234	25.3497	19.393	24.6592	20.9748	21.719	11.5374	33.2271	18.351
3.04512e-62	Q7Z7G0	ABI3BP	Target of Nesh-SH3	TARSH_HUMAN	33.6178	71.4212	58.338	79.047	48.3907	78.8209	59.6794	66.1486	79.2371	69.7292	78.9941	76.189	52.9254	60.9315	48.8254	49.3514	63.5002	56.2537	67.4437	58.177	56.1097	72.0494	47.0733	57.9453	67.7861	80.6738	42.3588	73.3648	70.1339	68.3459	59.7075	54.9532	78.2893	61.4097	77.5215	61.1746	67.8083	65.1478	51.8942	48.8719	53.5887	66.9778	80.9973	67.2151	55.935
0.000190527	Q7Z7M0	MEGF8	Multiple epidermal growth factor-like domains protein 8	MEGF8_HUMAN	51.5831	31.3196	41.2361	37.2586	37.7596	37.6418	48.0234	38.3542	39.2282	39.5451	41.1299	35.0067	38.908	37.9931	34.7346	34.9211	25.8884	47.0486	30.7892	38.0175	35.7665	28.5863	43.44	47.2617	38.6926	40.0616	31.1181	37.1191	45.9291	40.3064	30.6483	38.2673	41.3303	42.6621	44.5158	40.4723	40.7963	44.5214	53.6435	51.8158	35.0737	39.7389	53.5082	47.3801	43.7309
2.5823e-93	Q86SQ4	ADGRG6	Adhesion G-protein coupled receptor G6	AGRG6_HUMAN	45.2921	65.9156	61.1122	58.3751	56.2491	53.6798	63.8088	78.1576	57.8586	66.5843	73.0816	71.5609	67.44	56.9282	76.1965	46.3525	59.0352	58.4823	59.32	58.3616	58.8786	82.1608	50.5192	42.0631	46.1781	79.0646	61.5117	77.5934	48.6872	57.3997	61.8395	49.9342	78.246	69.8231	49.7956	53.9094	97.4375	59.4547	88.9588	62.8959	90.3073	58.1832	59.3048	46.9826	43.1436
0.000980249	Q86TH1	ADAMTSL2	ADAMTS-like protein 2	ATL2_HUMAN	18.4425	15.51	16.6499	27.2941	18.4304	25.1626	19.0358	25.2065	21.5239	20.1768	15.3511	26.5261	17.6768	27.8663	20.153	16.0669	26.8554	14.7578	22.345	21.8265	16.8767	18.154	19.0064	17.2497	31.7872	23.1607	18.9581	24.4703	16.5807	20.5731	12.1864	26.3775	15.1026	19.56	21.8375	19.1476	24.6611	15.3649	16.2005	14.9253	18.527	21.9361	16.2215	32.6186	17.9086
3.5486e-64	Q86U17	SERPINA11	Serpin A11	SPA11_HUMAN	39.1057	45.5304	71.5984	85.1707	51.4219	55.9883	49.6783	44.9199	39.4775	38.7362	44.3523	49.4809	65.8865	53.7108	51.393	60.9467	41.7277	63.409	95.8446	84.7218	65.532	96.3981	56.482	73.4836	71.7674	65.7445	65.8137	44.4671	37.9418	45.058	70.5017	75.9249	71.8257	85.6375	64.3605	68.7698	62.5601	58.9305	74.6111	41.6972	51.56	69.0711	35.764	95.9891	53.9813
6.0929e-120	Q86UD1	OAF	Out at first protein homolog	OAF_HUMAN	48.4044	51.5142	51.1728	51.9174	57.1377	55.7698	52.8668	51.1345	48.8495	55.2441	68.7987	57.3405	58.002	49.4528	76.5896	46.0937	35.0056	40.5803	43.9011	47.4052	55.14	72.1158	63.615	56.666	60.1069	59.8823	53.7992	41.1024	55.5266	42.9506	57.5144	64.982	43.0124	54.7401	60.9214	59.7613	56.6888	54.8118	52.6834	54.7151	54.4549	52.6935	45.8992	45.3725	54.6942
5.93314e-41	Q86UN3	RTN4RL2	Reticulon-4 receptor-like 2	R4RL2_HUMAN	32.9254	11.9447	49.1546	33.4925	21.7779	40.3379	47.8844	70.8486	43.4365	46.1193	22.9765	40.2469	41.0212	36.2459	19.3933	38.6476	36.2431	56.6155	45.3775	33.2626	23.6464	20.0131	74.0818	20.3964	42.5923	51.3094	22.8558	55.1755	33.2857	50.8067	36.0323	63.0383	52.0532	68.321	36.4415	63.3696	87.858	59.9584	46.1665	41.1137	45.6946	60.2642	74.3281	52.2801	53.0057
4.80435e-115	Q86UX7	FERMT3	Fermitin family homolog 3	URP2_HUMAN	98.8398	72.7261	95.4537	56.7131	156.537	94.409	24.0604	25.4159	34.1364	27.2017	45.7226	161.127	62.9041	71.3768	20.5118	45.9141	307.781	48.411	37.0305	191.591	24.8485	141.36	237.113	117.861	184.582	43.477	136.163	84.555	115.792	104.652	53.4022	57.7704	67.8059	88.8252	260.385	183.747	88.7422	37.7703	45.8153	28.6797	150.895	76.2246	89.1921	18.9123	53.3108
4.25537e-122	Q86VB7	CD163	Scavenger receptor cysteine-rich type 1 protein M130	C163A_HUMAN	76.7006	67.1149	59.3205	86.2748	78.0837	55.3831	48.9185	54.41	66.0735	58.4889	86.8012	76.0474	52.2089	65.1113	59.1694	51.0561	38.8211	79.721	54.4569	76.8663	74.4939	56.3645	59.8175	54.0239	124.489	92.6295	54.7205	62.0998	65.2494	79.3104	51.5988	61.4095	68.9278	58.8971	50.4687	98.3652	58.1247	62.3305	64.0093	46.6895	65.7973	55.369	55.7946	89.0305	82.2461
0.0037102	Q86VP6	CAND1	Cullin-associated NEDD8-dissociated protein 1	CAND1_HUMAN	13.1429	16.2314	19.2303	12.6138	22.6799	11.0035	23.3803	25.4827	15.9873	25.6869	32.4656	18.6945	18.3176	36.1915	15.044	14.7789	35.5061	17.3566	17.9054	26.3963	19.5883	29.2914	19.9871	17.6676	32.3593	31.5123	20.4035	28.516	19.1215	19.5729	14.058	12.6694	20.8213	24.4374	11.0699	24.203	36.1706	15.1844	35.7743	32.3998	27.2339	22.2323	18.5592	14.8611	17.3854
0.00693899	Q86WI1	PKHD1L1	Fibrocystin-L	PKHL1_HUMAN	25.9614	21.4163	23.1702	21.1171	24.1737	14.0823	17.5392	17.6281	21.0911	17.5421	17.4671	20.04	20.8954	18.9825	26.6485	25.236	14.196	26.1901	21.4156	15.9019	23.3283	15.0877	26.2095	26.2118	18.1026	17.954	26.2306	14.2757	23.1152	14.3601	19.8766	25.9014	26.011	17.5524	19.4706	24.6182	14.1184	20.3694	24.3325	26.0169	17.5491	14.5735	22.8166	17.8048	41.2535
9.81095e-46	Q86XS5	ANGPTL5	Angiopoietin-related protein 5	ANGL5_HUMAN	619.751	957.754	552.942	475.565	487.329	538.209	366.992	675.938	494.162	483.913	412.87	508.755	635.697	633.736	86.02	650.327	432.201	654.735	733.268	529.497	727.579	534.203	457.61	590.573	500.817	350.06	199.681	620.335	645.083	481.758	1006.79	524.91	983.749	471.221	413.143	450.641	438.634	440.131	196.83	343.249	417.751	533.275	407.923	223.715	673.516
1.47256e-10	Q86YW5	TREML1	Trem-like transcript 1 protein	TRML1_HUMAN	485.06	19.3282	16.3141	24.8715	14.0629	148.353	827.88	18.8221	205.099	16.7158	14.7737	283.615	17.1269	100.224	23.1179	32.8593	332.882	178.068	27.5149	365.236	16.0159	36.5939	340.694	210.887	171.907	20.5067	266.797	121.642	178.8	260.953	328.892	11.0804	217.583	242.816	611.463	566.367	29.6342	90.6786	13.4073	14.5722	207.754	225.406	122.557	148.994	47.9132
3.53493e-78	Q86YZ3	HRNR	Hornerin	HORN_HUMAN	36.1917	30.34	25.6086	39.0414	22.0749	16.5395	16.4421	26.7561	36.914	29.9674	19.3792	22.8508	19.647	21.2394	23.1921	23.9029	20.0159	19.8455	30.2096	12.504	16.803	11.2369	11.1763	26.2076	14.049	13.6813	15.8076	16.9812	21.54	13.7167	33.05	34.8757	51.0988	18.2608	22.8457	22.2081	11.9626	21.62	24.0609	29.6541	19.9068	22.1638	25.4467	27.555	31.2699
2.3159e-59	Q8IUC0	KRTAP13-1	Keratin-associated protein 13-1	KR131_HUMAN	26.7421	28.6229	33.9113	30.8125	15.9497	26.8788	19.2682	14.4203	30.7915	19.2124	17.9912	34.9884	22.8898	17.2079	24.3568	23.6325	28.2218	14.7815	21.4503	14.2183	16.7345	15.2448	16.0609	18.1694	13.3971	13.7572	13.633	17.5091	14.0788	12.7841	33.8243	23.9881	14.4387	18.8249	36.4724	16.4645	24.6057	35.2923	19.1493	14.5332	14.3756	20.5913	22.7216	20.6398	20.6249
1.7243e-97	Q8IUC1	KRTAP11-1	Keratin-associated protein 11-1	KR111_HUMAN	14.7411	17.7941	15.0192	22.8973	12.9467	26.2483	32.8395	25.0528	28.2354	36.8751	19.1149	26.4049	15.7119	24.307	18.2394	16.307	19.4738	13.8307	29.4566	19.8249	12.0639	27.5642	11.8232	13.3754	24.9509	25.6216	11.5819	24.5751	12.31	30.3371	19.7207	14.3363	17.6334	27.2899	24.1693	26.3648	24.682	17.2082	16.4142	18.1238	32.5247	26.283	13.8733	22.6462	14.7519
6.57356e-82	Q8IUG5	MYO18B	Unconventional myosin-XVIIIb	MY18B_HUMAN	19.8335	440.649	666.157	28.5587	14.783	24.9127	13.9237	651.244	28.9122	864.044	410.723	28.2114	2.11659	30.7326	1050.51	22.0275	26.3051	516.123	552.806	17.511	12.9804	653.524	16.2876	431.888	34.3722	577.036	15.9552	31.2626	12.671	1146.66	31.8283	778.714	722.381	16.1937	29.4079	788.27	940.199	34.3787	15.8008	14.2663	11.9535	1367.45	214.732	17.2123	755.344
0.00890286	Q8IUK5	PLXDC1	Plexin domain-containing protein 1	PLDX1_HUMAN	21.4938	32.5066	15.5984	27.8844	15.0077	30.5025	15.0467	20.6597	35.3099	15.0239	18.1179	26.1789	17.3925	24.3985	27.8775	23.4258	23.2718	22.0882	28.0095	13.3387	8.78054	18.403	11.3042	18.7574	19.0546	14.5074	11.0878	25.8923	10.6494	15.541	27.8566	19.3565	28.8425	14.5195	26.1876	14.3409	26.0174	27.0639	17.6202	17.4045	26.0911	27.3166	26.8179	28.0435	25.2156
0.00114289	Q8IUL8	CILP2	Cartilage intermediate layer protein 2	CILP2_HUMAN	24.8003	21.033	25.2976	46.7587	15.2284	36.0208	15.2296	17.5004	24.2239	40.5806	24.6233	29.3811	19.3518	28.1298	25.2288	23.7414	21.7704	21.7556	33.0948	59.6713	33.6096	15.5555	13.1018	25.5365	18.4809	16.0313	15.1833	64.4876	34.9103	15.6362	22.8399	23.9377	16.8706	26.7633	44.6957	16.0011	25.8307	30.0134	15.7581	17.7058	15.3238	17.8403	22.0828	32.7668	20.1252
0.00253727	Q8IWL1;Q8IWL2	SFTPA2;SFTPA1	Pulmonary surfactant-associated protein A2;Pulmonary surfactant-associated protein A1	SFPA2_HUMAN;SFTA1_HUMAN	17.7916	11.9903	14.2056	31.8362	34.5051	38.0603	17.2713	21.3661	21.6421	18.9752	16.7706	29.1244	15.0876	26.7351	20.3653	10.9173	31.235	12.8215	24.2387	35.7329	14.4701	21.6379	14.7647	60.8123	22.1289	23.2784	15.0723	58.9558	14.1252	19.583	59.9431	17.1507	73.8471	18.0522	38.0978	17.879	22.5542	37.2351	14.1741	68.1069	20.118	35.8848	13.7099	34.6558	12.8428
0.000190527	Q8IWV2	CNTN4	Contactin-4	CNTN4_HUMAN	27.6968	29.5208	27.9784	24.5134	24.7735	17.5798	30.7891	18.3722	24.9489	23.5439	25.9821	18.3982	26.8105	16.4366	21.2832	26.3017	19.5362	24.1874	19.5702	20.6387	25.6101	17.0076	19.3848	34.0615	24.417	56.8353	21.4921	33.2973	22.6311	21.2675	31.3967	27.4112	34.5764	27.1382	28.4647	36.5757	23.3449	35.1865	30.2859	27.1119	18.7811	43.0868	29.935	37.6942	29.7783
0.00163066	Q8IXL6	FAM20C	Extracellular serine/threonine protein kinase FAM20C	FA20C_HUMAN	22.7756	18.9717	26.7126	29.312	22.9317	20.8087	22.2872	33.9523	28.0559	26.0595	19.6986	30.4073	28.9939	36.0638	16.3532	36.8168	25.9424	18.007	21.455	24.2901	29.1943	24.4846	27.3978	18.9042	24.8335	23.4014	17.2364	24.088	17.58	27.2963	16.4553	30.4507	25.3931	28.834	34.125	28.5308	22.4766	38.5127	28.2497	43.8347	31.2129	32.5654	28.2362	28.0824	19.6413
1.06339e-32	Q8IZF2	ADGRF5	Adhesion G protein-coupled receptor F5	AGRF5_HUMAN	49.6592	46.8386	46.2611	57.0458	71.3644	36.6004	43.6206	36.4561	45.0107	52.874	81.424	35.9396	42.1936	29.7178	45.4052	43.3663	45.0613	55.8294	35.1945	31.6926	44.6807	35.247	43.7926	44.3362	32.3601	50.5712	50.736	35.2412	55.8264	52.4102	37.2995	58.0671	52.2085	57.1178	26.337	39.422	45.6336	57.1828	59.0864	43.0825	38.5771	60.5641	42.7795	37.768	67.1065
0.00798977	Q8N1N4	KRT78	Keratin, type II cytoskeletal 78	K2C78_HUMAN	54.8072	50.1135	57.8393	43.5918	70.2109	44.5395	62.6156	58.2966	42.8283	59.9625	54.2328	44.3677	47.9538	38.9029	36.6055	33.7272	31.2379	59.667	32.7186	52.831	45.3983	35.3082	45.5807	41.585	33.4958	40.5857	61.0149	37.3307	52.3206	26.6065	42.5307	56.0469	85.9365	54.2341	46.4329	69.8052	44.1078	48.9979	57.283	73.9128	45.7372	58.1994	50.4307	62.6451	50.7228
6.26851e-12	Q8N6C8	LILRA3	Leukocyte immunoglobulin-like receptor subfamily A member 3	LIRA3_HUMAN	49.3706	63.7713	28.424	29.7978	48.631	29.2277	19.1381	20.7041	27.2023	20.1293	22.5662	53.133	51.8106	23.4497	27.6072	47.8947	19.0471	17.6173	24.2642	19.6563	26.3783	22.7755	24.4067	20.1289	53.6257	44.8579	24.6083	19.039	26.4496	66.8733	23.303	37.3489	25.8006	22.5941	35.7976	34.3546	39.949	39.3328	46.1221	22.9264	29.8384	23.7551	76.7982	21.9081	68.5624
2.88327e-13	Q8NBJ4	GOLM1	Golgi membrane protein 1	GOLM1_HUMAN	35.1513	22.2572	19.6761	25.6734	17.3456	27.4726	15.5207	18.5485	35.5341	14.1269	47.0683	21.9024	34.7368	31.5787	30.3199	29.9499	24.0211	46.8777	115.283	23.9341	47.1302	16.0295	18.1556	16.9368	46.9175	86.4212	30.8682	74.6545	74.7469	69.933	24.1233	28.6781	43.3461	14.8493	26.9047	13.6048	28.0801	23.898	15.2562	46.3311	24.8165	20.5168	64.174	44.7708	38.7386
1.56991e-48	Q8NBP7	PCSK9	Proprotein convertase subtilisin/kexin type 9	PCSK9_HUMAN	45.4164	65.9864	90.4361	41.8647	85.9683	104.185	53.488	78.499	63.6757	83.9279	51.123	54.0797	69.9687	67.0752	37.8602	70.3518	43.0934	42.4647	53.4959	71.8273	54.1402	48.1792	51.3265	42.7497	76.2702	51.5605	35.9151	40.0934	42.7111	42.6314	50.9427	76.9357	47.4042	61.3608	75.9656	62.9504	51.6933	53.2924	72.7755	65.1749	53.5356	66.28	63.6136	66.2202	42.8646
0.0063015	Q8NH59	OR51Q1	Olfactory receptor 51Q1	O51Q1_HUMAN	31.8075	22.9149	27.1486	17.8077	257.121	15.5343	166.476	18.0503	11.3243	214.293	32.0505	16.2908	26.9734	14.9543	36.4086	20.8642	17.4714	24.5033	12.683	99.4751	27.654	12.1032	28.217	24.9425	13.3708	222.256	28.8048	182.73	26.9949	10.9538	19.8465	30.6617	23.7298	34.4998	15.628	34.1688	14.9457	21.4368	25.3402	22.9499	11.2531	15.7479	26.2011	105.138	24.544
2.4478e-68	Q8NI99	ANGPTL6	Angiopoietin-related protein 6	ANGL6_HUMAN	36.3941	29.4688	37.0443	24.7126	26.3874	33.7609	23.092	35.548	24.1251	38.7872	38.2063	25.9082	32.3806	26.0885	24.0274	30.4604	29.6713	30.6511	27.9921	44.0063	26.5353	23.0736	41.5047	41.0665	24.488	30.3242	35.8715	32.9436	25.3113	38.3083	21.5386	29.7614	23.3049	35.3145	27.5818	37.6717	24.696	27.366	47.8317	32.5566	27.9105	29.2124	45.831	31.5303	35.2993
0.00211894	Q8TDL5	BPIFB1	BPI fold-containing family B member 1	BPIB1_HUMAN	23.5396	29.7513	16.3487	36.1834	15.0508	28.8824	15.7738	20.3957	29.08	17.33	25.1776	33.483	57.8341	24.4171	26.9448	29.4373	31.2205	31.8137	116.044	16.1391	16.6531	19.7618	16.9921	21.869	15.6414	20.1675	17.3461	24.938	16.2562	22.1548	32.4049	22.6917	39.0933	16.487	21.3698	21.3612	24.403	63.2275	18.7534	14.7073	18.7516	28.8948	33.428	19.599	31.8665
0.00870708	Q8TDY8	IGDCC4	Immunoglobulin superfamily DCC subclass member 4	IGDC4_HUMAN	14.0323	15.2026	18.0114	67.2372	20.8946	35.2121	56.086	27.2073	17.0692	77.9072	33.054	47.4866	25.6857	33.8975	16.0622	15.5845	18.611	16.2564	36.4872	28.1827	25.6789	27.4347	38.8104	13.0364	24.3185	29.5148	19.1102	63.6009	17.9094	24.8293	33.1468	13.5268	66.9617	22.8884	35.4245	45.1209	33.8779	38.2947	11.1792	34.5925	75.7063	45.2655	17.3828	27.3332	16.2834
0.000190527	Q8TER0	SNED1	Sushi, nidogen and EGF-like domain-containing protein 1	SNED1_HUMAN	26.5105	32.8189	37.743	34.7429	28.5311	31.5907	47.6859	41.275	22.6428	39.1445	39.1306	25.9104	31.853	33.1283	19.6267	43.0237	33.7521	49.6768	57.1986	37.9298	29.1392	35.0197	32.3254	37.9442	47.0833	66.6791	28.4474	38.5261	27.5069	43.2704	39.6884	30.4004	47.6279	56.8492	36.2876	49.1259	33.4165	45.7591	28.6257	32.8258	34.6417	33.7184	32.2152	39.2442	31.7926
3.41396e-25	Q8TF62	ATP8B4	Probable phospholipid-transporting ATPase IM	AT8B4_HUMAN	106.553	153.416	167.365	137.95	205.8	104.867	165.467	180.862	96.8155	96.5317	62.1787	118.537	173.554	216.875	22.7143	128.045	243.978	109.752	253.962	100.667	190.768	216.45	126.734	265.577	77.3861	56.1285	21.582	93.7253	179.984	122.117	136.808	111.475	106.333	132.747	71.6015	116.114	130.771	102.853	135.128	96.592	97.098	152.275	75.9067	36.4	50.358
0.0016966	Q8TF66	LRRC15	Leucine-rich repeat-containing protein 15	LRC15_HUMAN	20.0368	36.3763	12.6138	28.2689	14.633	24.66	14.0664	11.3706	28.6188	12.8033	14.4864	28.5005	12.0152	31.0476	30.4131	22.2532	26.5747	18.9483	25.553	17.3334	16.7895	11.2278	16.4545	18.6147	34.7246	35.6579	16.1187	22.0856	17.1994	17.3886	31.5054	36.1134	13.6575	13.458	29.7093	15.8756	23.7256	21.6589	15.9628	14.1216	12.076	20.5798	12.1736	17.8721	11.4037
0.000190527	Q8WUA8	TSKU	Tsukushin	TSK_HUMAN	25.8721	28.1718	33.3768	21.893	11.3327	211.813	18.163	14.682	16.8048	16.532	18.7053	36.8007	31.7927	11.7336	23.5536	28.734	34.314	24.4666	19.7897	13.4239	21.6791	14.4976	21.2465	24.0359	13.1232	13.4759	20.8129	17.1044	22.2084	13.4668	24.3996	27.9683	36.1383	17.3773	11.2278	12.295	18.3744	27.9665	20.6116	10.9366	15.5929	15.9382	198.436	13.8412	30.1747
0.00294647	Q8WUM4	PDCD6IP	Programmed cell death 6-interacting protein	PDC6I_HUMAN	15.862	13.0154	10.9857	16.7481	32.3549	19.1992	22.5945	27.9514	16.5433	24.8235	21.9394	11.1515	11.533	34.9751	15.5673	47.7338	34.4691	16.7732	121.189	27.3144	36.8482	28.3069	19.3153	17.0738	31.2716	30.4531	19.7177	21.437	18.4787	27.2275	15.0276	13.1101	49.881	23.616	36.5506	87.6811	19.9552	14.6741	19.9103	89.759	26.3185	40.9288	11.3829	19.2934	12.1514
0.000122821	Q8WVN6	SECTM1	Secreted and transmembrane protein 1	SCTM1_HUMAN	43.4197	36.6639	29.9157	19.2109	34.6432	18.419	36.2064	34.1648	18.9532	39.3208	32.9781	57.0995	29.8276	23.0862	11.4575	13.7338	13.2963	18.7372	13.0863	20.9524	19.9147	29.7795	20.9582	19.2753	25.6768	26.6252	19.4371	13.4166	18.191	18.2689	21.5195	44.0118	33.3301	37.2331	45.0913	34.6551	16.8192	42.1976	51.1453	30.2281	29.4015	16.0534	47.4842	45.657	47.1443
2.19632e-06	Q8WWA0	ITLN1	Intelectin-1	ITLN1_HUMAN	37.5051	41.4448	27.0582	74.2421	46.7848	51.7593	31.0101	25.3269	58.1423	58.4025	53.9327	30.2948	29.6573	52.9981	33.7108	17.5345	53.9976	32.4243	45.209	29.288	26.4066	32.9642	28.5664	43.1995	29.7103	78.5458	33.6272	24.8479	30.5144	36.2416	37.5694	41.3733	59.651	40.6991	56.1172	67.7969	66.0013	37.0421	90.1836	91.5303	45.8593	49.3833	33.4801	53.3149	46.8993
0.00490617	Q8WWI1	LMO7	LIM domain only protein 7	LMO7_HUMAN	13.1324	15.7207	13.2691	20.2293	11.4381	23.1898	10.9138	23.1413	36.8858	33.9403	18.1639	31.5442	13.9303	24.0891	11.4728	11.8244	33.8301	14.7016	22.3794	22.3404	13.0266	29.7638	12.7667	14.1356	25.8902	27.6661	12.5061	28.4654	13.3446	32.8869	18.1512	46.1867	12.2552	35.6757	23.0507	36.0213	24.1031	16.8046	16.484	18.2008	32.0124	31.1607	56.9587	23.0347	14.6772
2.24295e-87	Q8WWZ8	OIT3	Oncoprotein-induced transcript 3 protein	OIT3_HUMAN	35.9157	40.66	28.2864	38.3709	22.018	39.5165	26.1954	31.0097	42.8267	32.0736	33.3668	38.5736	25.0725	29.4814	42.6639	25.8102	38.4481	31.8487	41.3579	38.0995	26.6903	26.1981	23.3161	23.1411	32.288	34.5993	33.6886	33.1468	27.097	41.1935	29.5574	30.5634	36.0063	27.0882	36.8114	36.7361	30.8972	32.9658	28.8189	29.4876	41.2576	34.1856	33.4713	41.7101	32.5289
0.000190527	Q8WXI9	GATAD2B	Transcriptional repressor p66-beta	P66B_HUMAN	589.084	14.8558	785.503	708.358	701.493	592.079	414.778	563.836	725.98	528.104	601.917	483.412	888.894	425.127	16.4371	631.788	708.706	15.8856	19.5634	722.709	637.713	26.8089	474.537	681.511	469.172	800.261	18.6743	538.262	753.39	642.573	610.866	1020.59	529.78	899.063	541.343	761.116	652.129	486.538	576.795	698.611	565.247	564.219	611.3	457.925	602.606
2.98818e-05	Q8WZ42	TTN	Titin	TITIN_HUMAN	186.804	252.282	194.994	41.1692	176.892	235.953	97.159	164.321	46.481	186.838	237.596	39.9157	122.344	134.421	70.7597	154.838	94.3275	72.1694	113.116	165.818	139.912	116.141	75.4345	80.989	167.244	67.4184	54.515	131.577	49.7921	76.1781	195.754	207.291	197.598	219.782	171.168	196.469	177.518	195.636	23.1051	26.8183	193.416	107.498	156.842	129.859	177.712
5.87468e-73	Q8WZ75	ROBO4	Roundabout homolog 4	ROBO4_HUMAN	55.1151	50.022	49.455	96.5157	94.831	62.1021	91.3364	42.4584	44.4192	85.5274	91.0531	67.8192	88.3483	65.4807	49.8697	56.7041	60.3514	46.5157	54.8116	37.2861	38.3546	41.0864	19.7571	37.0944	84.3179	65.6418	40.9282	31.1477	42.2922	62.4188	47.752	65.2078	71.2224	70.0266	52.9233	88.0109	68.7731	88.4295	97.9495	59.3166	46.5373	67.3419	48.6911	69.9088	66.3052
0.000190527	Q92484	SMPDL3A	Acid sphingomyelinase-like phosphodiesterase 3a	ASM3A_HUMAN	26.9776	27.0174	42.3713	79.2569	10.8683	57.3917	11.3903	15.3094	32.8161	12.5141	19.5045	11.2312	30.4899	17.6317	30.88	29.9618	35.7803	44.6387	44.1653	15.8583	32.605	44.0718	33.2688	25.0629	13.6839	97.2188	33.9619	12.446	57.6754	43.266	23.3997	26.0058	29.5205	11.9053	18.4259	11.7911	31.7294	30.5236	50.1695	19.465	13.2677	13.3566	30.892	15.3802	24.3805
1.21242e-68	Q92496	CFHR4	Complement factor H-related protein 4	FHR4_HUMAN	62.4632	77.1082	191.023	133.853	112.19	61.827	136.038	61.7133	74.8074	72.3752	68.884	163.63	50.422	78.5022	47.2825	45.9746	65.4785	54.4595	106.683	68.5339	78.1226	93.512	105.611	45.8758	65.3935	57.2206	108.686	55.9259	64.3441	67.2268	62.1152	77.5991	101.128	52.5304	48.6209	70.9167	47.5273	64.5453	71.5196	98.7172	71.3563	62.6866	101.506	129.991	63.9977
0.00126439	Q92520	FAM3C	Protein FAM3C	FAM3C_HUMAN	35.2853	31.7733	35.8736	28.1041	30.3286	26.9493	128.255	26.3017	263.985	25.2004	33.9363	23.0467	19.5541	20.1174	20.9468	16.3408	16.363	15.6855	15.9421	14.4615	11.6148	17.4194	14.5328	35.7584	21.1613	13.7959	13.5287	13.6104	11.252	12.1678	25.7356	34.3626	30.7362	24.1342	22.9205	23.4402	22.3852	26.4543	54.6053	110.756	21.1616	20.4233	47.3475	113.522	15.8643
1.05472e-100	Q92820	GGH	Gamma-glutamyl hydrolase	GGH_HUMAN	155.72	120.67	143.047	337.654	152.87	160.982	203.924	199.504	143.509	133.234	165.859	167.74	174.031	254.312	231.435	135.348	129.671	174.036	182.477	181.227	212.689	106.541	184.069	189.056	143.296	143.081	173.193	144.661	179.036	148.012	118.949	136.702	202.345	187.292	188.648	180.285	141.606	206.437	130.793	161.18	164.762	158.196	141.564	138.445	137.295
0.000191074	Q92823	NRCAM	Neuronal cell adhesion molecule	NRCAM_HUMAN	33.3696	46.8757	24.2128	26.3921	43.8698	21.3403	25.0817	29.2405	28.3882	28.0453	48.3802	43.6704	31.1221	24.9095	19.5014	25.0264	24.7859	23.5223	20.561	21.6636	30.2979	18.8039	18.1553	30.9399	17.2685	18.5537	21.3154	35.7175	17.0668	19.2646	36.9991	34.0367	45.3776	23.9623	37.4724	29.5781	24.033	37.1025	27.1276	36.1764	22.5055	28.0182	42.8438	26.2749	54.9234
2.04023e-38	Q92859	NEO1	Neogenin	NEO1_HUMAN	43.0525	30.2097	27.2367	44.2451	34.0961	42.6076	40.8407	37.6545	43.9211	44.6092	41.0314	44.8154	41.4975	51.5821	28.1339	34.8847	36.518	38.5477	35.6211	35.3661	32.3347	40.5056	32.7134	30.4821	42.1897	50.7424	28.6397	32.3345	36.2684	49.2123	23.2448	37.6386	48.1435	41.4227	43.0746	43.3752	34.5168	43.5167	46.1546	44.0611	34.8851	51.2594	56.7585	38.6987	48.5691
1.05881e-124	Q92954	PRG4	Proteoglycan 4	PRG4_HUMAN	112.062	164.523	144.797	136.194	120.691	130.311	70.7919	94.9824	76.9047	134.31	78.5114	79.4824	90.063	163.191	75.0835	92.1338	136.198	100.077	76.4844	108.974	87.6094	120.511	139.146	89.3553	100.53	122.752	123.837	109.711	87.1502	102.892	69.4852	134.45	57.0521	118.691	103.715	107.099	159.273	116.05	88.7996	142.999	135.809	102.436	123.131	195.855	95.1892
0.000845324	Q93063	EXT2	Exostosin-2	EXT2_HUMAN	28.3859	20.0224	23.817	31.3203	27.5614	33.4175	33.4156	38.7074	38.9518	52.9432	16.9022	37.2404	16.7188	31.703	21.8569	22.4201	22.7402	25.4806	26.2111	38.2865	27.043	15.5884	13.4713	17.2723	34.8298	18.8606	15.2891	32.8854	20.5558	13.8325	20.2009	27.3668	35.7126	21.6755	47.6832	36.9855	30.9407	34.0341	22.521	27.5928	31.495	29.307	19.4793	51.9188	16.8734
0.000190527	Q93070	ART4	Ecto-ADP-ribosyltransferase 4	NAR4_HUMAN	30.7919	29.6795	25.0511	31.8773	47.0221	36.7967	41.8281	35.9128	30.3858	35.7442	38.3256	17.9038	24.7183	18.7146	14.5351	23.5885	14.7724	21.8099	11.4285	18.9499	15.4733	20.5078	16.6581	17.0448	10.2156	14.81	13.9968	11.0129	13.2965	16.6524	17.8826	40.3934	32.7203	43.1665	32.6666	41.2083	21.5715	19.5596	23.0703	31.4418	27.0887	39.4823	23.3153	36.4106	23.8209
0.000862723	Q96BZ4	PLD4	5'-3' exonuclease PLD4	PLD4_HUMAN	16.4529	80.4314	36.1861	16.1466	31.1928	18.5096	21.8843	28.9927	55.335	25.7483	238.952	11.5669	11.1188	51.8152	15.0082	14.8142	12.4052	60.9923	38.978	26.3334	67.4567	29.3614	49.0271	61.0737	32.4366	331.524	20.4523	20.6671	19.1672	26.2496	14.4878	12.6392	33.421	24.4958	11.0963	28.7514	19.2385	15.2207	115.039	36.1731	83.6207	22.1793	10.9741	25.5396	25.5669
0.000190527	Q96CX2	KCTD12	BTB/POZ domain-containing protein KCTD12	KCD12_HUMAN	25.4625	22.0455	40.5825	33.2248	61.72	37.6063	30.2806	33.2823	47.621	60.1725	27.9812	14.1007	31.3428	13.1659	15.4533	23.0385	11.4326	21.6927	18.792	21.3443	28.4594	17.2479	22.396	19.821	37.2359	15.4916	19.3574	18.0623	23.2688	9.86256	44.9386	60.2339	75.881	71.0337	41.8302	48.8084	17.8908	26.8697	31.6653	40.1108	44.9668	16.9135	32.1164	70.4792	57.1625
0.000422289	Q96EE4	CCDC126	Coiled-coil domain-containing protein 126	CC126_HUMAN	18.3874	11.6018	13.7453	60.6693	65.1769	26.8719	16.7116	35.6515	31.1859	18.3603	13.294	57.3171	13.0929	25.8687	21.0473	20.4214	24.3872	12.406	65.6544	18.8882	39.3825	20.9367	15.1	17.0824	31.8662	49.1028	14.5839	28.9833	61.9162	18.9484	34.3314	17.7251	14.8825	17.4672	27.2638	17.2996	25.8538	36.0468	50.8804	15.3883	34.7461	22.4258	79.9495	76.023	12.4266
0.00495976	Q96FE7	PIK3IP1	Phosphoinositide-3-kinase-interacting protein 1	P3IP1_HUMAN	20.0701	36.3159	12.5929	28.222	14.6088	24.619	15.3105	11.3895	41.5724	16.821	14.8667	79.9839	17.0199	23.6999	22.9734	33.066	27.689	59.8281	27.3429	11.7978	12.8274	19.1814	13.0885	11.5696	24.9044	20.6357	13.3612	31.6356	12.5216	17.3598	31.4531	19.3472	49.9367	16.0028	46.3139	15.8492	23.6862	33.9734	15.9894	14.4811	17.8341	33.9503	79.28	39.6095	53.366
4.57878e-14	Q96HR3	MED30	Mediator of RNA polymerase II transcription subunit 30	MED30_HUMAN	284.991	185.339	158.156	225.814	315.113	118.651	160.69	146.342	147.633	18.3633	16.2297	117.519	73.4286	108.021	184.304	235.903	329.157	451.297	179.959	249.879	210.744	74.676	122.039	12.6304	275.73	261.342	245.155	150.462	208.952	85.5594	20.3143	139.402	305.66	152.989	198.55	165.499	178.146	248.951	212.872	228.683	174.78	142.009	408.83	204.178	102.09
1.73652e-91	Q96IY4	CPB2	Carboxypeptidase B2	CBPB2_HUMAN	175.158	161.579	161.184	136.907	179.391	142.771	204.759	214.779	167.48	184.769	175.211	144.425	188.077	179.993	211.995	206.968	162.015	175.343	187.737	188.218	187.625	203.891	183.516	199.632	172.96	129.069	212.408	172.793	199.553	165.557	145.783	223.067	179.722	119.345	154.312	155.637	179.333	204.632	194.418	229.093	161.319	169.152	216.997	204.336	184.214
1.05881e-124	Q96KN2	CNDP1	Beta-Ala-His dipeptidase	CNDP1_HUMAN	186.3	243.966	114.554	177.626	177.592	226.407	89.4617	104.342	117.866	173.175	109.312	64.2238	181.268	97.2878	134.575	203.819	206.26	133.548	137.688	181.258	188.785	155.109	203.887	105.467	81.8237	186.207	82.4452	123.11	174.631	106.112	70.5781	142.396	122.832	106.082	129.682	119.846	101.878	135.28	158.568	228.628	167.54	125.457	185.903	146.268	139.92
0.000190527	Q96MT7	CFAP44	Cilia- and flagella-associated protein 44	CFA44_HUMAN	64.5849	50.8522	54.0619	107.664	57.6808	94.5655	83.4833	58.0754	74.9077	39.0427	55.1022	34.6759	51.959	63.5111	44.4547	79.054	72.254	41.8088	61.8667	32.3274	36.2206	53.5727	63.1334	38.8495	9.4115	47.7271	38.2488	76.3969	82.692	42.2223	61.5125	56.2915	40.1241	61.6387	35.7334	52.9646	72.2876	98.248	53.8353	65.9916	48.4084	84.4733	63.2945	44.9233	47.0559
9.49345e-79	Q96NZ9	PRAP1	Proline-rich acidic protein 1	PRAP1_HUMAN	68.2739	63.2605	63.4097	65.0457	23.6018	47.0463	27.0108	29.3819	47.3779	56.8539	103.16	63.6284	48.0511	76.7081	54.1789	23.7137	57.5493	62.3442	72.1916	42.6366	43.9199	29.5304	46.6727	16.4375	36.4674	78.4456	23.5019	35.8988	50.159	60.2389	31.098	88.6399	35.7672	83.5808	60.5383	43.5494	59.1814	89.7544	57.85	42.1211	44.7106	66.9779	63.3349	43.6178	67.1777
1.05881e-124	Q96PD5	PGLYRP2	N-acetylmuramoyl-L-alanine amidase	PGRP2_HUMAN	243.644	262.536	214.663	235.411	288.628	243.454	303.36	239.881	222.685	245.519	237.003	226.396	258.176	233.327	297.78	273.675	211.886	250.826	214.814	244.564	236.075	268.464	202.582	235.234	191.129	251.987	183.328	254.058	245.056	236.141	252.128	245.579	292.187	247.514	237.954	255.885	250.536	258.099	264.043	267.37	200.357	230.388	255.676	258.685	249.044
0.000531025	Q96RD9	FCRL5	Fc receptor-like protein 5	FCRL5_HUMAN	32.2507	26.8738	31.839	20.8843	36.9357	29.2444	37.9576	25.8989	36.7653	19.6957	41.1869	27.8646	33.5137	22.5081	22.2022	16.5214	21.3859	18.4139	15.4653	19.1097	23.6438	14.8388	27.5193	16.6354	15.953	16.212	16.94	13.8122	16.871	4.62693	21.9071	28.3099	31.7751	36.9871	26.7309	38.4968	25.1614	21.5136	20.6653	28.4447	17.3194	19.4578	24.4531	21.9764	22.1033
7.97941e-54	Q96S96	PEBP4	Phosphatidylethanolamine-binding protein 4	PEBP4_HUMAN	29.0987	27.2226	21.72	32.6726	24.3965	29.6905	38.2708	24.7833	29.7001	24.5666	34.2971	36.5998	44.6111	36.304	36.103	27.5617	37.8027	77.4554	29.4745	41.4464	40.4902	28.7281	22.7579	19.2514	26.5692	32.384	28.1722	35.1742	21.3918	36.6579	42.4574	42.6648	35.8048	25.0908	21.5278	32.09	19.883	39.5213	29.6892	31.8344	38.3444	27.1459	41.7545	46.3092	55.3754
0.00265375	Q99439	CNN2	Calponin-2	CNN2_HUMAN	10.9183	19.5386	23.1485	15.1839	26.854	26.9458	28.1441	21.1694	49.1688	78.3809	26.9704	56.5504	31.6344	12.751	12.4976	17.7901	146.216	20.893	14.8747	154.751	23.5795	35.2595	24.0595	67.1938	11.4008	11.1024	24.5607	74.9358	23.0175	31.911	16.9223	89.6687	27.8304	29.4165	120.216	86.9948	12.7436	18.2783	40.5804	26.9157	32.7828	69.9275	80.4411	21.2674	20.9277
1.17052e-57	Q99453	PHOX2B	Paired mesoderm homeobox protein 2B	PHX2B_HUMAN	613.515	740.097	382.983	306.106	439.111	559.044	304.162	314.143	606.18	382.53	636.894	592.917	386.82	219.027	866.456	240.602	277.848	660.225	188.498	321.532	273.569	228.974	320.241	208.644	378.139	450.147	775.796	725.535	157.654	142.747	1036.64	279.099	225.82	345.518	371.189	250.094	227.98	323.048	233.365	188.204	139.717	240.358	410.62	297.348	305.549
4.46196e-06	Q99497	PARK7	Parkinson disease protein 7	PARK7_HUMAN	37.1556	114.845	49.4326	16.656	88.1543	78.7509	113.939	14.2223	137.975	138.253	53.2588	96.788	104.057	117.025	19.3878	90.8852	222.649	55.0835	43.7609	168.073	53.603	98.0669	150.559	61.1407	121.938	95.6113	47.1762	101.265	109.376	136.497	244.216	192.685	60.3746	73.6475	155.353	116.056	100.347	65.075	69.8379	41.7431	95.565	104.896	105.688	10.9625	70.4782
3.33731e-23	Q99536	VAT1	Synaptic vesicle membrane protein VAT-1 homolog	VAT1_HUMAN	13.8048	16.7705	19.869	13.0328	20.9146	26.0006	21.6691	23.3196	52.8312	44.7429	24.2523	12.5335	12.5605	34.6782	15.6491	15.1519	24.0134	17.0292	19.2135	27.6651	18.7684	25.8979	25.4918	17.2627	28.1299	27.5241	19.4511	19.9555	18.3938	23.9056	14.5249	32.7559	20.6119	22.4541	34.9116	21.8255	30.9969	15.4282	32.4703	28.364	22.3238	21.0943	19.1756	23.5432	17.1704
0.00172915	Q99542	MMP19	Matrix metalloproteinase-19	MMP19_HUMAN	14.1195	15.1087	17.9001	11.7413	20.7655	34.9946	21.7631	27.3764	11.8866	23.9101	34.8782	20.0837	17.0505	33.6881	16.162	15.6814	18.7267	16.156	36.2618	24.5975	23.6595	27.2653	18.6045	13.1174	24.4697	29.3325	18.9921	22.256	17.7988	24.676	13.0856	13.6109	19.3811	22.747	20.9355	22.5288	33.6686	14.1341	18.9927	20.0397	25.3501	29.2045	17.2754	27.503	16.1828
8.51173e-101	Q99784	OLFM1	Noelin	NOE1_HUMAN	72.4797	61.444	58.9309	71.6092	57.0304	60.3344	71.698	52.8244	65.7032	55.0752	68.5931	56.3122	50.1841	58.0428	60.4306	66.9531	56.8951	90.9996	55.6064	53.0079	56.7683	47.6136	46.1603	66.8115	55.7246	61.7358	32.8186	52.4375	54.6535	68.8439	62.6779	67.3344	74.3827	53.0792	53.576	49.7892	50.4873	68.7561	60.2796	60.0156	52.8617	60.642	63.4404	62.0015	65.6267
0.000190527	Q99941	ATF6B	Cyclic AMP-dependent transcription factor ATF-6 beta	ATF6B_HUMAN	39.611	35.2862	22.9041	30.832	40.5466	20.6422	30.4377	20.9422	22.7362	41.8089	31.3614	59.2398	57.4003	36.7773	30.4379	53.2826	21.6777	91.9175	41.8298	59.9703	26.4747	25.6364	66.7628	22.8261	35.9943	27.1864	59.8574	62.2631	82.2099	58.1403	33.5065	51.4799	72.9149	40.9277	68.0894	32.926	19.4115	39.0811	49.8631	21.7234	58.2354	71.7084	71.1575	56.3529	76.4942
1.98373e-60	Q99963	SH3GL3	Endophilin-A3	SH3G3_HUMAN	131.706	214.703	143.2	90.3598	128.679	158.102	114.68	94.3489	111.938	109.758	201.64	253.309	113.38	87.4231	109.923	80.2286	102.444	147.38	124.707	91.5079	92.1599	180.391	135.59	81.8582	64.6493	54.5387	44.9543	63.5602	69.9288	76.7346	85.2474	95.7432	107.099	80.5797	85.4472	101.547	74.7238	156.597	99.913	100.705	99.8951	83.4436	108.254	68.5101	107.821
1.42657e-64	Q99969	RARRES2	Retinoic acid receptor responder protein 2	RARR2_HUMAN	226.436	152.187	152.589	174.342	180.243	185.324	272.61	143.284	167.034	237.484	172.939	192.564	160.102	219.519	132.743	81.5153	145.179	191.475	144.963	129.014	128.234	117.61	193.796	122.468	136.363	80.6697	181.194	77.4424	105.174	142.125	237.143	273.338	144.559	158.787	194.075	174.432	179.616	158.256	116.84	159.066	197.241	117.028	201.504	124.583	154.404
0.00129415	Q99972	MYOC	Myocilin	MYOC_HUMAN	440.304	17.2606	14.5689	22.2109	12.5586	25.4614	11.9829	289.564	33.5949	350.302	12.3407	380.412	14.1043	26.4489	35.7012	18.9571	22.6385	411.286	29.996	20.3472	14.3026	32.6794	287.813	15.8575	29.5812	30.3763	13.7312	398.274	14.6518	36.1085	19.9292	12.4076	496.296	11.4646	25.3088	11.5756	286.056	290.216	15.0133	16.577	35.1483	24.1581	180.794	492.074	13.3865
0.000190527	Q9BQ51	PDCD1LG2	Programmed cell death 1 ligand 2	PD1L2_HUMAN	13.6559	28.8084	34.1309	22.3877	11.5887	19.5296	12.1454	28.581	22.6648	13.3436	18.292	35.9876	32.511	18.8005	28.9603	28.0991	33.5559	30.8053	20.2368	13.7272	34.7664	15.216	35.4741	23.5048	12.8332	16.3697	36.2132	11.6722	33.9378	13.771	22.3624	24.3891	36.9548	34.2526	22.3933	12.5727	18.7896	26.9502	20.1562	28.9632	14.1472	12.5263	45.9981	14.4241	35.2711
0.000190527	Q9BQE3	TUBA1C	Tubulin alpha-1C chain	TBA1C_HUMAN	27.6354	24.5658	20.7349	31.6112	32.1455	35.5029	29.253	26.5143	26.7651	26.438	32.2221	24.6277	19.697	21.9457	17.8392	20.0906	20.2206	15.5021	30.4655	21.1063	5.65242	13.5531	9.46263	14.4405	16.8621	16.734	9.21266	19.6605	20.5153	13.71	26.0474	31.5391	21.2553	26.0916	24.4298	34.1718	31.6021	22.0329	16.143	19.9056	15.3424	19.9999	16.4984	21.196	27.0003
0.00135358	Q9BS26	ERP44	Endoplasmic reticulum resident protein 44	ERP44_HUMAN	29.6662	21.5172	30.2151	26.1028	19.0312	23.8714	18.5641	15.0247	32.3122	17.9359	17.6023	27.8397	20.1885	29.2331	27.3658	26.9885	34.1431	30.355	27.7259	19.5549	20.55	15.6559	19.1563	27.263	24.359	24.1908	18.266	19.0951	36.1185	17.6486	24.4122	31.819	16.4827	18.1475	37.4138	17.8746	29.0092	27.665	28.6919	19.7047	14.8631	22.921	27.4182	19.0715	27.1268
2.42443e-45	Q9BTY2	FUCA2	Plasma alpha-L-fucosidase	FUCO2_HUMAN	58.5578	41.9285	43.3704	51.8688	50.7583	42.1008	56.7645	56.3192	43.3882	41.0341	42.7406	38.5079	50.4426	42.4359	45.2213	35.008	42.8434	65.0528	45.0629	54.3339	44.0666	38.295	48.9972	54.5345	57.7106	67.2182	57.0471	38.7971	48.3937	59.4716	60.6279	36.5861	56.5079	47.3336	51.2858	49.6389	44.5439	55.8919	40.5824	64.2917	46.2285	59.305	55.9928	51.4717	45.0513
0.00913585	Q9BU40	CHRDL1	Chordin-like protein 1	CRDL1_HUMAN	24.5357	35.7411	18.6915	27.2123	16.0742	35.4522	31.8208	25.9941	25.1905	29.6108	46.9146	29.0738	14.644	28.6819	15.7564	18.3628	21.9287	19.0704	11.9269	16.1972	10.1026	18.1874	12.0563	13.6391	11.9586	12.28	9.62587	24.9346	9.56576	3.199	27.007	20.9397	17.8557	28.2193	30.3069	20.1004	30.0395	26.4545	15.808	17.3571	22.4825	25.0826	14.8372	18.4033	24.5213
0.00117918	Q9BUN1	MENT	Protein MENT	MENT_HUMAN	13.0038	16.4049	19.4359	12.7487	176.229	11.1211	23.6303	29.2328	15.8181	25.9616	149.301	129.068	196.03	36.5785	14.8849	179.949	135.247	17.5421	17.716	220.654	139.411	29.6046	20.2008	17.8565	131.305	31.8492	20.6216	173.172	160.426	26.7931	14.2083	12.5354	178.286	24.6987	11.1882	24.4617	36.5573	15.3468	35.3959	196.398	27.5251	271.402	205.959	206.62	11.6188
5.46046e-51	Q9BWP8	COLEC11	Collectin-11	COL11_HUMAN	105.907	114.351	113.992	108.724	71.6827	102.062	78.0945	120.96	113.843	102.407	86.1875	81.5466	107.677	103.744	38.2327	126.774	123.414	86.9008	99.6667	113.248	74.9588	100.112	104.775	107.97	86.1008	110.98	92.8967	130.824	79.7721	90.3896	41.6711	72.463	84.7619	86.594	76.829	87.3159	66.74	102.423	115.179	92.4675	75.1114	132.3	129.735	84.6894	102.522
1.51084e-105	Q9BXR6	CFHR5	Complement factor H-related protein 5	FHR5_HUMAN	214.845	171.12	140.9	292.671	135.375	173.823	130.216	196.548	150.813	128.122	148.319	124.165	101.325	158.973	143.37	118.654	161.251	115.893	150.319	148.616	161.761	132.313	142.497	113.853	109.394	147.502	222.852	118.545	110.735	105.048	114.696	111.239	120.961	102.861	128.832	96.3293	152.261	116.454	99.2007	128.115	178.41	107.193	124.891	127.163	123.719
0.000784117	Q9BXS5;Q9Y6Q5	AP1M1;AP1M2	AP-1 complex subunit mu-1;AP-1 complex subunit mu-2	AP1M1_HUMAN;AP1M2_HUMAN	17.5404	12.162	40.2781	32.2922	16.7156	40.0141	17.5186	34.0091	22.081	37.5347	12.6816	24.9497	29.7925	31.9171	23.6656	19.4807	23.2638	13.0051	29.1897	34.0528	14.6773	26.5631	14.9761	16.2955	30.3982	53.7966	15.2881	36.6628	20.8292	19.8634	35.9893	27.5092	15.6012	18.3107	26.0078	18.135	27.1023	41.0672	19.9181	12.6559	20.4061	53.9424	44.8768	39.6536	13.0267
1.48849e-83	Q9BY67	CADM1	Cell adhesion molecule 1	CADM1_HUMAN	96.7496	64.8858	56.2654	71.5824	43.8717	80.9972	48.2899	48.9165	79.6784	65.8316	45.1324	88.7665	56.2986	65.0258	67.2934	65.4558	54.8289	62.694	54.512	45.0203	55.5543	28.1781	43.3329	91.9945	51.4039	63.5094	33.94	74.1452	65.9883	52.5395	76.4553	79.5535	77.0802	54.3297	91.4413	81.55	69.3487	79.3772	43.667	49.9655	54.0438	60.5477	76.8605	86.3034	63.9211
7.64063e-12	Q9BYJ0	FGFBP2	Fibroblast growth factor-binding protein 2	FGFP2_HUMAN	38.468	15.1737	69.4838	82.4852	81.9936	92.3556	72.3709	67.0179	49.8375	89.3593	38.5215	60.6373	66.5843	21.5211	47.0298	58.7205	68.4108	64.5264	63.2569	72.7531	28.8521	57.8058	71.7381	57.1427	53.6463	50.7062	66.7757	28.435	89.4995	71.5675	38.8995	46.7654	58.6126	37.6963	61.6358	39.9783	50.5959	62.1008	72.0575	110.877	51.0762	76.1452	68.8184	52.1529	33.1851
3.7797e-41	Q9BYQ5	KRTAP4-6	Keratin-associated protein 4-6	KRA46_HUMAN	28.0379	23.1661	22.1031	29.0435	25.589	32.0262	25.0014	25.1863	32.054	16.4058	18.9308	20.6135	33.1014	18.3109	25.1906	22.0484	21.8477	18.4043	20.0595	16.5	16.1023	16.3019	17.2298	15.5231	16.9709	16.7042	20.5844	17.8507	15.4008	14.614	27.5924	25.6216	23.0201	16.7902	22.2609	18.2818	18.918	23.2617	24.1856	19.8426	21.4111	19.1425	22.0978	31.6716	19.8399
2.00484e-21	Q9BYQ8	KRTAP4-9	Keratin-associated protein 4-9	KRA49_HUMAN	11.562	17.8559	13.546	22.9769	15.7145	26.3395	16.4694	20.3741	22.6959	18.0942	15.9919	27.7721	15.8223	25.4937	21.3569	35.5687	29.7847	12.2262	25.419	10.9677	13.7982	20.6332	14.0791	12.4453	22.7942	22.1976	14.3724	29.4096	13.4694	10.9328	20.6165	17.9858	13.9197	17.214	26.6421	11.9748	27.3768	36.5448	14.5128	13.4622	19.1839	31.5615	13.0733	36.3433	16.6707
0.000190527	Q9BYQ9	KRTAP4-8	Keratin-associated protein 4-8	KRA48_HUMAN	23.9085	30.4856	36.1181	23.6911	17.5908	20.6666	16.7845	13.5677	23.9844	15.2773	17.2856	34.0076	34.4038	10.843	25.4881	26.5532	31.7097	22.6097	21.415	14.5264	20.0337	13.3973	19.634	22.2116	12.1272	12.4531	19.2333	18.5091	20.5228	14.5728	26.4035	30.2653	11.4458	16.0584	35.45	13.3047	19.8836	25.844	19.0473	11.8348	14.4095	17.2472	34.8576	14.9779	32.653
7.544e-32	Q9BYR6	KRTAP3-3	Keratin-associated protein 3-3	KRA33_HUMAN	14.2614	14.4761	12.2186	18.6278	35.9862	21.354	20.3144	25.1308	18.4001	22.3186	19.7255	34.256	84.7492	31.4457	12.4591	12.8409	36.7385	15.0806	20.6077	30.38	11.9953	27.4075	17.3662	15.3509	28.116	27.3801	17.728	23.843	12.2882	30.2834	16.7142	14.7943	11.285	21.2329	32.8623	33.1697	22.1949	13.1933	17.9011	10.9141	23.6627	25.5876	12.6605	25.015	13.5153
3.83567e-45	Q9BYR7	KRTAP3-2	Keratin-associated protein 3-2	KRA32_HUMAN	21.3594	34.1238	11.8328	26.5184	13.7269	23.1329	14.3863	12.1212	25.9821	15.8056	15.4427	30.3819	11.2711	22.2693	24.4492	23.7222	28.3289	36.4892	29.0994	12.5557	12.0531	18.0235	12.2984	19.8435	10.8342	19.3901	12.5546	33.6679	11.7658	16.3119	29.5545	20.59	12.8118	15.0368	23.2725	14.8925	22.2565	31.9227	17.0165	15.4114	16.7575	36.1313	11.4198	12.1773	36.5498
1.9171e-24	Q9BYR8	KRTAP3-1	Keratin-associated protein 3-1	KRA31_HUMAN	26.4666	26.6512	22.4951	34.2947	19.391	18.7479	18.5022	14.9562	21.7577	16.8407	19.0546	10.9721	119.017	11.9527	23.1219	29.2706	34.9548	24.9235	19.4269	13.1778	22.0839	14.7684	21.6433	24.4847	13.3682	13.7276	21.2016	16.7908	22.6231	16.3181	30.7716	27.4556	35.4758	17.7018	11.4375	17.8733	11.9596	28.4888	33.2213	36.6814	15.8841	15.646	23.3085	13.5874	29.6216
0.000190527	Q9GZT8	NIF3L1	NIF3-like protein 1	NIF3L_HUMAN	33.7414	20.9369	21.5422	22.6031	22.6463	39.9073	26.711	29.267	25.7215	25.7306	22.1929	36.6405	26.6781	33.5415	19.0512	20.3486	21.4226	24.8823	28.2993	29.7007	32.8823	23.2845	11.6089	10.2617	23.4578	34.051	11.5298	22.0324	14.0328	23.374	20.0487	19.8791	47.4618	22.9853	46.7059	26.2658	35.7968	23.7019	25.2737	28.4807	25.5296	32.3482	24.1878	34.9736	15.7962
0.00391814	Q9H0U4	RAB1B	Ras-related protein Rab-1B	RAB1B_HUMAN	32.6071	38.702	32.6666	25.5323	30.5635	33.3586	30.6844	39.1004	25.7665	62.0431	28.381	24.6348	26.2508	18.7491	17.5353	23.2362	26.2081	16.7046	17.5551	31.6702	14.759	28.4043	14.5701	12.2438	12.5197	13.5069	13.8162	15.1761	13.8478	22.8072	19.0586	41.4432	26.3386	28.1937	33.2575	36.6484	22.8965	21.7259	22.8576	23.4832	24.8098	20.8162	25.5327	21.0104	26.3786
0.00261907	Q9H1U4	MEGF9	Multiple epidermal growth factor-like domains protein 9	MEGF9_HUMAN	21.2002	34.38	11.9216	26.7175	13.83	23.3066	14.8832	12.0308	27.0482	13.5468	15.3276	30.1554	11.3558	32.8505	28.7441	23.5454	28.1178	20.0486	24.1507	16.3821	17.7644	11.8797	17.41	19.6956	36.7409	11.0425	17.0547	20.8736	18.1981	16.4344	29.7764	34.1316	12.9079	14.2394	31.4344	15.0043	22.4236	22.9165	16.8897	13.3466	12.7772	19.4504	7.0478	16.8913	36.8242
5.53787e-78	Q9H299	SH3BGRL3	SH3 domain-binding glutamic acid-rich-like protein 3	SH3L3_HUMAN	112.221	43.1765	133.603	77.7799	248.053	74.6172	82.4485	26.5037	144.943	210.837	91.5165	396.256	153.984	118.22	18.3512	60.9958	278.542	92.7601	18.9284	228.74	36.3651	152.893	268.499	89.904	183.921	23.6586	210.262	142.537	193.292	173.444	115.362	98.1485	125.846	86.1068	418.586	222.027	131.304	64.0937	99.9572	32.9061	227.775	84.8914	83.6969	26.6222	57.6161
3.6235e-111	Q9H4A9	DPEP2	Dipeptidase 2	DPEP2_HUMAN	28.7142	40.4363	34.2073	28.0739	39.8218	49.0635	38.5305	31.6275	37.8841	29.2204	49.554	28.8092	46.3263	40.4188	43.3746	42.6284	44.7774	37.261	44.9856	51.3369	36.4492	31.8006	37.1927	33.7502	46.1535	56.0006	31.2807	46.7212	45.5671	49.4103	28.8889	44.8861	53.7515	47.3726	34.323	53.5659	40.5928	28.3961	47.6951	53.2978	36.0584	48.4743	41.2196	59.8504	49.716
2.62183e-09	Q9H4B7	TUBB1	Tubulin beta-1 chain	TBB1_HUMAN	33.9518	15.4358	18.1042	21.818	20.6299	47.7585	23.9866	24.4767	14.5655	23.869	21.1042	74.195	20.794	33.3682	16.0981	15.587	56.5405	24.9816	25.2017	283.495	15.9998	26.941	19.4226	18.575	25.6625	23.821	17.4762	80.5772	74.5842	36.7428	15.0173	21.0206	16.7895	23.9345	122.236	83.9445	24.4488	15.9852	27.0164	18.1947	23.7865	24.7791	36.026	31.3831	65.2838
4.2175e-71	Q9H4G4	GLIPR2	Golgi-associated plant pathogenesis-related protein 1	GAPR1_HUMAN	51.5202	80.3662	82.6604	87.7619	86.3964	90.0711	89.7204	96.4394	98.8313	87.3863	78.155	65.7685	83.5429	75.2327	56.1929	99.0953	86.8301	77.8379	94.5792	79.5238	89.2053	65.1492	82.7025	95.0996	68.2419	94.9118	61.3045	81.6352	107.783	81.0529	71.9571	76.6795	93.4573	123.646	95.7127	96.9696	70.9747	86.4709	97.6757	86.1252	91.3475	70.3354	83.5449	92.7819	84.3729
0.000258683	Q9H4M9	EHD1	EH domain-containing protein 1	EHD1_HUMAN	32.2292	29.1993	19.7775	29.0148	24.9087	14.9338	20.3784	16.2633	34.5979	27.7949	22.7649	35.4573	17.4163	15.029	23.0629	27.8317	144.725	28.7498	21.1455	108.719	19.862	20.6116	80.4693	25.1493	31.8465	20.8163	20.005	22.2127	43.4706	35.8993	42.6241	27.2694	27.017	24.9277	101.863	47.8579	15.0308	29.4242	29.3718	30.9195	26.2503	28.393	19.5656	16.2663	28.7339
0.000190527	Q9H6X2	ANTXR1	Anthrax toxin receptor 1	ANTR1_HUMAN	22.1849	31.7948	26.8365	11.9747	23.1334	13.7272	64.4156	11.442	18.2379	28.6145	30.6849	15.5967	39.2482	32.8255	19.3813	19.9753	16.727	87.9913	89.301	51.5933	26.346	17.6186	25.8204	62.377	12.8012	42.7958	25.2935	14.0745	69.4192	34.2694	36.7104	23.0139	24.7859	21.1182	13.6449	21.3228	14.2678	33.9871	56.562	30.7473	26.9641	62.524	58.7947	81.4385	29.6844
9.34919e-10	Q9H7P6	MVB12B	Multivesicular body subunit 12B	MB12B_HUMAN	7818.62	8168.01	6234.69	8300.85	6591.72	7587.82	7331.97	6684.47	6098.18	6401.7	6954.6	6493.26	7092.51	7367.04	13664.9	7943.01	7778.57	6379.25	7861.35	7094.28	8090.21	7788.16	6630.82	5986.55	7126.17	7943.92	8522.9	6762.49	6752.35	5771.78	10996.6	6855.77	7219.85	7524.06	6260.91	6646.08	6886.11	7274.9	5813.61	7108.94	5851.04	5829.2	6337.79	4030.26	6268.96
1.48411e-21	Q9H8L6	MMRN2	Multimerin-2	MMRN2_HUMAN	121.179	163.337	85.7228	136.37	137.886	123.167	109.61	106.919	99.6851	118.021	120.196	107.367	147.657	84.9313	48.1702	99.1927	101.814	119.366	112.175	78.4733	82.3763	79.8656	85.5412	86.9944	91.3163	128.143	89.7136	74.7795	96.7938	69.3951	89.0939	110.524	92.3638	108.417	83.2898	119.493	94.8685	98.7715	110.87	139.996	102.082	149.071	127.27	176.084	137.941
0.00311426	Q9HBB8	CDHR5	Cadherin-related family member 5	CDHR5_HUMAN	47.0562	29.9127	25.5564	36.174	21.8123	27.6711	64.5049	53.8899	32.6067	21.877	29.6653	21.5069	23.9658	34.8959	14.3405	17.8685	18.0319	14.4422	16.3891	16.63	15.8122	16.9326	13.5834	14.5544	14.8326	14.6914	12.675	13.341	20.7162	20.5725	31.8656	25.3003	57.4988	24.6945	21.593	28.909	46.8066	17.089	27.1956	34.3564	26.1015	15.4865	12.8589	31.8108	19.6272
2.48527e-39	Q9HBI1	PARVB	Beta-parvin	PARVB_HUMAN	41.3034	56.2638	61.2757	39.3137	81.4624	66.3192	19.281	13.1351	20.303	14.3025	21.7263	119.184	38.5016	51.9935	24.3114	23.8821	191.454	20.2943	21.2536	142.416	19.6344	51.8512	122.353	74.9591	66.2549	22.8798	67.2124	57.8062	107.406	67.3426	20.77	35.4296	38.7761	70.7826	154.749	80.8358	48.0711	26.7061	44.905	22.2081	76.9738	56.1751	56.8777	13.1939	37.4968
0.000211872	Q9HBR0	SLC38A10	Putative sodium-coupled neutral amino acid transporter 10	S38AA_HUMAN	38.7608	37.7736	22.4113	66.7333	43.199	38.0585	19.3233	18.815	32.2242	18.6419	16.6204	28.0639	24.8841	54.2071	24.5981	36.8173	38.2674	13.2179	23.6651	11.433	16.2734	12.7928	11.9901	15.3032	14.8104	14.5287	11.4104	19.8747	10.835	17.3385	34.3968	35.4327	21.4536	18.3958	41.2065	18.1144	35.5698	31.8414	15.5189	15.9097	17.2488	23.2958	70.741	21.3504	33.4652
0.0014327	Q9HBW9	ADGRL4	Adhesion G protein-coupled receptor L4	AGRL4_HUMAN	13.3663	27.1345	13.8696	29.3896	19.4486	34.5341	20.1203	22.2419	38.0556	23.4643	20.5094	26.3834	14.3159	25.9804	19.5502	34.5461	35.0309	29.0873	21.2623	22.4008	17.8605	22.6418	17.6552	39.4182	19.0915	34.8817	19.7951	30.4613	34.1405	24.5432	15.1969	49.1121	14.5587	21.5401	26.8167	22.6798	28.1297	15.4203	24.4162	19.1479	21.8324	43.8417	28.6778	34.6916	32.602
0.000354023	Q9HCB6	SPON1	Spondin-1	SPON1_HUMAN	27.2766	25.8458	19.17	16.5543	29.6997	27.8266	19.972	23.834	30.0014	21.1343	25.8576	20.3736	18.839	25.8105	21.2681	16.8792	19.4836	32.5322	28.1981	22.2683	19.5332	26.7691	18.3544	15.5621	22.7293	23.7822	18.5708	20.8802	19.6465	22.3108	17.31	14.9144	77.1916	19.2884	20.8888	21.1799	27.3902	55.9788	27.8307	25.0617	21.8891	25.4115	18.9214	40.2607	28.2557
0.00777331	Q9HCL0	PCDH18	Protocadherin-18	PCD18_HUMAN	11.3167	18.2429	15.398	23.4749	13.2732	26.9104	12.6648	34.9784	31.786	11.5276	13.043	25.6607	13.3449	27.954	33.7789	20.0359	23.9268	17.0603	146.416	19.2516	15.1166	34.5391	14.815	16.7599	31.2646	32.1049	14.5126	24.5298	452.651	11.1698	21.0633	11.7396	15.1689	12.117	26.749	12.2344	27.9702	162.727	14.2049	15.6844	10.8728	22.8574	15.9548	19.85	106.279
6.37782e-70	Q9HCN6	GP6	Platelet glycoprotein VI	GPVI_HUMAN	45.4982	39.5516	49.8698	42.6396	95.9081	87.5602	345.974	40.52	33.1027	33.7812	36.0242	132.942	31.4996	41.4334	24.9038	27.5191	138.859	25.7699	26.713	122.023	12.3295	39.4964	103.073	23.9229	38.3153	20.5653	18.2607	70.0615	54.5842	62.6318	26.8615	86.2738	41.5754	143.357	236.408	163.754	64.2493	34.4068	28.6764	21.2168	56.2631	57.4208	45.1777	38.2788	75.6023
0.000263804	Q9HCU0	CD248	Endosialin	CD248_HUMAN	20.3129	24.5247	18.8908	19.0587	21.9148	16.6256	20.3011	18.9518	19.8144	24.6387	20.5012	17.6214	21.8324	17.8435	23.2513	21.8056	17.4258	39.0657	19.3813	14.3419	19.2425	18.1044	21.4504	34.0629	29.4959	64.1208	21.2888	22.0963	18.7839	33.3035	34.6993	19.5812	54.1236	20.1195	60.8244	41.5204	15.9957	50.0584	24.366	29.5699	39.4201	30.8231	35.9046	49.829	27.1527
2.30444e-108	Q9HDC9	APMAP	Adipocyte plasma membrane-associated protein	APMAP_HUMAN	51.7262	55.7573	38.4459	64.8877	77.7867	68.1641	58.8618	59.0725	34.7525	62.5429	96.808	61.8147	65.6882	51.6031	52.5022	52.4205	48.5256	67.8066	55.0137	48.6822	47.7229	70.7145	40.7281	61.4335	56.9214	96.2152	58.9251	46.8314	41.9239	61.7257	35.9954	66.9942	56.9961	67.6637	53.7205	46.8108	68.754	72.0334	74.1636	76.6645	61.8214	62.238	37.841	60.7578	73.6178
0.000190527	Q9NPG4	PCDH12	Protocadherin-12	PCD12_HUMAN	29.7386	20.4226	25.4187	23.205	34.6647	22.7853	29.2559	31.5497	21.8512	31.5201	29.086	13.6415	23.2779	27.845	27.9343	36.4035	15.5842	28.3826	21.3985	22.0636	24.5109	13.7872	22.0279	23.3787	18.1355	36.5832	25.0855	35.4556	23.9268	28.3171	17.6214	17.2933	41.3134	37.2288	12.4473	32.2355	15.7675	22.0118	23.9416	25.0789	22.104	45.2695	26.7369	23.2387	35.1631
7.41696e-119	Q9NPH3	IL1RAP	Interleukin-1 receptor accessory protein	IL1AP_HUMAN	126.655	113.393	160.198	131.696	139.081	184.037	163.64	170.685	153.044	138.084	118.797	120.006	160.536	116.519	173.36	207.653	131.209	150.689	213.26	199.719	144.791	183.73	151.317	164.17	146.056	186.047	99.6536	189.795	183.385	137.475	181.404	110.424	203.364	216.831	117.406	135.844	123.733	145.26	188.609	128.477	115.169	170.843	132.222	175.709	174.945
2.40095e-14	Q9NPR2	SEMA4B	Semaphorin-4B	SEM4B_HUMAN	40.7208	32.9399	37.0014	32.9958	44.3502	39.3209	39.0293	37.8488	43.5077	33.3831	41.9549	24.4665	41.6806	32.1295	19.8456	45.5255	25.9899	39.9622	31.322	29.4443	34.9066	16.8503	36.3599	34.8612	28.3192	37.849	35.9956	31.2177	42.8595	37.7937	22.7494	37.7899	57.9192	37.207	33.8068	38.5508	51.5675	43.4627	39.473	39.2231	34.7528	37.66	38.38	41.0114	45.8926
0.000190527	Q9NPY3	CD93	Complement component C1q receptor	C1QR1_HUMAN	37.4608	22.7399	23.4747	38.2396	24.7537	33.4159	28.7128	22.0929	37.1454	25.7425	36.9997	35.5606	23.723	31.8149	35.7068	29.8157	32.5113	31.2353	31.3993	37.5548	25.363	26.0401	23.8264	22.7799	31.8891	40.2827	26.3657	39.5366	40.5327	34.1366	37.9384	33.4697	36.0492	25.369	38.2705	24.0309	30.6117	36.1795	27.0894	24.3233	30.1208	31.3542	34.2358	40.414	34.9718
4.54904e-51	Q9NQ79	CRTAC1	Cartilage acidic protein 1	CRAC1_HUMAN	70.3149	53.8463	93.667	101.216	81.8653	95.5273	105.699	70.662	108.262	114.303	93.2699	69.6652	84.2005	50.2433	78.2087	150.711	67.3436	98.2463	101.136	59.8809	94.8868	101.628	120.696	86.3923	92.0518	103.772	75.3902	77.7909	134.133	67.8048	95.2439	59.5398	93.4881	56.6636	66.3383	68.5786	55.5766	91.3117	202.655	109.161	80.1703	65.0665	63.7883	102.42	95.9381
0.000259538	Q9NR12	PDLIM7	PDZ and LIM domain protein 7	PDLI7_HUMAN	34.0504	21.4054	25.3603	16.6347	29.4199	14.511	30.8332	19.3231	16.8406	33.8751	24.6181	77.9201	24.1566	13.9693	11.4077	11.0684	13.2179	22.8893	15.0365	85.8456	25.8324	11.306	27.9627	31.6337	17.2715	17.7357	26.9075	15.709	114.907	34.9601	18.5392	32.8238	27.4585	32.2273	14.777	31.9181	13.9612	20.0248	27.1271	28.3916	20.5219	12.1101	24.4752	19.4125	22.9273
0.000190527	Q9NS71	GKN1	Gastrokine-1	GKN1_HUMAN	32.5811	21.6496	18.2734	27.8585	76.3839	31.9356	13.5834	16.8039	27.5179	38.5022	13.1896	118.854	36.5517	21.0264	25.8944	29.336	24.5655	64.646	30.8195	56.9579	69.2981	43.7807	122.466	40.3815	18.8	18.3079	11.8539	35.658	11.1091	13.2556	24.9967	21.8071	118.065	14.1976	21.9736	14.519	33.1932	80.2309	11.9697	69.2152	15.8223	11.2002	80.4773	12.8971	20.2125
2.70372e-31	Q9NSB4	KRT82	Keratin, type II cuticular Hb2	KRT82_HUMAN	26.9305	27.0646	32.0651	21.0326	10.8873	18.3475	11.4103	15.2827	32.7588	12.536	19.4705	19.241	22.8376	17.6625	30.8261	24.6427	20.6354	28.9408	36.6892	15.8306	32.662	14.295	33.327	29.4594	15.7923	15.3789	34.0213	12.4242	31.8836	12.9375	23.4406	25.9604	20.0914	11.9262	18.4582	11.8117	17.6523	25.3189	101.561	19.431	13.2909	13.3333	30.946	707.834	28.9888
0.00387481	Q9NTJ4	MAN2C1	Alpha-mannosidase 2C1	MA2C1_HUMAN	23.8301	30.5859	36.2369	23.7691	12.3038	20.7346	16.7294	13.5232	56.1839	15.2272	17.2289	134.814	174.245	36.9254	214.475	26.4661	31.6057	22.5355	21.4855	135.075	163.544	16.1549	134.164	22.1388	91.9774	12.4123	184.493	18.57	36.0318	14.6207	26.4904	22.9717	11.4835	16.0058	35.3337	13.3485	19.949	25.7592	18.9848	140.705	14.3622	17.3039	34.9723	13.5858	115.478
3.24257e-26	Q9NTU7	CBLN4	Cerebellin-4	CBLN4_HUMAN	137.778	110.758	116.622	113.087	67.4929	81.2138	107.985	130.043	76.003	202.336	148.643	34.8699	120.694	85.4856	25.6361	74.912	124.267	94.4693	93.4514	99.4262	82.0492	61.0219	13.8823	114.169	81.9509	61.3912	45.8866	103.765	76.5715	62.2466	78.6297	65.3972	102.395	48.3145	109.683	120.99	42.6992	89.6959	23.6575	68.5259	45.1554	74.2175	96.7647	70.3159	91.3764
0.000237876	Q9NUQ9	CYRIB	CYFIP-related Rac1 interactor B	CYRIB_HUMAN	28.325	19.8295	22.478	16.6239	25.2688	15.3094	26.2822	19.0712	24.0456	56.1092	22.5083	17.0703	21.7071	18.9567	14.6422	13.9364	17.6643	20.8533	14.2652	21.2399	22.7846	26.7192	23.142	24.7753	17.1512	13.3257	23.5269	16.6641	22.3846	26.3175	17.8362	27.4609	23.1744	27.3499	16.4715	27.1049	23.6318	18.9051	24.044	21.2409	21.224	17.8893	21.9071	18.2236	20.8787
0.000190527	Q9NY15	STAB1	Stabilin-1	STAB1_HUMAN	26.3484	17.0002	16.4753	29.4243	16.6028	29.1778	14.2264	34.1692	43.033	46.0598	15.174	34.447	54.3287	29.7892	27.043	38.5917	33.5667	27.0281	33.4605	31.1127	28.0379	19.9357	28.9946	18.5729	28.2003	30.8383	17.2135	40.7364	16.9271	26.2521	28.8011	26.6816	24.8462	19.0792	32.3991	15.7682	25.4252	33.7116	35.808	34.8738	21.4813	21.006	47.4638	38.9294	38.1612
0.000190527	Q9NY97	B3GNT2	N-acetyllactosaminide beta-1,3-N-acetylglucosaminyltransferase 2	B3GN2_HUMAN	20.3675	30.4739	26.5592	35.2963	29.9353	27.135	32.1894	30.3122	24.5077	31.974	27.9579	30.0762	29.2404	34.1073	29.7979	31.0596	34.5932	24.6468	30.4248	37.001	30.4609	28.6244	29.592	22.0389	30.9975	37.0974	22.8822	44.4688	32.2242	36.2749	25.4679	22.4261	26.9734	28.4583	40.5923	22.174	33.7954	23.3182	28.1347	25.6178	28.1618	39.8601	31.965	44.6809	34.1088
0.000190527	Q9NZ08	ERAP1	Endoplasmic reticulum aminopeptidase 1	ERAP1_HUMAN	23.4129	23.281	19.0534	27.3401	36.8642	36.6467	29.0392	40.077	18.6938	33.9087	23.8662	31.4188	23.5936	33.531	17.886	31.4117	50.5611	43.3364	18.2065	79.6618	12.6184	21.9647	37.2746	27.0676	42.7999	25.7745	17.8707	39.7891	17.3194	48.3099	24.4788	23.6112	29.4251	21.2572	59.7184	57.9553	63.7602	45.7018	24.3607	24.8129	31.7986	31.5384	43.8847	63.8331	29.2353
1.54778e-17	Q9NZK5	ADA2	Adenosine deaminase 2	ADA2_HUMAN	44.0904	42.5471	41.4315	52.5893	57.8067	47.8263	40.032	24.971	57.9039	45.6899	65.0354	39.4553	46.3598	38.3325	21.1867	45.5032	40.7734	95.191	41.4162	52.9337	64.2356	48.4639	27.0113	54.2171	76.2665	38.8998	43.6728	43.0228	37.0969	61.0861	48.3359	46.2889	58.6941	39.9848	36.9691	47.9074	48.4242	57.6491	49.3754	50.6664	41.8562	40.0986	39.3637	50.7141	47.5502
1.25499e-109	Q9NZP8	C1RL	Complement C1r subcomponent-like protein	C1RL_HUMAN	173.356	160.497	128.846	149.858	151.367	147.358	143.859	154.606	160.906	140.847	163.197	136.073	194.335	178.899	139.087	154.444	160.68	173.578	173.697	180.931	163.29	135.693	145.716	115.91	136.924	160.077	186.424	161.106	138.887	134.271	157.855	138.319	159.647	181.009	135.503	112.358	179.629	156.997	132.397	136.048	166.221	131.326	152.287	167.262	184.687
[truncated: 41 more rows]
[truncated: 15 more columns]
